# Supplementary material for: The secretome of the fish pathogen Tenacibaculum maritimum includes soluble virulence-related proteins and outer membrane vesicles
Source: Front Cell Infect Microbiol. 2023 Jun 9;13:1197290. doi: 10.3389/fcimb.2023.1197290 (PMC10288586; doi:10.3389/fcimb.2023.1197290)
Supplement: Supplementary Table S3 — Presence/absence analysis and coverage area of the peptides that appeared in each sample compared with the SP9.1 genome. [file Table_1.xlsx]

## Sheet: protein-peptides_ECPs-0
Protein Group	Protein ID	Protein Accession	Peptide	Unique	-10lgP	Mass	Length	ppm	m/z	z	RT	1/k0 Range	Area 1-ECP_100ng	Fraction	Precursor Id	Source File	#Feature	#Feature 1-ECP_100ng	Start	End	PTM	AScore	Found By
1	4	A0A5S9RVE7|A0A5S9RVE7_9FLAO	C.SSDDDTPINNVTAPPTYK.F	Y	87.58	1933.89	18	-8.7	967.944	2	30.45	1.1234-1.1456	1745.2	1	29802	1-ECP_100ng_Slot1-3_1_1349.d	1	1	20	37			PEAKS DB
1	4	A0A5S9RVE7|A0A5S9RVE7_9FLAO	C.SSDDDTPINNVTAPPTYKFER.N	Y	87.27	2366.1	21	4.9	789.712	3	32.09	0.9015-0.9241	3172.8	1	32675	1-ECP_100ng_Slot1-3_1_1349.d	1	1	20	40			PEAKS DB
1	4	A0A5S9RVE7|A0A5S9RVE7_9FLAO	K.DGTGFTEAALNTSGKK.V	Y	85.14	1595.78	16	-2.2	798.895	2	26.96	1.0922-1.1145	97272	1	24717	1-ECP_100ng_Slot1-3_1_1349.d	3	3	81	96			PEAKS DB
1	4	A0A5S9RVE7|A0A5S9RVE7_9FLAO	K.DGTGFTEAALNTSGK.K	Y	79.98	1467.68	15	-1.2	734.848	2	29.6	1.0098-1.0323	95126	1	28572	1-ECP_100ng_Slot1-3_1_1349.d	3	3	81	95			PEAKS DB
1	4	A0A5S9RVE7|A0A5S9RVE7_9FLAO	R.IKMSAEIVAGLKK.T	Y	78.05	1386.83	13	5.8	463.286	3	30.57	0.7976-0.8205	27487	1	30019	1-ECP_100ng_Slot1-3_1_1349.d	2	2	55	67			PEAKS DB
1	4	A0A5S9RVE7|A0A5S9RVE7_9FLAO	R.NKNTTVSFSGQTAR.I	Y	77.89	1509.75	14	7.5	504.262	3	18.79	0.8497-0.8724	474430	1	14310	1-ECP_100ng_Slot1-3_1_1349.d	6	6	41	54			PEAKS DB
1	4	A0A5S9RVE7|A0A5S9RVE7_9FLAO	R.IKM(+15.99)SAEIVAGLKK.T	Y	74.57	1402.82	13	4.2	468.616	3	24.4	0.7866-0.8095	190710	1	21278	1-ECP_100ng_Slot1-3_1_1349.d	2	2	55	67	Oxidation (M)	M3:Oxidation (M):1000.00	PEAKS DB
1	4	A0A5S9RVE7|A0A5S9RVE7_9FLAO	K.MSAEIVAGLKK.T	Y	73.39	1145.65	11	0.8	573.832	2	28.42	0.9160-0.9386	146600	1	26798	1-ECP_100ng_Slot1-3_1_1349.d	4	4	57	67			PEAKS DB
1	4	A0A5S9RVE7|A0A5S9RVE7_9FLAO	K.M(+15.99)SAEIVAGLKK.T	Y	72.3	1161.64	11	-0.7	581.828	2	24.05	0.9160-0.9386	75584	1	20619	1-ECP_100ng_Slot1-3_1_1349.d	4	4	57	67	Oxidation (M)	M1:Oxidation (M):1000.00	PEAKS DB
1	4	A0A5S9RVE7|A0A5S9RVE7_9FLAO	K.FTVAEAKDANN	Y	71.04	1178.56	11	1.1	590.286	2	20.98	0.8733-0.8960	304130	1	16670	1-ECP_100ng_Slot1-3_1_1349.d	2	2	389	399			PEAKS DB
1	4	A0A5S9RVE7|A0A5S9RVE7_9FLAO	K.KIYDAFKLGR.A	Y	69.33	1209.69	10	12.9	404.241	3	29.6	0.7820-0.8049	22982	1	28786	1-ECP_100ng_Slot1-3_1_1349.d	2	2	267	276			PEAKS DB
1	4	A0A5S9RVE7|A0A5S9RVE7_9FLAO	R.LQKLNSNPASYR.Y	Y	68.51	1389.74	12	7.2	464.256	3	22.1	0.7508-0.7738	83835	1	18223	1-ECP_100ng_Slot1-3_1_1349.d	2	2	149	160			PEAKS DB
1	4	A0A5S9RVE7|A0A5S9RVE7_9FLAO	R.VEKDPSFKGIAK.K	Y	68.42	1317.73	12	2.4	440.251	3	20.34	0.7618-0.7848	157330	1	15988	1-ECP_100ng_Slot1-3_1_1349.d	2	2	255	266			PEAKS DB
1	4	A0A5S9RVE7|A0A5S9RVE7_9FLAO	K.VKGYLTTLMK.G	Y	67.38	1152.66	10	-1.8	577.335	2	31.33	0.9160-0.9386	71262	1	31384	1-ECP_100ng_Slot1-3_1_1349.d	2	2	355	364			PEAKS DB
1	4	A0A5S9RVE7|A0A5S9RVE7_9FLAO	R.AVYYLQAGKEK.L	Y	66.86	1268.68	11	5.6	635.349	2	23.45	0.9801-1.0026	246300	1	20038	1-ECP_100ng_Slot1-3_1_1349.d	6	6	306	316			PEAKS DB
1	4	A0A5S9RVE7|A0A5S9RVE7_9FLAO	K.AGLM(+15.99)EM(+15.99)FKDGTGFTEAALNTSGKK.V	Y	64.01	2535.2	24	-4.3	846.07	3	32.21	1.0904-1.1127	2545.1	1	32909	1-ECP_100ng_Slot1-3_1_1349.d	1	1	73	96	Oxidation (M)	M4:Oxidation (M):1000.00;M6:Oxidation (M):1000.00	PEAKS DB
1	4	A0A5S9RVE7|A0A5S9RVE7_9FLAO	K.VKGYLTTLM(+15.99)K.G	Y	63.98	1168.65	10	2.1	585.335	2	26.09	0.9024-0.9251	21512	1	23395	1-ECP_100ng_Slot1-3_1_1349.d	1	1	355	364	Oxidation (M)	M9:Oxidation (M):1000.00	PEAKS DB
1	4	A0A5S9RVE7|A0A5S9RVE7_9FLAO	K.NTTVSFSGQTAR.I	Y	63.13	1267.62	12	-2.4	634.814	2	22.54	0.9377-0.9603	201500	1	18820	1-ECP_100ng_Slot1-3_1_1349.d	2	2	43	54			PEAKS DB
1	4	A0A5S9RVE7|A0A5S9RVE7_9FLAO	K.GLELDQAFGK.S	Y	62.18	1076.55	10	4.4	539.285	2	32.8	0.8633-0.8861	310110	1	34023	1-ECP_100ng_Slot1-3_1_1349.d	4	4	166	175			PEAKS DB
1	4	A0A5S9RVE7|A0A5S9RVE7_9FLAO	R.AAIVAKNYEVR.N	Y	61.3	1232.69	11	5.9	617.355	2	22.7	0.9594-0.9819	270.51	1	19021	1-ECP_100ng_Slot1-3_1_1349.d	1	1	277	287			PEAKS DB
1	4	A0A5S9RVE7|A0A5S9RVE7_9FLAO	R.N(+.98)KNTTVSFSGQTAR.I	Y	61.14	1510.74	14	4.9	504.589	3	21.72	0.8003-0.8232	9630.2	1	17788	1-ECP_100ng_Slot1-3_1_1349.d	3	3	41	54	Deamidation (NQ)	N1:Deamidation (NQ):36.05	PEAKS DB
1	4	A0A5S9RVE7|A0A5S9RVE7_9FLAO	K.ANNDSEVLESGK.N	Y	60.9	1261.58	12	0.9	631.797	2	17.62	0.9522-0.9747	25468	1	12898	1-ECP_100ng_Slot1-3_1_1349.d	1	1	203	214			PEAKS DB
1	4	A0A5S9RVE7|A0A5S9RVE7_9FLAO	K.IYDAFKLGR.A	Y	60.82	1081.59	9	2.1	541.804	2	31.32	0.8924-0.9151	39774	1	31198	1-ECP_100ng_Slot1-3_1_1349.d	2	2	268	276			PEAKS DB
1	4	A0A5S9RVE7|A0A5S9RVE7_9FLAO	R.IKM(+15.99)SAEIVAGLK.K	Y	60.43	1274.73	12	1	425.917	3	27.66	0.7490-0.7719	11119	1	25848	1-ECP_100ng_Slot1-3_1_1349.d	2	2	55	66	Oxidation (M)	M3:Oxidation (M):1000.00	PEAKS DB
1	4	A0A5S9RVE7|A0A5S9RVE7_9FLAO	R.LQKLN(+.98)SNPASYR.Y	Y	60.12	1390.72	12	0	464.581	3	21.89	0.7884-0.8113	4491.4	1	17938	1-ECP_100ng_Slot1-3_1_1349.d	3	3	149	160	Deamidation (NQ)	N5:Deamidation (NQ):39.76	PEAKS DB
1	4	A0A5S9RVE7|A0A5S9RVE7_9FLAO	K.AGLM(+15.99)EM(+15.99)FKDGTGFTEAALNTSGK.K	Y	59.59	2407.1	23	-6.4	803.37	3	32.86	0.9205-0.9431	0	1	34342	1-ECP_100ng_Slot1-3_1_1349.d	0	0	73	95	Oxidation (M)	M4:Oxidation (M):1000.00;M6:Oxidation (M):1000.00	PEAKS DB
1	4	A0A5S9RVE7|A0A5S9RVE7_9FLAO	K.M(+15.99)SAEIVAGLK.K	Y	59.57	1033.55	10	6.1	517.784	2	28.32	0.8168-0.8396	8331.9	1	26843	1-ECP_100ng_Slot1-3_1_1349.d	1	1	57	66	Oxidation (M)	M1:Oxidation (M):1000.00	PEAKS DB
1	4	A0A5S9RVE7|A0A5S9RVE7_9FLAO	K.MSAEIVAGLK.K	Y	59.14	1017.55	10	2.5	509.785	2	31.92	0.8150-0.8378	5386.7	1	32426	1-ECP_100ng_Slot1-3_1_1349.d	1	1	57	66			PEAKS DB
1	4	A0A5S9RVE7|A0A5S9RVE7_9FLAO	K.DGTGFTEAALN(+.98)TSGKK.V	Y	58.9	1596.76	16	2.7	799.391	2	26.48	1.0672-1.0895	256.86	1	24078	1-ECP_100ng_Slot1-3_1_1349.d	1	1	81	96	Deamidation (NQ)	N11:Deamidation (NQ):1000.00	PEAKS DB
1	4	A0A5S9RVE7|A0A5S9RVE7_9FLAO	K.AGLMEMFK.D	Y	58.55	925.44	8	-0.4	463.727	2	34.37	0.8077-0.8305	43126	1	36842	1-ECP_100ng_Slot1-3_1_1349.d	1	1	73	80			PEAKS DB
1	4	A0A5S9RVE7|A0A5S9RVE7_9FLAO	K.D(-18.01)GTGFTEAALNTSGKK.V	Y	58.48	1577.77	16	-5.4	789.887	2	25.88	1.0886-1.1109	0	1	23249	1-ECP_100ng_Slot1-3_1_1349.d	0	0	81	96	Dehydration	D1:Dehydration:0.00	PEAKS DB
1	4	A0A5S9RVE7|A0A5S9RVE7_9FLAO	D.GTGFTEAALNTSGK.K	Y	58.48	1352.66	14	-4.8	677.333	2	27.89	0.9639-0.9864	0	1	26199	1-ECP_100ng_Slot1-3_1_1349.d	0	0	82	95			PEAKS DB
1	4	A0A5S9RVE7|A0A5S9RVE7_9FLAO	K.DGTGFTEAALN(+.98)TSGK.K	Y	57.63	1468.67	15	4.5	735.345	2	28.94	0.9828-1.0053	120.72	1	27774	1-ECP_100ng_Slot1-3_1_1349.d	1	1	81	95	Deamidation (NQ)	N11:Deamidation (NQ):1000.00	PEAKS DB
1	4	A0A5S9RVE7|A0A5S9RVE7_9FLAO	K.DGT(-18.01)GFTEAALNTSGK.K	Y	57.43	1449.67	15	0.6	725.845	2	28.84	0.9810-1.0035	197.28	1	27624	1-ECP_100ng_Slot1-3_1_1349.d	1	1	81	95	Dehydration	T3:Dehydration:0.00	PEAKS DB
1	4	A0A5S9RVE7|A0A5S9RVE7_9FLAO	R.AVYYLQAGK.E	Y	56.71	1011.54	9	3.7	506.779	2	27.04	0.8415-0.8642	130340	1	24761	1-ECP_100ng_Slot1-3_1_1349.d	1	1	306	314			PEAKS DB
1	4	A0A5S9RVE7|A0A5S9RVE7_9FLAO	K.NYEVRNTQAEIIR.E	Y	55.99	1604.83	13	4.4	535.952	3	26.02	0.7958-0.8186	11265	1	23330	1-ECP_100ng_Slot1-3_1_1349.d	2	2	283	295			PEAKS DB
1	4	A0A5S9RVE7|A0A5S9RVE7_9FLAO	R.VEKDPSFK.G	Y	55.48	948.492	8	7.6	475.257	2	13.4	0.8205-0.8433	127640	1	8736	1-ECP_100ng_Slot1-3_1_1349.d	4	4	255	262			PEAKS DB
1	4	A0A5S9RVE7|A0A5S9RVE7_9FLAO	N.VTAPPTYKFER.N	Y	55.18	1307.69	11	0.4	654.851	2	26.46	0.9729-0.9954	153930	1	24116	1-ECP_100ng_Slot1-3_1_1349.d	4	4	30	40			PEAKS DB
1	4	A0A5S9RVE7|A0A5S9RVE7_9FLAO	K.KIYDAFK.L	Y	54.77	883.48	7	4.2	442.749	2	23	0.7939-0.8168	54000	1	19446	1-ECP_100ng_Slot1-3_1_1349.d	4	4	267	273			PEAKS DB
1	4	A0A5S9RVE7|A0A5S9RVE7_9FLAO	K.VAASQDYFK.A	Y	54.69	1027.5	9	2.2	514.757	2	24.43	0.8287-0.8515	263640	1	21165	1-ECP_100ng_Slot1-3_1_1349.d	3	3	101	109			PEAKS DB
1	4	A0A5S9RVE7|A0A5S9RVE7_9FLAO	R.NKN(+.98)TTVSFSGQTAR.I	Y	54.51	1510.74	14	-0.3	504.586	3	19.68	0.7985-0.8214	602.87	1	15353	1-ECP_100ng_Slot1-3_1_1349.d	1	1	41	54	Deamidation (NQ)	N3:Deamidation (NQ):8.22	PEAKS DB
1	4	A0A5S9RVE7|A0A5S9RVE7_9FLAO	N.KNTTVSFSGQTAR.I	Y	54.24	1395.71	13	6.2	466.247	3	18.53	0.7692-0.7921	2686.8	1	13999	1-ECP_100ng_Slot1-3_1_1349.d	2	2	42	54			PEAKS DB
1	4	A0A5S9RVE7|A0A5S9RVE7_9FLAO	K.N(+.98)TTVSFSGQTAR.I	Y	54.22	1268.6	12	2.3	635.309	2	24.68	0.9232-0.9459	2134.4	1	21485	1-ECP_100ng_Slot1-3_1_1349.d	1	1	43	54	Deamidation (NQ)	N1:Deamidation (NQ):99.62	PEAKS DB
1	4	A0A5S9RVE7|A0A5S9RVE7_9FLAO	K.YLSRVEKDPSFK.G	Y	54.13	1467.77	12	9.5	490.269	3	21.34	0.8058-0.8287	16132	1	17371	1-ECP_100ng_Slot1-3_1_1349.d	2	2	251	262			PEAKS DB
1	4	A0A5S9RVE7|A0A5S9RVE7_9FLAO	R.NTQAEIIR.E	Y	54.1	943.509	8	6.3	472.765	2	19.89	0.8150-0.8378	216860	1	15486	1-ECP_100ng_Slot1-3_1_1349.d	2	2	288	295			PEAKS DB
1	4	A0A5S9RVE7|A0A5S9RVE7_9FLAO	K.DPSFKGIAK.K	Y	54.08	961.523	9	1.2	481.769	2	22.65	0.8040-0.8269	1421.5	1	18981	1-ECP_100ng_Slot1-3_1_1349.d	1	1	258	266			PEAKS DB
1	4	A0A5S9RVE7|A0A5S9RVE7_9FLAO	K.VAASQDYFKANLTER.N	Y	54.07	1711.85	15	4.6	856.938	2	30.03	1.0967-1.1189	995.7	1	29351	1-ECP_100ng_Slot1-3_1_1349.d	2	2	101	115			PEAKS DB
1	4	A0A5S9RVE7|A0A5S9RVE7_9FLAO	K.FTVAEAKDAN(+.98)N	Y	54.05	1179.54	11	6.4	590.781	2	21.82	0.8933-0.9160	0	1	17957	1-ECP_100ng_Slot1-3_1_1349.d	0	0	389	399	Deamidation (NQ)	N10:Deamidation (NQ):17.01	PEAKS DB
1	4	A0A5S9RVE7|A0A5S9RVE7_9FLAO	K.LNSNPASYR.Y	Y	53.83	1020.5	9	7.4	511.26	2	19.28	0.8278-0.8506	553100	1	14911	1-ECP_100ng_Slot1-3_1_1349.d	5	5	152	160			PEAKS DB
1	4	A0A5S9RVE7|A0A5S9RVE7_9FLAO	P.INNVTAPPTYK.F	Y	52.39	1216.65	11	-0.3	609.33	2	24.25	0.8870-0.9097	3611.8	1	20997	1-ECP_100ng_Slot1-3_1_1349.d	2	2	27	37			PEAKS DB
1	4	A0A5S9RVE7|A0A5S9RVE7_9FLAO	K.GYLTTLMK.G	Y	51.41	925.494	8	0.8	463.755	2	32.7	0.8342-0.8570	92334	1	33846	1-ECP_100ng_Slot1-3_1_1349.d	1	1	357	364			PEAKS DB
1	4	A0A5S9RVE7|A0A5S9RVE7_9FLAO	K.DPSFKGIAKK.I	Y	51.01	1089.62	10	3.6	545.818	2	18.21	0.8542-0.8770	671.97	1	13584	1-ECP_100ng_Slot1-3_1_1349.d	1	1	258	267			PEAKS DB
1	4	A0A5S9RVE7|A0A5S9RVE7_9FLAO	P.INNVTAPPTYKFER.N	Y	49.37	1648.86	14	5.7	550.63	3	29.13	0.7784-0.8013	51976	1	27922	1-ECP_100ng_Slot1-3_1_1349.d	3	3	27	40			PEAKS DB
1	4	A0A5S9RVE7|A0A5S9RVE7_9FLAO	R.AVYYLQ(+.98)AGKEK.L	Y	48.21	1269.66	11	1.2	635.838	2	24.66	0.9774-0.9999	0	1	21566	1-ECP_100ng_Slot1-3_1_1349.d	0	0	306	316	Deamidation (NQ)	Q6:Deamidation (NQ):1000.00	PEAKS DB
1	4	A0A5S9RVE7|A0A5S9RVE7_9FLAO	I.NNVTAPPTYKFER.N	Y	48.15	1535.77	13	8.2	512.936	3	26.98	0.8131-0.8360	3181.5	1	24731	1-ECP_100ng_Slot1-3_1_1349.d	2	2	28	40			PEAKS DB
1	4	A0A5S9RVE7|A0A5S9RVE7_9FLAO	K.FTVAEAK.D	Y	47.26	764.407	7	-6	383.208	2	19.77	0.7646-0.7875	28897	1	15487	1-ECP_100ng_Slot1-3_1_1349.d	2	2	389	395			PEAKS DB
1	4	A0A5S9RVE7|A0A5S9RVE7_9FLAO	P.IN(+.98)NVTAPPTYKFER.N	Y	46.9	1649.84	14	6.8	550.958	3	29.81	0.7985-0.8214	2183.4	1	28968	1-ECP_100ng_Slot1-3_1_1349.d	2	2	27	40	Deamidation (NQ)	N2:Deamidation (NQ):14.02	PEAKS DB
1	4	A0A5S9RVE7|A0A5S9RVE7_9FLAO	K.LN(+.98)SNPASYR.Y	Y	46.46	1021.48	9	7.7	511.753	2	18.51	0.8478-0.8706	26121	1	13829	1-ECP_100ng_Slot1-3_1_1349.d	2	2	152	160	Deamidation (NQ)	N2:Deamidation (NQ):45.01	PEAKS DB
1	4	A0A5S9RVE7|A0A5S9RVE7_9FLAO	D.GTGFTEAALNTSGKK.V	Y	46.01	1480.75	15	-4.1	741.38	2	24.89	1.0475-1.0699	0	1	21867	1-ECP_100ng_Slot1-3_1_1349.d	0	0	82	96			PEAKS DB
1	4	A0A5S9RVE7|A0A5S9RVE7_9FLAO	K.LNSNPASYRYVNAK.G	Y	45.65	1595.81	14	-3.8	798.907	2	24.59	1.0645-1.0868	0	1	21478	1-ECP_100ng_Slot1-3_1_1349.d	0	0	152	165			PEAKS DB
1	4	A0A5S9RVE7|A0A5S9RVE7_9FLAO	R.AVYYLQAGKEKLATDK.T	Y	45.3	1796.97	16	5.2	600	3	27.34	0.8752-0.8979	2022.3	1	25260	1-ECP_100ng_Slot1-3_1_1349.d	1	1	306	321			PEAKS DB
1	4	A0A5S9RVE7|A0A5S9RVE7_9FLAO	R.NKNTTVSFSGQT(-18.01)AR.I	Y	45.1	1491.74	14	9.7	498.26	3	18.72	0.8186-0.8415	0	1	14250	1-ECP_100ng_Slot1-3_1_1349.d	0	0	41	54	Dehydration	T12:Dehydration:28.36	PEAKS DB
1	4	A0A5S9RVE7|A0A5S9RVE7_9FLAO	M.SAEIVAGLKK.T	Y	44.99	1014.61	10	-0.7	508.311	2	22.47	0.8405-0.8633	565.37	1	18754	1-ECP_100ng_Slot1-3_1_1349.d	1	1	58	67			PEAKS DB
1	4	A0A5S9RVE7|A0A5S9RVE7_9FLAO	K.AGLMEM(+15.99)FK.D	Y	44.65	941.435	8	2.8	471.726	2	30.93	0.8077-0.8305	17309	1	30586	1-ECP_100ng_Slot1-3_1_1349.d	1	1	73	80	Oxidation (M)	M6:Oxidation (M):32.28	PEAKS DB
1	4	A0A5S9RVE7|A0A5S9RVE7_9FLAO	K.FTVAEAKD(-18.01)AN(+.98)N	Y	43.26	1161.53	11	4.7	581.775	2	23.25	0.8606-0.8833	0	1	19793	1-ECP_100ng_Slot1-3_1_1349.d	0	0	389	399	Dehydration; Deamidation (NQ)	D8:Dehydration:0.00;N10:Deamidation (NQ):0.00	PEAKS DB
1	4	A0A5S9RVE7|A0A5S9RVE7_9FLAO	K.FTVAEAKDAN(+.98)N(-18.01)	Y	42.64	1161.53	11	2.6	581.774	2	23.33	0.8606-0.8833	1567.6	1	19809	1-ECP_100ng_Slot1-3_1_1349.d	1	1	389	399	Deamidation (NQ); Dehydration	N10:Deamidation (NQ):1000.00;N11:Dehydration:0.00	PEAKS DB
1	4	A0A5S9RVE7|A0A5S9RVE7_9FLAO	K.AGLM(+15.99)EM(+15.99)FK.D	Y	41.98	957.43	8	5.3	479.725	2	24.11	0.8113-0.8342	44403	1	20621	1-ECP_100ng_Slot1-3_1_1349.d	1	1	73	80	Oxidation (M)	M4:Oxidation (M):1000.00;M6:Oxidation (M):1000.00	PEAKS DB
1	4	A0A5S9RVE7|A0A5S9RVE7_9FLAO	K.EIAAAFK.F	Y	40.42	748.412	7	5	375.215	2	24.23	0.7103-0.7333	45335	1	20834	1-ECP_100ng_Slot1-3_1_1349.d	1	1	382	388			PEAKS DB
1	4	A0A5S9RVE7|A0A5S9RVE7_9FLAO	K.GYLTTLM(+15.99)K.G	Y	38.91	941.489	8	5.1	471.754	2	27.96	0.8314-0.8542	56280	1	26082	1-ECP_100ng_Slot1-3_1_1349.d	1	1	357	364	Oxidation (M)	M7:Oxidation (M):1000.00	PEAKS DB
1	4	A0A5S9RVE7|A0A5S9RVE7_9FLAO	K.LNSN(+.98)PASYR.Y	Y	37.28	1021.48	9	7.7	511.753	2	18.51	0.8515-0.8742	22587	1	13979	1-ECP_100ng_Slot1-3_1_1349.d	1	1	152	160	Deamidation (NQ)	N4:Deamidation (NQ):20.41	PEAKS DB
1	4	A0A5S9RVE7|A0A5S9RVE7_9FLAO	K.GLELD(-18.01)QAFGK.S	Y	37	1058.54	10	3.9	530.279	2	32.76	0.9187-0.9413	0	1	34124	1-ECP_100ng_Slot1-3_1_1349.d	0	0	166	175	Dehydration	D5:Dehydration:1000.00	PEAKS DB
1	4	A0A5S9RVE7|A0A5S9RVE7_9FLAO	Y.DAFKLGR.A	Y	36.2	805.445	7	9.3	403.733	2	22.99	0.7692-0.7921	0	1	19444	1-ECP_100ng_Slot1-3_1_1349.d	0	0	270	276			PEAKS DB
1	4	A0A5S9RVE7|A0A5S9RVE7_9FLAO	N.TTVSFSGQTAR.I	Y	36.15	1153.57	11	1	577.794	2	22.1	0.8733-0.8960	1794	1	18212	1-ECP_100ng_Slot1-3_1_1349.d	1	1	44	54			PEAKS DB
1	4	A0A5S9RVE7|A0A5S9RVE7_9FLAO	R.NKNTTVSFSGQ(+.98)TAR.I	Y	35.88	1510.74	14	1.2	504.587	3	20.1	0.8067-0.8296	169.91	1	15847	1-ECP_100ng_Slot1-3_1_1349.d	1	1	41	54	Deamidation (NQ)	Q11:Deamidation (NQ):22.63	PEAKS DB
1	4	A0A5S9RVE7|A0A5S9RVE7_9FLAO	K.YLSRVEK.D	Y	35.3	893.497	7	5.7	447.758	2	12.45	0.8232-0.8460	414.27	1	7932	1-ECP_100ng_Slot1-3_1_1349.d	1	1	251	257			PEAKS DB
1	4	A0A5S9RVE7|A0A5S9RVE7_9FLAO	K.LN(+.98)S(-18.01)NPASYR.Y	Y	34.82	1003.47	9	4.2	502.745	2	26.02	0.8186-0.8415	225.55	1	23452	1-ECP_100ng_Slot1-3_1_1349.d	1	1	152	160	Deamidation (NQ); Dehydration	N2:Deamidation (NQ):14.04;S3:Dehydration:69.71	PEAKS DB
1	4	A0A5S9RVE7|A0A5S9RVE7_9FLAO	Y.YLQAGKEK.L	Y	33.98	935.508	8	7.7	468.765	2	8.27	0.8223-0.8451	0	1	5167	1-ECP_100ng_Slot1-3_1_1349.d	0	0	309	316			PEAKS DB
1	4	A0A5S9RVE7|A0A5S9RVE7_9FLAO	K.TSSTKAGLM(+15.99)EM(+15.99)FK.D	Y	33.33	1461.68	13	-6.7	731.845	2	21.11	1.0233-1.0457	0	1	17063	1-ECP_100ng_Slot1-3_1_1349.d	0	0	68	80	Oxidation (M)	M9:Oxidation (M):1000.00;M11:Oxidation (M):1000.00	PEAKS DB
1	4	A0A5S9RVE7|A0A5S9RVE7_9FLAO	K.AGLM(+15.99)EMFKDGTGFTEAALNTSGKK.V	Y	32.18	2519.2	24	-9.3	840.734	3	34.15	1.0672-1.0895	0	1	36559	1-ECP_100ng_Slot1-3_1_1349.d	0	0	73	96	Oxidation (M)	M4:Oxidation (M):5.03	PEAKS DB
1	4	A0A5S9RVE7|A0A5S9RVE7_9FLAO	V.EKDPSFKGIAK.K	Y	28.72	1218.66	11	8.8	610.343	2	20.2	0.9060-0.9287	0	1	16003	1-ECP_100ng_Slot1-3_1_1349.d	0	0	256	266			PEAKS DB
1	4	A0A5S9RVE7|A0A5S9RVE7_9FLAO	T.APPTYKFER.N	Y	28.26	1107.57	9	4.1	554.795	2	26.43	0.8870-0.9097	468.43	1	24036	1-ECP_100ng_Slot1-3_1_1349.d	1	1	32	40			PEAKS DB
1	4	A0A5S9RVE7|A0A5S9RVE7_9FLAO	N.SQVDVVFPK.W	Y	27.02	1017.55	9	-1	509.781	2	31.53	0.8551-0.8779	0	1	31744	1-ECP_100ng_Slot1-3_1_1349.d	0	0	128	136			PEAKS DB
1	4	A0A5S9RVE7|A0A5S9RVE7_9FLAO	K.EIAAAFKF.T	Y	25.2	895.48	8	9	448.751	2	34.25	0.7701-0.7930	0	1	36720	1-ECP_100ng_Slot1-3_1_1349.d	0	0	382	389			PEAKS DB
1	4	A0A5S9RVE7|A0A5S9RVE7_9FLAO	N.VTAPPTYK.F	Y	23.89	875.475	8	5.5	438.747	2	18.57	0.7728-0.7958	6439.7	1	13914	1-ECP_100ng_Slot1-3_1_1349.d	1	1	30	37			PEAKS DB
1	4	A0A5S9RVE7|A0A5S9RVE7_9FLAO	K.LNS(-18.01)N(+.98)PASYR.Y	Y	22.49	1003.47	9	2.1	502.745	2	20.56	0.8369-0.8597	0	1	16428	1-ECP_100ng_Slot1-3_1_1349.d	0	0	152	160	Dehydration; Deamidation (NQ)	S3:Dehydration:42.68;N4:Deamidation (NQ):14.04	PEAKS DB
1	4	A0A5S9RVE7|A0A5S9RVE7_9FLAO	A.EIVAGLKK.T	Y	22.19	856.538	8	1.8	429.277	2	18.67	0.7765-0.7994	0	1	14197	1-ECP_100ng_Slot1-3_1_1349.d	0	0	60	67			PEAKS DB
1	4	A0A5S9RVE7|A0A5S9RVE7_9FLAO	K.N(+.98)YEVRNTQAEIIR.E	Y	21.47	1605.81	13	12.7	536.284	3	25.98	0.6992-0.7223	0	1	23399	1-ECP_100ng_Slot1-3_1_1349.d	0	0	283	295	Deamidation (NQ)	N1:Deamidation (NQ):15.08	PEAKS DB
1	4	A0A5S9RVE7|A0A5S9RVE7_9FLAO	L.M(+15.99)EMFKDGTGFTEAALNTSGKK.V	Y	18.63	2278.06	21	-3.8	760.358	3	30.84	0.9945-1.0170	0	1	30524	1-ECP_100ng_Slot1-3_1_1349.d	0	0	76	96	Oxidation (M)	M1:Oxidation (M):0.00	PEAKS DB
1	4	A0A5S9RVE7|A0A5S9RVE7_9FLAO	L.M(+15.99)EM(+15.99)FKDGTGFTEAALNTSGKK.V	Y	17.12	2294.06	21	-1.5	765.691	3	29.34	1.0017-1.0242	0	1	28410	1-ECP_100ng_Slot1-3_1_1349.d	0	0	76	96	Oxidation (M)	M1:Oxidation (M):1000.00;M3:Oxidation (M):1000.00	PEAKS DB
1	4	A0A5S9RVE7|A0A5S9RVE7_9FLAO	R.NKNTTVSFS(-18.01).G	Y	17.1	978.477	9	6.6	490.249	2	18.77	0.8150-0.8378	0	1	14331	1-ECP_100ng_Slot1-3_1_1349.d	0	0	41	49	Dehydration	S9:Dehydration:14.04	PEAKS DB
2	1	A0A5S9VSM1|A0A5S9VSM1_9FLAO	Y.TAPNQEGPNMGPADSNTSVR.D	Y	84.39	2041.91	20	-3.5	1021.96	2	23.27	1.1394-1.1615	8481.4	1	19624	1-ECP_100ng_Slot1-3_1_1349.d	2	2	137	156			PEAKS DB
2	1	A0A5S9VSM1|A0A5S9VSM1_9FLAO	K.SYLYDSGTELDQK.V	Y	81.83	1517.69	13	-3	759.849	2	29.21	1.0143-1.0368	306980	1	28136	1-ECP_100ng_Slot1-3_1_1349.d	5	5	375	387			PEAKS DB
2	1	A0A5S9VSM1|A0A5S9VSM1_9FLAO	C.SNDDDNVVIPQDNTK.T	Y	77.59	1672.75	15	-5.5	837.38	2	24.9	1.0197-1.0421	12592	1	21667	1-ECP_100ng_Slot1-3_1_1349.d	1	1	20	34			PEAKS DB
2	1	A0A5S9VSM1|A0A5S9VSM1_9FLAO	K.ANGLESLAEDGSPK.A	Y	76.82	1386.66	14	-1.1	694.338	2	29.71	0.9918-1.0143	147300	1	28777	1-ECP_100ng_Slot1-3_1_1349.d	2	2	220	233			PEAKS DB
2	1	A0A5S9VSM1|A0A5S9VSM1_9FLAO	K.VGLGNGQPM(+15.99)NGNEAVANDDDDTVR.R	Y	76.26	2473.08	24	3.2	825.369	3	26.06	0.9260-0.9486	21185	1	23441	1-ECP_100ng_Slot1-3_1_1349.d	4	4	388	411	Oxidation (M)	M9:Oxidation (M):1000.00	PEAKS DB
2	1	A0A5S9VSM1|A0A5S9VSM1_9FLAO	K.VGSAPLKETGAKHEVK.F	Y	75.66	1649.91	16	8.9	550.982	3	13.65	0.8588-0.8815	298460	1	8990	1-ECP_100ng_Slot1-3_1_1349.d	3	3	52	67			PEAKS DB
2	1	A0A5S9VSM1|A0A5S9VSM1_9FLAO	R.RVTEIEDFQFGKEK.V	Y	75.31	1724.87	14	2.7	575.967	3	30.58	0.8761-0.8988	164020	1	29864	1-ECP_100ng_Slot1-3_1_1349.d	4	4	412	425			PEAKS DB
2	1	A0A5S9VSM1|A0A5S9VSM1_9FLAO	K.VTSPAGVTQSNDDR.G	Y	75.05	1445.67	14	0.9	723.845	2	17.43	0.9702-0.9927	42184	1	12731	1-ECP_100ng_Slot1-3_1_1349.d	2	2	426	439			PEAKS DB
2	1	A0A5S9VSM1|A0A5S9VSM1_9FLAO	Y.TAPNQEGPNM(+15.99)GPADSNTSVR.D	Y	73.93	2057.91	20	-4.6	1029.96	2	18.39	1.1403-1.1624	8616.4	1	13760	1-ECP_100ng_Slot1-3_1_1349.d	2	2	137	156	Oxidation (M)	M10:Oxidation (M):1000.00	PEAKS DB
2	1	A0A5S9VSM1|A0A5S9VSM1_9FLAO	K.VGSAPLKETGAK.H	Y	68.42	1156.65	12	2.8	579.332	2	14.7	0.9087-0.9314	106470	1	10049	1-ECP_100ng_Slot1-3_1_1349.d	2	2	52	63			PEAKS DB
2	1	A0A5S9VSM1|A0A5S9VSM1_9FLAO	K.VGLGNGQ(+.98)PM(+15.99)NGNEAVANDDDDTVR.R	Y	67.95	2474.06	24	0.4	1238.04	2	26.89	1.2525-1.2744	3501.6	1	24669	1-ECP_100ng_Slot1-3_1_1349.d	3	3	388	411	Deamidation (NQ); Oxidation (M)	Q7:Deamidation (NQ):7.32;M9:Oxidation (M):1000.00	PEAKS DB
2	1	A0A5S9VSM1|A0A5S9VSM1_9FLAO	K.AIYDWFTEKGSTGGAPLR.L	Y	66.36	1967.97	18	-4.2	656.996	3	34.31	0.9450-0.9675	449.14	1	36811	1-ECP_100ng_Slot1-3_1_1349.d	1	1	234	251			PEAKS DB
2	1	A0A5S9VSM1|A0A5S9VSM1_9FLAO	K.AGSGLEELAEDGK.A	Y	65.37	1274.6	13	-11.4	638.299	2	29.28	0.9205-0.9431	4885	1	28229	1-ECP_100ng_Slot1-3_1_1349.d	1	1	283	295			PEAKS DB
2	1	A0A5S9VSM1|A0A5S9VSM1_9FLAO	K.AGSGLEELAEDGKAD.P	Y	65.08	1460.66	15	-1.1	731.338	2	30.09	0.9999-1.0224	5483.9	1	29238	1-ECP_100ng_Slot1-3_1_1349.d	1	1	283	297			PEAKS DB
2	1	A0A5S9VSM1|A0A5S9VSM1_9FLAO	R.VTEIEDFQFGKEK.V	Y	65.08	1568.77	13	-6.2	785.389	2	31.88	1.0958-1.1180	82634	1	32115	1-ECP_100ng_Slot1-3_1_1349.d	2	2	413	425			PEAKS DB
2	1	A0A5S9VSM1|A0A5S9VSM1_9FLAO	K.LTLKNAINYVNVKK.V	Y	64.61	1616.96	14	1.7	539.995	3	31.66	0.8305-0.8533	368.46	1	31923	1-ECP_100ng_Slot1-3_1_1349.d	1	1	38	51			PEAKS DB
2	1	A0A5S9VSM1|A0A5S9VSM1_9FLAO	K.KVGSAPLKETGAK.H	Y	63.38	1284.74	13	11.4	429.259	3	12.42	0.8104-0.8332	52685	1	7840	1-ECP_100ng_Slot1-3_1_1349.d	3	3	51	63			PEAKS DB
2	1	A0A5S9VSM1|A0A5S9VSM1_9FLAO	K.VGLGNGQPMNGNEAVANDDDDTVR.R	Y	62.31	2457.08	24	3.9	1229.55	2	29	1.2762-1.2981	4339.1	1	27808	1-ECP_100ng_Slot1-3_1_1349.d	2	2	388	411			PEAKS DB
2	1	A0A5S9VSM1|A0A5S9VSM1_9FLAO	Y.DWFTEKGSTGGAPLR.L	Y	62.25	1620.79	15	-1.6	541.27	3	31.89	0.8424-0.8651	5122.1	1	32352	1-ECP_100ng_Slot1-3_1_1349.d	2	2	237	251			PEAKS DB
2	1	A0A5S9VSM1|A0A5S9VSM1_9FLAO	K.TGDISNYIK.V	Y	61.77	1009.51	9	0.8	505.762	2	28.32	0.8469-0.8697	379350	1	26616	1-ECP_100ng_Slot1-3_1_1349.d	2	2	107	115			PEAKS DB
2	1	A0A5S9VSM1|A0A5S9VSM1_9FLAO	K.AIYDWFTEK.G	Y	61.44	1171.55	9	5.6	586.788	2	34.55	0.9024-0.9251	69893	1	37151	1-ECP_100ng_Slot1-3_1_1349.d	1	1	234	242			PEAKS DB
2	1	A0A5S9VSM1|A0A5S9VSM1_9FLAO	K.NAINYVNVKK.V	Y	61.18	1161.65	10	3.8	581.835	2	22.4	0.8915-0.9142	308210	1	18453	1-ECP_100ng_Slot1-3_1_1349.d	4	4	42	51			PEAKS DB
2	1	A0A5S9VSM1|A0A5S9VSM1_9FLAO	R.VTEIEDFQFGK.E	Y	59.96	1311.63	11	3.8	656.827	2	33.26	0.9368-0.9594	7048.7	1	34973	1-ECP_100ng_Slot1-3_1_1349.d	1	1	413	423			PEAKS DB
2	1	A0A5S9VSM1|A0A5S9VSM1_9FLAO	K.AN(+.98)GLESLAEDGSPK.A	Y	59.94	1387.65	14	5.4	694.834	2	30.2	0.9891-1.0116	11597	1	29580	1-ECP_100ng_Slot1-3_1_1349.d	1	1	220	233	Deamidation (NQ)	N2:Deamidation (NQ):1000.00	PEAKS DB
2	1	A0A5S9VSM1|A0A5S9VSM1_9FLAO	K.N(+.98)AINYVNVKK.V	Y	59.35	1162.63	10	6.9	582.329	2	25.86	0.8906-0.9133	12609	1	23152	1-ECP_100ng_Slot1-3_1_1349.d	2	2	42	51	Deamidation (NQ)	N1:Deamidation (NQ):16.65	PEAKS DB
2	1	A0A5S9VSM1|A0A5S9VSM1_9FLAO	Y.VHQGTQTPLFTK.G	Y	58.84	1355.72	12	-1.5	678.866	2	24	0.9702-0.9927	46512	1	20674	1-ECP_100ng_Slot1-3_1_1349.d	2	2	266	277			PEAKS DB
2	1	A0A5S9VSM1|A0A5S9VSM1_9FLAO	K.GFVTPGILVVHTQPN.A	Y	58.02	1577.86	15	-5.1	789.932	2	34.51	1.0484-1.0708	847.79	1	37140	1-ECP_100ng_Slot1-3_1_1349.d	1	1	195	209			PEAKS DB
2	1	A0A5S9VSM1|A0A5S9VSM1_9FLAO	K.VGLGNGQPMNGNEAVANDDDDTVRR.V	Y	58	2613.18	25	-1.6	872.067	3	27.05	0.9413-0.9639	6188.1	1	24854	1-ECP_100ng_Slot1-3_1_1349.d	2	2	388	412			PEAKS DB
2	1	A0A5S9VSM1|A0A5S9VSM1_9FLAO	K.VGLGN(+.98)GQPM(+15.99)NGNEAVANDDDDTVR.R	Y	57.98	2474.06	24	9.8	1238.05	2	26.88	1.2937-1.3156	864.05	1	24668	1-ECP_100ng_Slot1-3_1_1349.d	1	1	388	411	Deamidation (NQ); Oxidation (M)	N5:Deamidation (NQ):9.40;M9:Oxidation (M):1000.00	PEAKS DB
2	1	A0A5S9VSM1|A0A5S9VSM1_9FLAO	R.RVTEIEDFQFGK.E	Y	57.51	1467.74	12	-3.9	490.251	3	32.19	0.7930-0.8159	12197	1	32983	1-ECP_100ng_Slot1-3_1_1349.d	2	2	412	423			PEAKS DB
2	1	A0A5S9VSM1|A0A5S9VSM1_9FLAO	T.EIEDFQFGKEK.V	Y	57.01	1368.66	11	4.9	685.339	2	29.4	0.9999-1.0224	21749	1	28476	1-ECP_100ng_Slot1-3_1_1349.d	2	2	415	425			PEAKS DB
2	1	A0A5S9VSM1|A0A5S9VSM1_9FLAO	V.GSAPLKETGAKHEVK.F	Y	56.93	1550.84	15	11.8	517.961	3	13.6	0.8259-0.8488	1900.8	1	9037	1-ECP_100ng_Slot1-3_1_1349.d	2	2	53	67			PEAKS DB
2	1	A0A5S9VSM1|A0A5S9VSM1_9FLAO	K.NAINYVNVK.K	Y	56.31	1033.56	9	1.4	517.786	2	26.79	0.8424-0.8651	217430	1	24423	1-ECP_100ng_Slot1-3_1_1349.d	2	2	42	50			PEAKS DB
2	1	A0A5S9VSM1|A0A5S9VSM1_9FLAO	Q.EGPNM(+15.99)GPADSNTSVR.D	Y	55.97	1546.67	15	-13.9	774.331	2	15.79	1.0098-1.0323	0	1	11164	1-ECP_100ng_Slot1-3_1_1349.d	0	0	142	156	Oxidation (M)	M5:Oxidation (M):1000.00	PEAKS DB
2	1	A0A5S9VSM1|A0A5S9VSM1_9FLAO	K.TFKLTLK.N	Y	54.97	849.532	7	1.2	425.774	2	30.06	0.7967-0.8195	130710	1	29241	1-ECP_100ng_Slot1-3_1_1349.d	2	2	35	41			PEAKS DB
2	1	A0A5S9VSM1|A0A5S9VSM1_9FLAO	K.GSTGGAPLRLSTSY.S	Y	52.93	1365.69	14	3.7	683.854	2	31.42	0.9205-0.9431	1250.6	1	31456	1-ECP_100ng_Slot1-3_1_1349.d	1	1	243	256			PEAKS DB
2	1	A0A5S9VSM1|A0A5S9VSM1_9FLAO	L.KNAINYVNVKK.V	Y	52.58	1289.75	11	-0.4	430.922	3	18.8	0.7186-0.7416	0	1	14370	1-ECP_100ng_Slot1-3_1_1349.d	0	0	41	51			PEAKS DB
2	1	A0A5S9VSM1|A0A5S9VSM1_9FLAO	L.KNAINYVNVK.K	Y	52.47	1161.65	10	-0.8	581.832	2	23.26	0.9151-0.9377	803.94	1	19730	1-ECP_100ng_Slot1-3_1_1349.d	1	1	41	50			PEAKS DB
2	1	A0A5S9VSM1|A0A5S9VSM1_9FLAO	K.EKVTSPAGVTQSNDDR.G	Y	51.74	1702.81	16	10.6	568.617	3	16.77	0.7939-0.8168	1001.2	1	12028	1-ECP_100ng_Slot1-3_1_1349.d	1	1	424	439			PEAKS DB
2	1	A0A5S9VSM1|A0A5S9VSM1_9FLAO	K.EFTLTIEKANR.E	Y	51.32	1320.7	11	1.7	441.243	3	30.9	0.8067-0.8296	10031	1	30522	1-ECP_100ng_Slot1-3_1_1349.d	2	2	178	188			PEAKS DB
2	1	A0A5S9VSM1|A0A5S9VSM1_9FLAO	K.LWEGDTPKTGDISNYIK.V	Y	50.81	1935.96	17	7.6	646.331	3	32.87	0.8524-0.8752	1440	1	34316	1-ECP_100ng_Slot1-3_1_1349.d	1	1	99	115			PEAKS DB
2	1	A0A5S9VSM1|A0A5S9VSM1_9FLAO	A.PLKETGAKHEVK.F	Y	50.64	1335.75	12	-9.9	668.876	2	13.52	0.9675-0.9900	588.91	1	9004	1-ECP_100ng_Slot1-3_1_1349.d	1	1	56	67			PEAKS DB
2	1	A0A5S9VSM1|A0A5S9VSM1_9FLAO	K.LWEGDTPK.T	Y	50.46	944.46	8	6.9	473.241	2	23.04	0.8241-0.8469	251600	1	19501	1-ECP_100ng_Slot1-3_1_1349.d	7	7	99	106			PEAKS DB
2	1	A0A5S9VSM1|A0A5S9VSM1_9FLAO	L.YDSGTELDQK.V	Y	50.15	1154.51	10	3.2	578.264	2	16.49	0.8779-0.9006	3392.6	1	11757	1-ECP_100ng_Slot1-3_1_1349.d	1	1	378	387			PEAKS DB
2	1	A0A5S9VSM1|A0A5S9VSM1_9FLAO	K.VGLGNGQPM(+15.99)N(+.98)GNEAVANDDDDTVRR.V	Y	49.09	2630.16	25	-0.8	877.727	3	24.87	0.9495-0.9720	13170	1	21539	1-ECP_100ng_Slot1-3_1_1349.d	1	1	388	412	Oxidation (M); Deamidation (NQ)	M9:Oxidation (M):1000.00;N10:Deamidation (NQ):0.00	PEAKS DB
2	1	A0A5S9VSM1|A0A5S9VSM1_9FLAO	K.TGDISN(+.98)YIK.V	Y	49.08	1010.49	9	-1.8	506.252	2	24.81	0.8360-0.8588	5567.1	1	21782	1-ECP_100ng_Slot1-3_1_1349.d	2	2	107	115	Deamidation (NQ)	N6:Deamidation (NQ):1000.00	PEAKS DB
2	1	A0A5S9VSM1|A0A5S9VSM1_9FLAO	K.SYLYD(-18.01)SGTELDQK.V	Y	48.75	1499.68	13	0.1	750.846	2	29.64	1.0089-1.0314	211.07	1	28812	1-ECP_100ng_Slot1-3_1_1349.d	1	1	375	387	Dehydration	D5:Dehydration:0.00	PEAKS DB
2	1	A0A5S9VSM1|A0A5S9VSM1_9FLAO	K.VGLGN(+.98)GQPMNGNEAVAN(+.98)DDDDTVR.R	Y	48.53	2459.05	24	2.1	1230.54	2	29.85	1.2481-1.2701	0	1	29119	1-ECP_100ng_Slot1-3_1_1349.d	0	0	388	411	Deamidation (NQ)	N5:Deamidation (NQ):14.04;N17:Deamidation (NQ):20.80	PEAKS DB
2	1	A0A5S9VSM1|A0A5S9VSM1_9FLAO	K.GSTGGAPLR.L	Y	48.53	814.43	9	2.7	408.223	2	12.62	0.7453-0.7683	85864	1	8017	1-ECP_100ng_Slot1-3_1_1349.d	1	1	243	251			PEAKS DB
2	1	A0A5S9VSM1|A0A5S9VSM1_9FLAO	K.TSFVINK.S	Y	48.3	807.449	7	4.2	404.733	2	24.82	0.7628-0.7857	206650	1	21635	1-ECP_100ng_Slot1-3_1_1349.d	1	1	368	374			PEAKS DB
2	1	A0A5S9VSM1|A0A5S9VSM1_9FLAO	Q.SNDWIFATGSQGIK.L	Y	47.97	1522.74	14	5.5	762.382	2	34.23	0.9945-1.0170	0	1	36668	1-ECP_100ng_Slot1-3_1_1349.d	0	0	85	98			PEAKS DB
2	1	A0A5S9VSM1|A0A5S9VSM1_9FLAO	N.VVIPQDNTK.T	Y	47.93	1012.56	9	2.5	507.286	2	20.49	0.8497-0.8724	15888	1	16259	1-ECP_100ng_Slot1-3_1_1349.d	1	1	26	34			PEAKS DB
2	1	A0A5S9VSM1|A0A5S9VSM1_9FLAO	N.GLESLAEDGSPK.A	Y	47.07	1201.58	12	2.9	601.8	2	27.49	0.9097-0.9323	4985.4	1	25414	1-ECP_100ng_Slot1-3_1_1349.d	1	1	222	233			PEAKS DB
2	1	A0A5S9VSM1|A0A5S9VSM1_9FLAO	K.N(+.98)AINYVNVK.K	Y	46.95	1034.54	9	3	518.279	2	29.74	0.8405-0.8633	7597.7	1	28821	1-ECP_100ng_Slot1-3_1_1349.d	1	1	42	50	Deamidation (NQ)	N1:Deamidation (NQ):47.09	PEAKS DB
2	1	A0A5S9VSM1|A0A5S9VSM1_9FLAO	K.EFTLTIEK.A	Y	46.93	979.523	8	3.8	490.77	2	32.63	0.8433-0.8661	18831	1	33886	1-ECP_100ng_Slot1-3_1_1349.d	1	1	178	185			PEAKS DB
2	1	A0A5S9VSM1|A0A5S9VSM1_9FLAO	W.FTEKGSTGGAPLR.L	Y	46.76	1319.68	13	-2.5	660.847	2	18.19	0.9729-0.9954	0	1	13620	1-ECP_100ng_Slot1-3_1_1349.d	0	0	239	251			PEAKS DB
2	1	A0A5S9VSM1|A0A5S9VSM1_9FLAO	G.TM(+15.99)YTAPNQEGPNM(+15.99)GPADSNTSVR.D	Y	45.38	2469.05	23	-14.1	824.014	3	23.6	0.9160-0.9386	0	1	20242	1-ECP_100ng_Slot1-3_1_1349.d	0	0	134	156	Oxidation (M)	M2:Oxidation (M):1000.00;M13:Oxidation (M):1000.00	PEAKS DB
2	1	A0A5S9VSM1|A0A5S9VSM1_9FLAO	K.GST(-18.01)GGAPLR.L	Y	45.22	796.419	9	11.9	399.222	2	12.53	0.7425-0.7655	1022	1	8060	1-ECP_100ng_Slot1-3_1_1349.d	1	1	243	251	Dehydration	T3:Dehydration:17.01	PEAKS DB
2	1	A0A5S9VSM1|A0A5S9VSM1_9FLAO	N.AINYVNVKK.V	Y	44.67	1047.61	9	-1.2	524.811	2	20.35	0.8661-0.8888	0	1	16172	1-ECP_100ng_Slot1-3_1_1349.d	0	0	43	51			PEAKS DB
2	1	A0A5S9VSM1|A0A5S9VSM1_9FLAO	L.STPVAYVHQGTQTPLFTK.G	Y	44.49	1974.02	18	4.4	988.022	2	31.94	1.2516-1.2736	0	1	32460	1-ECP_100ng_Slot1-3_1_1349.d	0	0	260	277			PEAKS DB
2	1	A0A5S9VSM1|A0A5S9VSM1_9FLAO	K.AN(+.98)GLES(-18.01)LAEDGSPK.A	Y	44.12	1369.64	14	2.2	685.827	2	33.29	0.9981-1.0206	21387	1	35060	1-ECP_100ng_Slot1-3_1_1349.d	2	2	220	233	Deamidation (NQ); Dehydration	N2:Deamidation (NQ):1000.00;S6:Dehydration:67.69	PEAKS DB
2	1	A0A5S9VSM1|A0A5S9VSM1_9FLAO	R.EAAHNKGFVTPGILVVHTQPN.A	Y	43.78	2228.17	21	-2.2	743.729	3	32.68	0.9160-0.9386	759.77	1	33914	1-ECP_100ng_Slot1-3_1_1349.d	1	1	189	209			PEAKS DB
2	1	A0A5S9VSM1|A0A5S9VSM1_9FLAO	N.ALFEEGAPVK.A	Y	43.49	1059.56	10	2.6	530.789	2	30.09	0.8305-0.8533	4350.8	1	29338	1-ECP_100ng_Slot1-3_1_1349.d	1	1	210	219			PEAKS DB
2	1	A0A5S9VSM1|A0A5S9VSM1_9FLAO	K.VGLGNGQPM(+15.99)N(+.98)GNEAVANDDDDTVR.R	Y	41.45	2474.06	24	8.4	1238.05	2	27.69	1.2525-1.2744	708.44	1	25873	1-ECP_100ng_Slot1-3_1_1349.d	1	1	388	411	Oxidation (M); Deamidation (NQ)	M9:Oxidation (M):1000.00;N10:Deamidation (NQ):10.19	PEAKS DB
2	1	A0A5S9VSM1|A0A5S9VSM1_9FLAO	K.NAIN(+.98)YVNVK.K	Y	41.36	1034.54	9	3	518.279	2	29.74	0.8424-0.8651	41556	1	28888	1-ECP_100ng_Slot1-3_1_1349.d	4	4	42	50	Deamidation (NQ)	N4:Deamidation (NQ):0.00	PEAKS DB
2	1	A0A5S9VSM1|A0A5S9VSM1_9FLAO	I.NYVNVKK.V	Y	40.92	863.486	7	10.9	432.755	2	12.39	0.7820-0.8049	512.15	1	7851	1-ECP_100ng_Slot1-3_1_1349.d	1	1	45	51			PEAKS DB
2	1	A0A5S9VSM1|A0A5S9VSM1_9FLAO	E.GPNM(+15.99)GPADSNTSVR.D	Y	40.88	1417.63	14	-5.7	709.816	2	14.4	0.9747-0.9972	0	1	9834	1-ECP_100ng_Slot1-3_1_1349.d	0	0	143	156	Oxidation (M)	M4:Oxidation (M):1000.00	PEAKS DB
2	1	A0A5S9VSM1|A0A5S9VSM1_9FLAO	K.VGLGNGQ(+.98)PMNGNEAVANDDDDTVR.R	Y	40.84	2458.07	24	-6	1230.03	2	29.95	1.2463-1.2683	0	1	29261	1-ECP_100ng_Slot1-3_1_1349.d	0	0	388	411	Deamidation (NQ)	Q7:Deamidation (NQ):0.00	PEAKS DB
2	1	A0A5S9VSM1|A0A5S9VSM1_9FLAO	Y.TAPNQEGPN(+.98)MGPADSNTSVR.D	Y	40.39	2042.9	20	10.4	1022.47	2	23.2	1.1163-1.1385	0	1	19698	1-ECP_100ng_Slot1-3_1_1349.d	0	0	137	156	Deamidation (NQ)	N9:Deamidation (NQ):25.58	PEAKS DB
2	1	A0A5S9VSM1|A0A5S9VSM1_9FLAO	K.NAINYVN(+.98)VKK.V	Y	40.26	1162.63	10	2.9	582.326	2	21.77	0.8924-0.9151	0	1	17899	1-ECP_100ng_Slot1-3_1_1349.d	0	0	42	51	Deamidation (NQ)	N7:Deamidation (NQ):28.36	PEAKS DB
2	1	A0A5S9VSM1|A0A5S9VSM1_9FLAO	K.SYLYDSGT(-18.01)ELDQK.V	Y	40.03	1499.68	13	-11.2	750.838	2	30.09	0.9990-1.0215	0	1	29476	1-ECP_100ng_Slot1-3_1_1349.d	0	0	375	387	Dehydration	T8:Dehydration:0.00	PEAKS DB
2	1	A0A5S9VSM1|A0A5S9VSM1_9FLAO	T.EIEDFQFGK.E	Y	39.99	1111.52	9	4.4	556.769	2	32.05	0.8570-0.8797	4405.9	1	32574	1-ECP_100ng_Slot1-3_1_1349.d	1	1	415	423			PEAKS DB
2	1	A0A5S9VSM1|A0A5S9VSM1_9FLAO	N.QEGPNMGPADSNTSVR.D	Y	39.68	1658.73	16	-0.5	830.373	2	21.67	1.0242-1.0466	161.07	1	17738	1-ECP_100ng_Slot1-3_1_1349.d	1	1	141	156			PEAKS DB
2	1	A0A5S9VSM1|A0A5S9VSM1_9FLAO	N.QEGPNM(+15.99)GPADSNTSVR.D	Y	39.57	1674.73	16	-4	838.367	2	16.25	1.0269-1.0493	338.74	1	11548	1-ECP_100ng_Slot1-3_1_1349.d	1	1	141	156	Oxidation (M)	M6:Oxidation (M):1000.00	PEAKS DB
2	1	A0A5S9VSM1|A0A5S9VSM1_9FLAO	T.EIED(-18.01)FQFGKEK.V	Y	38.93	1350.65	11	1.4	676.331	2	33.29	0.9909-1.0134	0	1	35173	1-ECP_100ng_Slot1-3_1_1349.d	0	0	415	425	Dehydration	D4:Dehydration:1000.00	PEAKS DB
2	1	A0A5S9VSM1|A0A5S9VSM1_9FLAO	K.NAIN(+.98)YVNVKK.V	Y	38.8	1162.63	10	8.8	388.556	3	22.1	0.7075-0.7306	6428	1	18290	1-ECP_100ng_Slot1-3_1_1349.d	1	1	42	51	Deamidation (NQ)	N4:Deamidation (NQ):12.33	PEAKS DB
2	1	A0A5S9VSM1|A0A5S9VSM1_9FLAO	Y.TAPNQEGPNM(+15.99)GPADSNTSVRDTGR.N	Y	38.62	2487.1	24	4.1	830.045	3	17.81	0.9024-0.9251	2394.5	1	13254	1-ECP_100ng_Slot1-3_1_1349.d	1	1	137	160	Oxidation (M)	M10:Oxidation (M):1000.00	PEAKS DB
2	1	A0A5S9VSM1|A0A5S9VSM1_9FLAO	K.VGLGN(+.98)GQPMNGNEAVANDDDDTVRR.V	Y	38.25	2614.17	25	2.8	872.399	3	27.61	0.9350-0.9576	2221.8	1	25900	1-ECP_100ng_Slot1-3_1_1349.d	1	1	388	412	Deamidation (NQ)	N5:Deamidation (NQ):11.10	PEAKS DB
2	1	A0A5S9VSM1|A0A5S9VSM1_9FLAO	K.SYLYDSGTELDQ.K	Y	36.72	1389.59	12	0.5	695.804	2	31.8	0.9648-0.9873	482.91	1	32187	1-ECP_100ng_Slot1-3_1_1349.d	1	1	375	386			PEAKS DB
2	1	A0A5S9VSM1|A0A5S9VSM1_9FLAO	K.KVGSAPLK.E	Y	36.59	798.496	8	12.7	400.26	2	10.8	0.7600-0.7829	0	1	6712	1-ECP_100ng_Slot1-3_1_1349.d	0	0	51	58			PEAKS DB
2	1	A0A5S9VSM1|A0A5S9VSM1_9FLAO	K.VGLGNGQPM(+15.99)N(+.98)GNEAVAN(+.98)DDDDTVR.R	Y	36.53	2475.05	24	11.9	1238.54	2	27.08	1.2937-1.3156	0	1	24947	1-ECP_100ng_Slot1-3_1_1349.d	0	0	388	411	Oxidation (M); Deamidation (NQ)	M9:Oxidation (M):1000.00;N10:Deamidation (NQ):5.99;N17:Deamidation (NQ):14.07	PEAKS DB
2	1	A0A5S9VSM1|A0A5S9VSM1_9FLAO	K.ETGAKHEVKFK.A	Y	36.49	1272.68	11	-2.5	425.234	3	10.2	0.7600-0.7829	0	1	6348	1-ECP_100ng_Slot1-3_1_1349.d	0	0	59	69			PEAKS DB
2	1	A0A5S9VSM1|A0A5S9VSM1_9FLAO	K.VGLGNGQPMN(+.98)GNEAVANDDDDTVRR.V	Y	36.05	2614.17	25	-2.1	872.395	3	27.25	0.9702-0.9927	190.01	1	25266	1-ECP_100ng_Slot1-3_1_1349.d	1	1	388	412	Deamidation (NQ)	N10:Deamidation (NQ):0.00	PEAKS DB
2	1	A0A5S9VSM1|A0A5S9VSM1_9FLAO	N.SLPNVTAVK.G	Y	35.72	927.539	9	1	464.777	2	27.68	0.7894-0.8122	1373.7	1	25785	1-ECP_100ng_Slot1-3_1_1349.d	1	1	305	313			PEAKS DB
2	1	A0A5S9VSM1|A0A5S9VSM1_9FLAO	K.VGLGNGQ(+.98)PM(+15.99)NGNEAVANDDDDTVRR.V	Y	35.04	2630.16	25	-0.8	877.727	3	24.87	0.9440-0.9666	13170	1	22215	1-ECP_100ng_Slot1-3_1_1349.d	1	1	388	412	Deamidation (NQ); Oxidation (M)	Q7:Deamidation (NQ):0.00;M9:Oxidation (M):1000.00	PEAKS DB
2	1	A0A5S9VSM1|A0A5S9VSM1_9FLAO	K.EFT(-18.01)LTIEK.A	Y	34.85	961.512	8	4.2	481.765	2	32.71	0.8506-0.8733	715.32	1	33968	1-ECP_100ng_Slot1-3_1_1349.d	1	1	178	185	Dehydration	T3:Dehydration:52.04	PEAKS DB
2	1	A0A5S9VSM1|A0A5S9VSM1_9FLAO	P.NMGPADSNTSVR.D	Y	33.76	1247.56	12	-2	624.784	2	17	0.9024-0.9251	0	1	12344	1-ECP_100ng_Slot1-3_1_1349.d	0	0	145	156			PEAKS DB
2	1	A0A5S9VSM1|A0A5S9VSM1_9FLAO	H.TQPNALFEEGAPVK.A	Y	32.53	1499.76	14	-2.9	750.886	2	32.24	1.0188-1.0412	209.38	1	33040	1-ECP_100ng_Slot1-3_1_1349.d	1	1	206	219			PEAKS DB
2	1	A0A5S9VSM1|A0A5S9VSM1_9FLAO	K.ANGLESLAED(-18.01)GSPK.A	Y	32.37	1368.65	14	1.9	685.335	2	29.88	0.9540-0.9765	228.71	1	29239	1-ECP_100ng_Slot1-3_1_1349.d	1	1	220	233	Dehydration	D10:Dehydration:0.00	PEAKS DB
2	1	A0A5S9VSM1|A0A5S9VSM1_9FLAO	N.MGPADSNTSVR.D	Y	31.41	1133.51	11	3.4	567.766	2	16.26	0.8633-0.8861	0	1	11628	1-ECP_100ng_Slot1-3_1_1349.d	0	0	146	156			PEAKS DB
2	1	A0A5S9VSM1|A0A5S9VSM1_9FLAO	K.NAINYVN(+.98)VK.K	Y	31.05	1034.54	9	0.9	518.278	2	26.03	0.8342-0.8570	0	1	23467	1-ECP_100ng_Slot1-3_1_1349.d	0	0	42	50	Deamidation (NQ)	N7:Deamidation (NQ):12.33	PEAKS DB
2	1	A0A5S9VSM1|A0A5S9VSM1_9FLAO	K.GTSALLPGEEVTLEIK.A	Y	30.92	1655.9	16	-3.3	828.954	2	34.46	1.0815-1.1038	0	1	37100	1-ECP_100ng_Slot1-3_1_1349.d	0	0	314	329			PEAKS DB
2	1	A0A5S9VSM1|A0A5S9VSM1_9FLAO	K.VGLGNGQPM(+15.99)NGNEAVANDDDDTVRR.V	Y	30.51	2629.18	25	3.8	877.404	3	24.84	0.9738-0.9963	21645	1	21806	1-ECP_100ng_Slot1-3_1_1349.d	1	1	388	412	Oxidation (M)	M9:Oxidation (M):1000.00	PEAKS DB
2	1	A0A5S9VSM1|A0A5S9VSM1_9FLAO	R.LSTSYSLLSTPVAYVHQGTQTPLFTK.G	Y	29.09	2838.48	26	-2.1	947.165	3	34.49	1.0547-1.0770	0	1	37153	1-ECP_100ng_Slot1-3_1_1349.d	0	0	252	277			PEAKS DB
2	1	A0A5S9VSM1|A0A5S9VSM1_9FLAO	K.VGLGN(+.98)GQPMNGNEAVANDDDDTVR.R	Y	29.01	2458.07	24	-1.5	1230.04	2	29.83	1.2446-1.2665	0	1	29086	1-ECP_100ng_Slot1-3_1_1349.d	0	0	388	411	Deamidation (NQ)	N5:Deamidation (NQ):14.04	PEAKS DB
2	1	A0A5S9VSM1|A0A5S9VSM1_9FLAO	R.LSTSYSLLSTPVAY.V	Y	28.08	1500.77	14	-2.4	751.391	2	34.69	1.0170-1.0394	0	1	37454	1-ECP_100ng_Slot1-3_1_1349.d	0	0	252	265			PEAKS DB
2	1	A0A5S9VSM1|A0A5S9VSM1_9FLAO	V.GSAPLKETGAK.H	Y	27.8	1057.58	11	9.9	529.801	2	14.66	0.8588-0.8815	667.76	1	10090	1-ECP_100ng_Slot1-3_1_1349.d	1	1	53	63			PEAKS DB
2	1	A0A5S9VSM1|A0A5S9VSM1_9FLAO	K.VGSAPLK.E	Y	27.25	670.401	7	4.9	336.21	2	13.59	0.7020-0.7250	567.56	1	9027	1-ECP_100ng_Slot1-3_1_1349.d	1	1	52	58			PEAKS DB
2	1	A0A5S9VSM1|A0A5S9VSM1_9FLAO	K.SYLYDSGTELDQ(+.98)K.V	Y	26.99	1518.67	13	3.8	760.346	2	31.66	1.0152-1.0377	0	1	31964	1-ECP_100ng_Slot1-3_1_1349.d	0	0	375	387	Deamidation (NQ)	Q12:Deamidation (NQ):1000.00	PEAKS DB
2	1	A0A5S9VSM1|A0A5S9VSM1_9FLAO	Y.VHQGTQ(+.98)TPLFTK.G	Y	26.64	1356.7	12	12.2	453.247	3	24.38	0.7241-0.7471	0	1	21223	1-ECP_100ng_Slot1-3_1_1349.d	0	0	266	277	Deamidation (NQ)	Q6:Deamidation (NQ):22.45	PEAKS DB
2	1	A0A5S9VSM1|A0A5S9VSM1_9FLAO	A.INYVNVKK.V	Y	26.54	976.571	8	4.1	489.295	2	18.67	0.8278-0.8506	638.46	1	14150	1-ECP_100ng_Slot1-3_1_1349.d	1	1	44	51			PEAKS DB
2	1	A0A5S9VSM1|A0A5S9VSM1_9FLAO	V.VIPQDNTK.T	Y	25.1	913.487	8	7.7	457.754	2	11.93	0.7866-0.8095	973.03	1	7441	1-ECP_100ng_Slot1-3_1_1349.d	1	1	27	34			PEAKS DB
2	1	A0A5S9VSM1|A0A5S9VSM1_9FLAO	K.VTSPAGVTQSN(+.98)DDR.G	Y	24.2	1446.66	14	-2.5	724.335	2	17.83	0.9639-0.9864	0	1	13264	1-ECP_100ng_Slot1-3_1_1349.d	0	0	426	439	Deamidation (NQ)	N11:Deamidation (NQ):0.00	PEAKS DB
2	1	A0A5S9VSM1|A0A5S9VSM1_9FLAO	T.APNQEGPNM(+15.99)GPADSNTSVR.D	Y	24.11	1956.86	19	-3.7	979.433	2	17.71	1.1011-1.1234	0	1	13115	1-ECP_100ng_Slot1-3_1_1349.d	0	0	138	156	Oxidation (M)	M9:Oxidation (M):1000.00	PEAKS DB
2	1	A0A5S9VSM1|A0A5S9VSM1_9FLAO	Q.DNTKTFK.L	Y	23.73	852.434	7	2.9	427.226	2	4.86	0.7664-0.7894	0	1	3418	1-ECP_100ng_Slot1-3_1_1349.d	0	0	31	37			PEAKS DB
2	1	A0A5S9VSM1|A0A5S9VSM1_9FLAO	N.AINYVNVK.K	Y	23.43	919.513	8	8.9	460.768	2	25.38	0.7948-0.8177	324.32	1	22588	1-ECP_100ng_Slot1-3_1_1349.d	1	1	43	50			PEAKS DB
2	1	A0A5S9VSM1|A0A5S9VSM1_9FLAO	K.AKPGDRLNF.A	Y	22.89	1016.54	9	6.6	509.281	2	24.27	0.8141-0.8369	20412	1	21074	1-ECP_100ng_Slot1-3_1_1349.d	1	1	330	338			PEAKS DB
2	1	A0A5S9VSM1|A0A5S9VSM1_9FLAO	E.GPNMGPADSNTSVR.D	Y	22.57	1401.63	14	-4.5	701.819	2	19.64	0.9675-0.9900	0	1	15331	1-ECP_100ng_Slot1-3_1_1349.d	0	0	143	156			PEAKS DB
2	1	A0A5S9VSM1|A0A5S9VSM1_9FLAO	W.IFATGSQGIK.L	Y	21.7	1020.56	10	1.9	511.288	2	24.91	0.8497-0.8724	391.2	1	21889	1-ECP_100ng_Slot1-3_1_1349.d	1	1	89	98			PEAKS DB
2	1	A0A5S9VSM1|A0A5S9VSM1_9FLAO	K.ATKGTYLSF.A	Y	21.39	986.507	9	5	494.263	2	32.17	0.8131-0.8360	605.37	1	32881	1-ECP_100ng_Slot1-3_1_1349.d	1	1	70	78			PEAKS DB
2	1	A0A5S9VSM1|A0A5S9VSM1_9FLAO	K.AKPGDRLNFATML.I	Y	19.79	1432.75	13	-0.2	717.382	2	34.2	1.0026-1.0251	0	1	36634	1-ECP_100ng_Slot1-3_1_1349.d	0	0	330	342			PEAKS DB
2	1	A0A5S9VSM1|A0A5S9VSM1_9FLAO	N.YLNSLPNVTAVK.G	Y	19.49	1317.73	12	-8.8	659.866	2	32.89	0.9314-0.9540	0	1	34400	1-ECP_100ng_Slot1-3_1_1349.d	0	0	302	313			PEAKS DB
2	1	A0A5S9VSM1|A0A5S9VSM1_9FLAO	K.VGLGNGQPM(+15.99)N(+.98)GNEAVANDDDD(-18.01)TVR.R	Y	19.35	2456.05	24	2	1229.04	2	28.91	1.2885-1.3104	0	1	27715	1-ECP_100ng_Slot1-3_1_1349.d	0	0	388	411	Oxidation (M); Deamidation (NQ); Dehydration	M9:Oxidation (M):1000.00;N10:Deamidation (NQ):0.00;D21:Dehydration:0.00	PEAKS DB
2	1	A0A5S9VSM1|A0A5S9VSM1_9FLAO	A.INYVNVK.K	Y	18.46	848.476	7	13.5	425.251	2	23.7	0.7948-0.8177	0	1	20384	1-ECP_100ng_Slot1-3_1_1349.d	0	0	44	50			PEAKS DB
2	1	A0A5S9VSM1|A0A5S9VSM1_9FLAO	N.GNEAVANDDDDTVR.R	Y	17.97	1489.63	14	-8.2	745.815	2	16.16	0.9522-0.9747	0	1	11525	1-ECP_100ng_Slot1-3_1_1349.d	0	0	398	411			PEAKS DB
2	1	A0A5S9VSM1|A0A5S9VSM1_9FLAO	Q.DNTKTFKLTLK.N	Y	17.72	1307.74	11	-1.6	654.879	2	28.58	0.9540-0.9765	640.77	1	27173	1-ECP_100ng_Slot1-3_1_1349.d	1	1	31	41			PEAKS DB
2	1	A0A5S9VSM1|A0A5S9VSM1_9FLAO	K.VGLGNGQ(+.98)PM(+15.99)N(+.98)GNEAVANDDDDTVR.R	Y	17.52	2475.05	24	-2.5	1238.53	2	27.31	1.2534-1.2753	0	1	25294	1-ECP_100ng_Slot1-3_1_1349.d	0	0	388	411	Deamidation (NQ); Oxidation (M)	Q7:Deamidation (NQ):0.00;M9:Oxidation (M):1000.00;N10:Deamidation (NQ):14.04	PEAKS DB
2	1	A0A5S9VSM1|A0A5S9VSM1_9FLAO	Y.TAPNQEGPNMGPADSNTSVRDTGR.N	Y	17.2	2471.11	24	2.9	824.713	3	21.95	0.8906-0.9133	1051.4	1	18083	1-ECP_100ng_Slot1-3_1_1349.d	1	1	137	160			PEAKS DB
2	1	A0A5S9VSM1|A0A5S9VSM1_9FLAO	K.VGLGNGQPMNGNEAVAN(+.98)DDDDTVRR.V	Y	17.14	2614.17	25	2	872.398	3	27.99	0.9504-0.9729	0	1	26351	1-ECP_100ng_Slot1-3_1_1349.d	0	0	388	412	Deamidation (NQ)	N17:Deamidation (NQ):0.00	PEAKS DB
3	2	A0A5S9UHR4|A0A5S9UHR4_9FLAO	R.TGVLAAQAGGATANQIEEK.K	Y	97.71	1827.93	19	-3.6	914.97	2	28.36	1.1385-1.1607	172700	1	26917	1-ECP_100ng_Slot1-3_1_1349.d	1	1	172	190			PEAKS DB
3	2	A0A5S9UHR4|A0A5S9UHR4_9FLAO	K.SQTQRDDENNWKPLVAY.I	Y	81.87	2062.97	17	5.4	688.668	3	32.47	0.8451-0.8679	48424	1	33415	1-ECP_100ng_Slot1-3_1_1349.d	2	2	386	402			PEAKS DB
3	2	A0A5S9UHR4|A0A5S9UHR4_9FLAO	R.EKYQEGAITAQYVYGGKK.Q	Y	80	2032.03	18	3.8	678.352	3	27.29	0.9459-0.9684	58442	1	25178	1-ECP_100ng_Slot1-3_1_1349.d	3	3	306	323			PEAKS DB
3	2	A0A5S9UHR4|A0A5S9UHR4_9FLAO	K.STTVLTENQINEANNVLR.K	Y	79.16	2015.03	18	-8.9	1008.51	2	32.96	1.1562-1.1784	7404	1	34485	1-ECP_100ng_Slot1-3_1_1349.d	1	1	95	112			PEAKS DB
3	2	A0A5S9UHR4|A0A5S9UHR4_9FLAO	R.QQS(-18.01)N(+.98)RPADMELFNVANRK.F	Y	78.77	2100.02	18	5.4	701.017	3	32.62	0.9549-0.9774	15428	1	33712	1-ECP_100ng_Slot1-3_1_1349.d	1	1	138	155	Dehydration; Deamidation (NQ)	S3:Dehydration:22.07;N4:Deamidation (NQ):12.33	PEAKS DB
3	2	A0A5S9UHR4|A0A5S9UHR4_9FLAO	K.TKDDAKAFIQTLPR.N	Y	75.01	1602.87	14	7.6	535.302	3	31.13	0.8588-0.8815	10568	1	30963	1-ECP_100ng_Slot1-3_1_1349.d	1	1	278	291			PEAKS DB
3	2	A0A5S9UHR4|A0A5S9UHR4_9FLAO	R.TGVLAAQAGGATAN(+.98)QIEEK.K	Y	73.9	1828.92	19	-4.8	915.461	2	27.02	1.1127-1.1349	1328.9	1	24755	1-ECP_100ng_Slot1-3_1_1349.d	1	1	172	190	Deamidation (NQ)	N14:Deamidation (NQ):11.06	PEAKS DB
3	2	A0A5S9UHR4|A0A5S9UHR4_9FLAO	R.TGVLAAQ(+.98)AGGATANQIEEK.K	Y	73.73	1828.92	19	-4.1	915.462	2	29.52	1.1234-1.1456	0	1	28671	1-ECP_100ng_Slot1-3_1_1349.d	0	0	172	190	Deamidation (NQ)	Q7:Deamidation (NQ):79.97	PEAKS DB
3	2	A0A5S9UHR4|A0A5S9UHR4_9FLAO	K.YQEGAITAQYVYGGKK.Q	Y	73.41	1774.89	16	0.9	888.452	2	28.74	1.1801-1.2023	26850	1	27422	1-ECP_100ng_Slot1-3_1_1349.d	3	3	308	323			PEAKS DB
3	2	A0A5S9UHR4|A0A5S9UHR4_9FLAO	R.TGVLAAQAGGATANQIEEKKQEWIENR.I	Y	73.21	2911.48	27	10.4	971.51	3	31.83	1.1748-1.1970	0	1	32280	1-ECP_100ng_Slot1-3_1_1349.d	0	0	172	198			PEAKS DB
3	2	A0A5S9UHR4|A0A5S9UHR4_9FLAO	K.YQEGAITAQYVYGGK.K	Y	72.31	1646.79	15	-2.6	824.402	2	31.25	1.0412-1.0636	27595	1	31107	1-ECP_100ng_Slot1-3_1_1349.d	1	1	308	322			PEAKS DB
3	2	A0A5S9UHR4|A0A5S9UHR4_9FLAO	K.AADAAADIITLLK.G	Y	71.44	1284.73	13	2	643.373	2	34.69	0.9891-1.0116	0	1	37447	1-ECP_100ng_Slot1-3_1_1349.d	0	0	78	90			PEAKS DB
3	2	A0A5S9UHR4|A0A5S9UHR4_9FLAO	R.QQSNRPADMELFNVANR.K	Y	69.91	1988.95	17	6	663.994	3	32.56	0.8506-0.8733	27054	1	33614	1-ECP_100ng_Slot1-3_1_1349.d	2	2	138	154			PEAKS DB
3	2	A0A5S9UHR4|A0A5S9UHR4_9FLAO	R.QQSNRPADMELFNVANRK.F	Y	68.76	2117.04	18	4.8	530.271	4	31.19	0.8259-0.8488	99905	1	31082	1-ECP_100ng_Slot1-3_1_1349.d	4	4	138	155			PEAKS DB
3	2	A0A5S9UHR4|A0A5S9UHR4_9FLAO	K.GTEEEKEVVR.L	Y	67.66	1174.58	10	4.2	588.301	2	12.71	0.9015-0.9241	43225	1	8158	1-ECP_100ng_Slot1-3_1_1349.d	1	1	236	245			PEAKS DB
3	2	A0A5S9UHR4|A0A5S9UHR4_9FLAO	R.QQS(-18.01)N(+.98)RPADM(+15.99)ELFNVANRK.F	Y	66.49	2116.01	18	-2.8	706.343	3	30.32	0.9332-0.9558	0	1	29768	1-ECP_100ng_Slot1-3_1_1349.d	0	0	138	155	Dehydration; Deamidation (NQ); Oxidation (M)	S3:Dehydration:12.35;N4:Deamidation (NQ):6.63;M9:Oxidation (M):1000.00	PEAKS DB
3	2	A0A5S9UHR4|A0A5S9UHR4_9FLAO	R.QQSNRPADM(+15.99)ELFNVANR.K	Y	65.77	2004.94	17	2.3	669.323	3	30.04	0.8451-0.8679	21437	1	29300	1-ECP_100ng_Slot1-3_1_1349.d	1	1	138	154	Oxidation (M)	M9:Oxidation (M):1000.00	PEAKS DB
3	2	A0A5S9UHR4|A0A5S9UHR4_9FLAO	R.EKYQEGAITAQYVYGGK.K	Y	64.86	1903.93	17	-0.3	952.973	2	29.59	1.1296-1.1518	50295	1	28601	1-ECP_100ng_Slot1-3_1_1349.d	4	4	306	322			PEAKS DB
3	2	A0A5S9UHR4|A0A5S9UHR4_9FLAO	K.VTAADIDIFIGSDKK.S	Y	62.75	1591.85	15	-13.8	796.919	2	34.23	1.0993-1.1216	322.88	1	36626	1-ECP_100ng_Slot1-3_1_1349.d	1	1	371	385			PEAKS DB
3	2	A0A5S9UHR4|A0A5S9UHR4_9FLAO	K.EKVTAADIDIFIGSDKK.S	Y	62.74	1848.98	17	4.3	617.338	3	33.33	0.9060-0.9287	935.49	1	35204	1-ECP_100ng_Slot1-3_1_1349.d	1	1	369	385			PEAKS DB
3	2	A0A5S9UHR4|A0A5S9UHR4_9FLAO	K.AFIQTLPR.N	Y	61.78	944.544	8	2.4	473.281	2	31.73	0.8058-0.8287	176170	1	32005	1-ECP_100ng_Slot1-3_1_1349.d	1	1	284	291			PEAKS DB
3	2	A0A5S9UHR4|A0A5S9UHR4_9FLAO	K.AKSTTVLTENQINEANNVLRK.L	Y	61.21	2342.26	21	1	781.76	3	30.99	0.9990-1.0215	12479	1	30666	1-ECP_100ng_Slot1-3_1_1349.d	2	2	93	113			PEAKS DB
3	2	A0A5S9UHR4|A0A5S9UHR4_9FLAO	K.AKSTTVLTENQINEANNVLR.K	Y	61.18	2214.16	20	3	739.063	3	31.85	0.9097-0.9323	9591.3	1	32230	1-ECP_100ng_Slot1-3_1_1349.d	1	1	93	112			PEAKS DB
3	2	A0A5S9UHR4|A0A5S9UHR4_9FLAO	K.NEFKGTEEEKEVVR.L	Y	60.81	1692.83	14	8.2	565.289	3	19.62	0.8177-0.8405	18380	1	15234	1-ECP_100ng_Slot1-3_1_1349.d	2	2	232	245			PEAKS DB
3	2	A0A5S9UHR4|A0A5S9UHR4_9FLAO	K.NKEALLTSQTPQSDK.A	Y	60.58	1658.85	15	2.1	553.958	3	20.78	0.7921-0.8150	13100	1	16591	1-ECP_100ng_Slot1-3_1_1349.d	2	2	63	77			PEAKS DB
3	2	A0A5S9UHR4|A0A5S9UHR4_9FLAO	K.STTVLTENQINEANNVLRK.L	Y	60.46	2143.12	19	6.2	715.386	3	32.09	0.9359-0.9585	20067	1	32716	1-ECP_100ng_Slot1-3_1_1349.d	2	2	95	113			PEAKS DB
3	2	A0A5S9UHR4|A0A5S9UHR4_9FLAO	K.STTVLTEN(+.98)QINEANNVLRK.L	Y	60.39	2144.11	19	1.8	715.711	3	31.42	0.9422-0.9648	0	1	31560	1-ECP_100ng_Slot1-3_1_1349.d	0	0	95	113	Deamidation (NQ)	N8:Deamidation (NQ):17.01	PEAKS DB
3	2	A0A5S9UHR4|A0A5S9UHR4_9FLAO	R.QQS(-18.01)N(+.98)RPADMELFNVANR.K	Y	59.93	1971.92	17	3.7	658.317	3	33.78	0.9115-0.9341	0	1	35995	1-ECP_100ng_Slot1-3_1_1349.d	0	0	138	154	Dehydration; Deamidation (NQ)	S3:Dehydration:15.48;N4:Deamidation (NQ):4.52	PEAKS DB
3	2	A0A5S9UHR4|A0A5S9UHR4_9FLAO	K.EALLTSQTPQSDK.A	Y	59.4	1416.71	13	-3.1	709.36	2	23.88	0.9891-1.0116	8060.7	1	20500	1-ECP_100ng_Slot1-3_1_1349.d	1	1	65	77			PEAKS DB
3	2	A0A5S9UHR4|A0A5S9UHR4_9FLAO	R.Q(+.98)QS(-18.01)NRPADM(+15.99)ELFNVANRK.F	Y	57.78	2116.01	18	2.3	706.346	3	30.47	0.9377-0.9603	10459	1	29863	1-ECP_100ng_Slot1-3_1_1349.d	1	1	138	155	Deamidation (NQ); Dehydration; Oxidation (M)	Q1:Deamidation (NQ):0.00;S3:Dehydration:17.91;M9:Oxidation (M):1000.00	PEAKS DB
3	2	A0A5S9UHR4|A0A5S9UHR4_9FLAO	E.FKGTEEEKEVVR.L	Y	57.65	1449.75	12	7.2	484.26	3	17.13	0.8013-0.8241	12361	1	12428	1-ECP_100ng_Slot1-3_1_1349.d	2	2	234	245			PEAKS DB
3	2	A0A5S9UHR4|A0A5S9UHR4_9FLAO	R.DDENNWKPLVAY.I	Y	57.32	1462.67	12	-2.8	732.342	2	34.19	0.9873-1.0098	3256.9	1	36567	1-ECP_100ng_Slot1-3_1_1349.d	1	1	391	402			PEAKS DB
3	2	A0A5S9UHR4|A0A5S9UHR4_9FLAO	R.YKSFLN(+.98)GK.S	Y	57.13	956.497	8	2	479.257	2	22.5	0.8058-0.8287	78162	1	18657	1-ECP_100ng_Slot1-3_1_1349.d	4	4	255	262	Deamidation (NQ)	N6:Deamidation (NQ):1000.00	PEAKS DB
3	2	A0A5S9UHR4|A0A5S9UHR4_9FLAO	R.QQSNRPADM(+15.99)ELFNVANRK.F	Y	56.46	2133.04	18	9	534.272	4	27.36	0.8259-0.8488	53772	1	25261	1-ECP_100ng_Slot1-3_1_1349.d	2	2	138	155	Oxidation (M)	M9:Oxidation (M):1000.00	PEAKS DB
3	2	A0A5S9UHR4|A0A5S9UHR4_9FLAO	K.KQEWIENR.I	Y	56.15	1101.56	8	5.3	551.788	2	18.4	0.8642-0.8870	126170	1	13787	1-ECP_100ng_Slot1-3_1_1349.d	4	4	191	198			PEAKS DB
3	2	A0A5S9UHR4|A0A5S9UHR4_9FLAO	R.GVM(+15.99)SPLTDGEALFILK.N	Y	55.91	1705.9	16	-3.4	853.952	2	34.69	1.1047-1.1269	0	1	37445	1-ECP_100ng_Slot1-3_1_1349.d	0	0	47	62	Oxidation (M)	M3:Oxidation (M):1000.00	PEAKS DB
3	2	A0A5S9UHR4|A0A5S9UHR4_9FLAO	R.TGVLAAQAGGATANQIEEKK.Q	Y	55.68	1956.03	20	-0.1	979.021	2	26.59	1.3104-1.3322	89.567	1	24214	1-ECP_100ng_Slot1-3_1_1349.d	1	1	172	191			PEAKS DB
3	2	A0A5S9UHR4|A0A5S9UHR4_9FLAO	R.KFLESIYK.S	Y	55.09	1026.58	8	1.8	514.296	2	28.62	0.8460-0.8688	54649	1	27074	1-ECP_100ng_Slot1-3_1_1349.d	1	1	155	162			PEAKS DB
3	2	A0A5S9UHR4|A0A5S9UHR4_9FLAO	K.DDAKAFIQTLPR.N	Y	55.03	1373.73	12	-0.1	458.917	3	32.61	0.7875-0.8104	1151.2	1	33763	1-ECP_100ng_Slot1-3_1_1349.d	1	1	280	291			PEAKS DB
3	2	A0A5S9UHR4|A0A5S9UHR4_9FLAO	R.LLAENDLKR.Y	Y	54.08	1070.61	9	1.3	536.312	2	21.91	0.8679-0.8906	241160	1	17822	1-ECP_100ng_Slot1-3_1_1349.d	3	3	246	254			PEAKS DB
3	2	A0A5S9UHR4|A0A5S9UHR4_9FLAO	R.LAEIAIPR.E	Y	53.11	881.533	8	0.1	441.774	2	32.13	0.7866-0.8095	180170	1	32619	1-ECP_100ng_Slot1-3_1_1349.d	1	1	298	305			PEAKS DB
3	2	A0A5S9UHR4|A0A5S9UHR4_9FLAO	R.LAEIAIPREK.Y	Y	52.49	1138.67	10	3.2	570.345	2	28.77	0.9205-0.9431	656.86	1	27512	1-ECP_100ng_Slot1-3_1_1349.d	1	1	298	307			PEAKS DB
3	2	A0A5S9UHR4|A0A5S9UHR4_9FLAO	R.YKSFLNGK.S	Y	52.32	955.513	8	0.9	478.764	2	21.45	0.8378-0.8606	46660	1	17481	1-ECP_100ng_Slot1-3_1_1349.d	1	1	255	262			PEAKS DB
3	2	A0A5S9UHR4|A0A5S9UHR4_9FLAO	K.SGIASSYQR.T	Y	50.71	967.472	9	4.3	484.745	2	16.75	0.8168-0.8396	134540	1	12007	1-ECP_100ng_Slot1-3_1_1349.d	1	1	163	171			PEAKS DB
3	2	A0A5S9UHR4|A0A5S9UHR4_9FLAO	R.QQ(+.98)S(-18.01)NRPADM(+15.99)ELFNVANRK.F	Y	49.39	2116.01	18	2.3	706.346	3	30.47	0.9404-0.9630	10459	1	29874	1-ECP_100ng_Slot1-3_1_1349.d	1	1	138	155	Deamidation (NQ); Dehydration; Oxidation (M)	Q2:Deamidation (NQ):0.00;S3:Dehydration:10.65;M9:Oxidation (M):1000.00	PEAKS DB
3	2	A0A5S9UHR4|A0A5S9UHR4_9FLAO	K.AKSTTVLTENQINEANN(+.98)VLR.K	Y	49.04	2215.14	20	7	739.394	3	30.77	0.9015-0.9241	237.98	1	30397	1-ECP_100ng_Slot1-3_1_1349.d	1	1	93	112	Deamidation (NQ)	N17:Deamidation (NQ):12.28	PEAKS DB
3	2	A0A5S9UHR4|A0A5S9UHR4_9FLAO	K.STTVLTENQINEAN(+.98)NVLR.K	Y	48.94	2016.01	18	-12.3	1009	2	32.17	1.1837-1.2058	0	1	32944	1-ECP_100ng_Slot1-3_1_1349.d	0	0	95	112	Deamidation (NQ)	N14:Deamidation (NQ):12.28	PEAKS DB
3	2	A0A5S9UHR4|A0A5S9UHR4_9FLAO	T.VLTENQINEANNVLR.K	Y	47.37	1725.9	15	-1.8	863.956	2	32.01	1.0913-1.1136	259.53	1	32562	1-ECP_100ng_Slot1-3_1_1349.d	1	1	98	112			PEAKS DB
3	2	A0A5S9UHR4|A0A5S9UHR4_9FLAO	L.VAYILDKNSIQ	Y	46.21	1262.69	11	-3.8	632.348	2	31.48	0.9359-0.9585	2981.8	1	31593	1-ECP_100ng_Slot1-3_1_1349.d	1	1	400	410			PEAKS DB
3	2	A0A5S9UHR4|A0A5S9UHR4_9FLAO	K.GLYVEYKEDFIR.N	Y	45.68	1530.77	12	-2.7	766.391	2	32.81	1.0547-1.0770	548.72	1	34218	1-ECP_100ng_Slot1-3_1_1349.d	1	1	205	216			PEAKS DB
3	2	A0A5S9UHR4|A0A5S9UHR4_9FLAO	K.YQ(+.98)EGAITAQYVYGGKK.Q	Y	44.15	1775.87	16	14.5	888.957	2	28.96	1.1784-1.2005	0	1	27792	1-ECP_100ng_Slot1-3_1_1349.d	0	0	308	323	Deamidation (NQ)	Q2:Deamidation (NQ):58.30	PEAKS DB
3	2	A0A5S9UHR4|A0A5S9UHR4_9FLAO	Y.VEYKEDFIR.N	Y	42.67	1197.6	9	7.2	400.211	3	27.16	0.7683-0.7912	14887	1	25146	1-ECP_100ng_Slot1-3_1_1349.d	2	2	208	216			PEAKS DB
3	2	A0A5S9UHR4|A0A5S9UHR4_9FLAO	R.LLAEN(+.98)DLKR.Y	Y	40.16	1071.59	9	2.8	536.805	2	21.18	0.8870-0.9097	10050	1	17065	1-ECP_100ng_Slot1-3_1_1349.d	3	3	246	254	Deamidation (NQ)	N5:Deamidation (NQ):1000.00	PEAKS DB
3	2	A0A5S9UHR4|A0A5S9UHR4_9FLAO	K.FLESIYK.S	Y	39.56	898.48	7	-6.6	450.244	2	31.43	0.7967-0.8195	79148	1	31342	1-ECP_100ng_Slot1-3_1_1349.d	2	2	156	162			PEAKS DB
3	2	A0A5S9UHR4|A0A5S9UHR4_9FLAO	R.LLAENDLK.R	Y	39.1	914.507	8	9	458.265	2	24.94	0.8195-0.8424	5940.6	1	21946	1-ECP_100ng_Slot1-3_1_1349.d	1	1	246	253			PEAKS DB
3	2	A0A5S9UHR4|A0A5S9UHR4_9FLAO	K.N(+.98)EFKGTEEEKEVVR.L	Y	35.64	1693.82	14	10.3	565.618	3	19.85	0.8305-0.8533	0	1	15596	1-ECP_100ng_Slot1-3_1_1349.d	0	0	232	245	Deamidation (NQ)	N1:Deamidation (NQ):1000.00	PEAKS DB
3	2	A0A5S9UHR4|A0A5S9UHR4_9FLAO	K.AKSTTVLTENQINEANN(+.98)VLRK.L	Y	34.14	2343.24	21	13	586.825	4	28.43	0.8724-0.8951	0	1	27027	1-ECP_100ng_Slot1-3_1_1349.d	0	0	93	113	Deamidation (NQ)	N17:Deamidation (NQ):0.00	PEAKS DB
3	2	A0A5S9UHR4|A0A5S9UHR4_9FLAO	G.VLAAQAGGATANQIEEK.K	Y	31.53	1669.86	17	-8	835.932	2	25.45	1.0493-1.0717	0	1	22660	1-ECP_100ng_Slot1-3_1_1349.d	0	0	174	190			PEAKS DB
3	2	A0A5S9UHR4|A0A5S9UHR4_9FLAO	Y.ILDKNSIQ	Y	30.82	929.518	8	1.7	465.767	2	20.44	0.8205-0.8433	98699	1	16201	1-ECP_100ng_Slot1-3_1_1349.d	2	2	403	410			PEAKS DB
3	2	A0A5S9UHR4|A0A5S9UHR4_9FLAO	R.LLAEN(+.98)D(-18.01)LKR.Y	Y	30.29	1053.58	9	-14.4	527.791	2	24.76	0.8824-0.9051	0	1	21717	1-ECP_100ng_Slot1-3_1_1349.d	0	0	246	254	Deamidation (NQ); Dehydration	N5:Deamidation (NQ):1000.00;D6:Dehydration:1000.00	PEAKS DB
3	2	A0A5S9UHR4|A0A5S9UHR4_9FLAO	R.GVMSPLTDGEALFILK.N	Y	28.98	1689.9	16	-1.8	845.956	2	34.77	1.0993-1.1216	0	1	37507	1-ECP_100ng_Slot1-3_1_1349.d	0	0	47	62			PEAKS DB
3	2	A0A5S9UHR4|A0A5S9UHR4_9FLAO	A.AQAGGATANQIEEK.K	Y	28.92	1386.67	14	-9.1	694.338	2	16.19	0.9684-0.9909	0	1	11549	1-ECP_100ng_Slot1-3_1_1349.d	0	0	177	190			PEAKS DB
3	2	A0A5S9UHR4|A0A5S9UHR4_9FLAO	K.SGIASSYQ(+.98)R.T	Y	28.48	968.456	9	9.9	485.24	2	18.09	0.8214-0.8442	0	1	13530	1-ECP_100ng_Slot1-3_1_1349.d	0	0	163	171	Deamidation (NQ)	Q8:Deamidation (NQ):1000.00	PEAKS DB
3	2	A0A5S9UHR4|A0A5S9UHR4_9FLAO	K.QNEGDIIK.D	Y	27.99	915.466	8	2	458.741	2	18.04	0.7939-0.8168	0	1	13481	1-ECP_100ng_Slot1-3_1_1349.d	0	0	324	331			PEAKS DB
3	2	A0A5S9UHR4|A0A5S9UHR4_9FLAO	K.SQTQRDDENNWKPL.V	Y	25.66	1729.8	14	6.5	577.612	3	26.53	0.7765-0.7994	490.47	1	24085	1-ECP_100ng_Slot1-3_1_1349.d	1	1	386	399			PEAKS DB
3	2	A0A5S9UHR4|A0A5S9UHR4_9FLAO	L.LAENDLKR.Y	Y	25.62	957.524	8	7.4	479.773	2	21.84	0.8232-0.8460	947.03	1	17904	1-ECP_100ng_Slot1-3_1_1349.d	1	1	247	254			PEAKS DB
3	2	A0A5S9UHR4|A0A5S9UHR4_9FLAO	K.QEWIENR.I	Y	24.93	973.462	7	12.5	487.744	2	22.76	0.8250-0.8478	527.23	1	19098	1-ECP_100ng_Slot1-3_1_1349.d	1	1	192	198			PEAKS DB
3	2	A0A5S9UHR4|A0A5S9UHR4_9FLAO	K.STTVLTENQINEANN(+.98)VLR.K	Y	24.26	2016.01	18	-2.2	1009.01	2	32.19	1.1908-1.2128	0	1	33000	1-ECP_100ng_Slot1-3_1_1349.d	0	0	95	112	Deamidation (NQ)	N15:Deamidation (NQ):17.01	PEAKS DB
3	2	A0A5S9UHR4|A0A5S9UHR4_9FLAO	L.AENDLKR.Y	Y	23.3	844.44	7	-10.4	423.223	2	21.8	0.7591-0.7820	0	1	17933	1-ECP_100ng_Slot1-3_1_1349.d	0	0	248	254			PEAKS DB
3	2	A0A5S9UHR4|A0A5S9UHR4_9FLAO	R.Q(+.98)QS(-18.01)NRPADM(+15.99)ELFNVANR.K	Y	21.94	1987.92	17	-6.5	994.959	2	32.18	1.1323-1.1545	1138.1	1	32891	1-ECP_100ng_Slot1-3_1_1349.d	1	1	138	154	Deamidation (NQ); Dehydration; Oxidation (M)	Q1:Deamidation (NQ):0.00;S3:Dehydration:23.70;M9:Oxidation (M):1000.00	PEAKS DB
3	2	A0A5S9UHR4|A0A5S9UHR4_9FLAO	R.Q(+.98)QS(-18.01)NRPADMELFNVANR.K	Y	21.75	1971.92	17	-8.8	986.96	2	33.8	1.1180-1.1403	0	1	36022	1-ECP_100ng_Slot1-3_1_1349.d	0	0	138	154	Deamidation (NQ); Dehydration	Q1:Deamidation (NQ):0.00;S3:Dehydration:10.19	PEAKS DB
3	2	A0A5S9UHR4|A0A5S9UHR4_9FLAO	Y.ILDKN(+.98)SIQ	Y	21.66	930.502	8	4.2	466.26	2	21.73	0.8214-0.8442	787.12	1	17761	1-ECP_100ng_Slot1-3_1_1349.d	1	1	403	410	Deamidation (NQ)	N5:Deamidation (NQ):40.63	PEAKS DB
3	2	A0A5S9UHR4|A0A5S9UHR4_9FLAO	R.QQSNRPADMELFNVAN.R	Y	20.93	1832.85	16	1.2	917.432	2	33.6	1.1073-1.1296	0	1	35714	1-ECP_100ng_Slot1-3_1_1349.d	0	0	138	153			PEAKS DB
3	2	A0A5S9UHR4|A0A5S9UHR4_9FLAO	R.YKS(-18.01)FLN(+.98)GK.S	Y	19	938.486	8	-1.8	470.25	2	23.65	0.8150-0.8378	0	1	20319	1-ECP_100ng_Slot1-3_1_1349.d	0	0	255	262	Dehydration; Deamidation (NQ)	S3:Dehydration:54.01;N6:Deamidation (NQ):1000.00	PEAKS DB
4	3	A0A5S9U114|A0A5S9U114_9FLAO	K.EAWLDSREPYGQTEAYR.F	Y	86.84	2069.94	17	6.5	690.993	3	31.25	0.8752-0.8979	33150	1	31058	1-ECP_100ng_Slot1-3_1_1349.d	2	2	81	97			PEAKS DB
4	3	A0A5S9U114|A0A5S9U114_9FLAO	K.TAIDAFTKAPDATK.F	Y	85.13	1448.75	14	-4.3	725.38	2	28.57	1.0448-1.0672	188400	1	27146	1-ECP_100ng_Slot1-3_1_1349.d	4	4	62	75			PEAKS DB
4	3	A0A5S9U114|A0A5S9U114_9FLAO	R.AYTDYTTAANADRR.K	Y	83.43	1587.73	14	0.8	794.872	2	21.08	1.1056-1.1278	70314	1	16961	1-ECP_100ng_Slot1-3_1_1349.d	5	5	192	205			PEAKS DB
4	3	A0A5S9U114|A0A5S9U114_9FLAO	K.AKEAWLDSREPYGQTEAYR.F	Y	81.98	2269.08	19	4.5	757.369	3	28.75	0.9051-0.9278	64730	1	27378	1-ECP_100ng_Slot1-3_1_1349.d	3	3	79	97			PEAKS DB
4	3	A0A5S9U114|A0A5S9U114_9FLAO	R.KQFLALSKNDAIDK.I	Y	78.15	1589.88	14	8.8	530.971	3	27.24	0.8259-0.8488	31124	1	25145	1-ECP_100ng_Slot1-3_1_1349.d	3	3	235	248			PEAKS DB
4	3	A0A5S9U114|A0A5S9U114_9FLAO	R.AYTDYTTAANADR.R	Y	76.81	1431.63	13	-2.3	716.819	2	22.67	0.9702-0.9927	149440	1	18977	1-ECP_100ng_Slot1-3_1_1349.d	3	3	192	204			PEAKS DB
4	3	A0A5S9U114|A0A5S9U114_9FLAO	K.TAIDAFTKAPDATKFQK.A	Y	76.44	1851.97	17	4.3	618.334	3	31.04	0.9178-0.9404	116140	1	30668	1-ECP_100ng_Slot1-3_1_1349.d	4	4	62	78			PEAKS DB
4	3	A0A5S9U114|A0A5S9U114_9FLAO	K.NDAIDKILTGAAK.L	Y	73.95	1328.73	13	-3.2	665.37	2	32.79	1.0098-1.0323	92150	1	33896	1-ECP_100ng_Slot1-3_1_1349.d	2	2	243	255			PEAKS DB
4	3	A0A5S9U114|A0A5S9U114_9FLAO	R.AYTDYTTAAN(+.98)ADR.R	Y	69.78	1432.61	13	-2.7	717.311	2	22.1	0.9711-0.9936	2542.1	1	18171	1-ECP_100ng_Slot1-3_1_1349.d	1	1	192	204	Deamidation (NQ)	N10:Deamidation (NQ):1000.00	PEAKS DB
4	3	A0A5S9U114|A0A5S9U114_9FLAO	K.DLKTAIDAFTK.A	Y	69.44	1221.66	11	4.8	611.84	2	34.24	0.9187-0.9413	14096	1	36629	1-ECP_100ng_Slot1-3_1_1349.d	1	1	59	69			PEAKS DB
4	3	A0A5S9U114|A0A5S9U114_9FLAO	R.EPYGQTEAYR.F	Y	66.49	1212.54	10	-0.4	607.278	2	19.19	0.9214-0.9440	72689	1	14717	1-ECP_100ng_Slot1-3_1_1349.d	2	2	88	97			PEAKS DB
4	3	A0A5S9U114|A0A5S9U114_9FLAO	K.DLKTAIDAFTKAPDATK.F	Y	65.87	1804.96	17	3.6	602.662	3	34.06	0.9042-0.9269	4707.9	1	36362	1-ECP_100ng_Slot1-3_1_1349.d	3	3	59	75			PEAKS DB
4	3	A0A5S9U114|A0A5S9U114_9FLAO	K.QFLALSKNDAIDK.I	Y	64.98	1461.78	13	-2.9	731.896	2	30.91	1.0368-1.0591	22900	1	30540	1-ECP_100ng_Slot1-3_1_1349.d	2	2	236	248			PEAKS DB
4	3	A0A5S9U114|A0A5S9U114_9FLAO	K.APDATKFQK.A	Y	64.88	1004.53	9	9.3	503.276	2	14.33	0.8223-0.8451	60202	1	9739	1-ECP_100ng_Slot1-3_1_1349.d	3	3	70	78			PEAKS DB
4	3	A0A5S9U114|A0A5S9U114_9FLAO	K.TTSEVVMTKVK.A	Y	63.36	1221.66	11	-10.6	611.833	2	21.06	0.9468-0.9693	0	1	17023	1-ECP_100ng_Slot1-3_1_1349.d	0	0	335	345			PEAKS DB
4	3	A0A5S9U114|A0A5S9U114_9FLAO	F.LLWGQDSTAPSEK.K	Y	63.2	1430.7	13	-0.3	716.359	2	31.1	0.9954-1.0179	8519.6	1	30794	1-ECP_100ng_Slot1-3_1_1349.d	1	1	174	186			PEAKS DB
4	3	A0A5S9U114|A0A5S9U114_9FLAO	C.ADDDPIDPATVIEAAK.T	Y	63.15	1639.79	16	-2	820.903	2	34.44	1.0412-1.0636	2862.6	1	37008	1-ECP_100ng_Slot1-3_1_1349.d	1	1	20	35			PEAKS DB
4	3	A0A5S9U114|A0A5S9U114_9FLAO	K.NLINDTSFNLTK.T	Y	62.73	1378.71	12	1.5	690.363	2	33.61	0.9783-1.0008	198520	1	35456	1-ECP_100ng_Slot1-3_1_1349.d	3	3	137	148			PEAKS DB
4	3	A0A5S9U114|A0A5S9U114_9FLAO	K.AKEAWLDSR.E	Y	62.2	1074.55	9	5.8	538.283	2	22.04	0.8742-0.8970	29772	1	18103	1-ECP_100ng_Slot1-3_1_1349.d	1	1	79	87			PEAKS DB
4	3	A0A5S9U114|A0A5S9U114_9FLAO	D.DPIDPATVIEAAK.T	Y	62.04	1338.7	13	6.9	670.363	2	34.38	0.9486-0.9711	6883.5	1	36902	1-ECP_100ng_Slot1-3_1_1349.d	1	1	23	35			PEAKS DB
4	3	A0A5S9U114|A0A5S9U114_9FLAO	L.SKNDAIDKILTGAAK.L	Y	61.5	1543.86	15	3.3	515.628	3	31.43	0.8369-0.8597	35511	1	31564	1-ECP_100ng_Slot1-3_1_1349.d	2	2	241	255			PEAKS DB
4	3	A0A5S9U114|A0A5S9U114_9FLAO	R.KQFLALSK.N	Y	59.62	933.565	8	2.1	467.791	2	25.79	0.8022-0.8250	63555	1	22994	1-ECP_100ng_Slot1-3_1_1349.d	1	1	235	242			PEAKS DB
4	3	A0A5S9U114|A0A5S9U114_9FLAO	R.AYTDYTTAAN(+.98)ADRR.K	Y	59.29	1588.71	14	-8.5	795.356	2	20.91	1.0430-1.0654	0	1	16812	1-ECP_100ng_Slot1-3_1_1349.d	0	0	192	205	Deamidation (NQ)	N10:Deamidation (NQ):1000.00	PEAKS DB
4	3	A0A5S9U114|A0A5S9U114_9FLAO	W.LDSREPYGQTEAYR.F	Y	57.75	1683.79	14	-0.3	562.269	3	22.18	0.8241-0.8469	988.12	1	18340	1-ECP_100ng_Slot1-3_1_1349.d	1	1	84	97			PEAKS DB
4	3	A0A5S9U114|A0A5S9U114_9FLAO	F.LLWGQDSTAPSEKK.A	Y	57.45	1558.8	14	-5.4	780.403	2	27.93	1.0868-1.1091	1739.2	1	26148	1-ECP_100ng_Slot1-3_1_1349.d	1	1	174	187			PEAKS DB
4	3	A0A5S9U114|A0A5S9U114_9FLAO	D.PIDPATVIEAAK.T	Y	55.5	1223.68	12	3.7	612.848	2	34	0.9477-0.9702	411.43	1	36285	1-ECP_100ng_Slot1-3_1_1349.d	1	1	24	35			PEAKS DB
4	3	A0A5S9U114|A0A5S9U114_9FLAO	K.LSKGELAGER.M	Y	55.45	1058.57	10	6	530.296	2	14.95	0.8579-0.8806	245470	1	10160	1-ECP_100ng_Slot1-3_1_1349.d	4	4	256	265			PEAKS DB
4	3	A0A5S9U114|A0A5S9U114_9FLAO	K.TTSEVVMTK.V	Y	55.11	994.5	9	7.6	498.261	2	17.92	0.8067-0.8296	87697	1	13208	1-ECP_100ng_Slot1-3_1_1349.d	1	1	335	343			PEAKS DB
4	3	A0A5S9U114|A0A5S9U114_9FLAO	R.KQGDQLAQSGK.T	Y	55.11	1158.6	11	-12.6	580.3	2	7.07	0.9024-0.9251	12201	1	4560	1-ECP_100ng_Slot1-3_1_1349.d	1	1	378	388			PEAKS DB
4	3	A0A5S9U114|A0A5S9U114_9FLAO	K.QGDQLAQSGK.T	Y	54.56	1030.5	10	6.7	516.263	2	9.62	0.8205-0.8433	42679	1	5888	1-ECP_100ng_Slot1-3_1_1349.d	1	1	379	388			PEAKS DB
4	3	A0A5S9U114|A0A5S9U114_9FLAO	K.QGDQLAQSGKTITGK.I	Y	53.44	1530.8	15	-5.8	766.403	2	19.16	1.0627-1.0851	0	1	14783	1-ECP_100ng_Slot1-3_1_1349.d	0	0	379	393			PEAKS DB
4	3	A0A5S9U114|A0A5S9U114_9FLAO	K.QFLALSKNDAIDKILTGAAK.L	Y	52.26	2116.19	20	-3	706.402	3	34.38	0.9972-1.0197	0	1	36953	1-ECP_100ng_Slot1-3_1_1349.d	0	0	236	255			PEAKS DB
4	3	A0A5S9U114|A0A5S9U114_9FLAO	K.Q(+.98)GD(-18.01)QLAQSGK.T	Y	52.11	1013.48	10	3	507.748	2	16.37	0.8351-0.8579	7946.3	1	11703	1-ECP_100ng_Slot1-3_1_1349.d	1	1	379	388	Deamidation (NQ); Dehydration	Q1:Deamidation (NQ):22.45;D3:Dehydration:107.29	PEAKS DB
4	3	A0A5S9U114|A0A5S9U114_9FLAO	R.AYTDYTTAANADRRK.Q	Y	51.58	1715.82	15	8.1	572.953	3	18.9	0.8360-0.8588	91805	1	14318	1-ECP_100ng_Slot1-3_1_1349.d	1	1	192	206			PEAKS DB
4	3	A0A5S9U114|A0A5S9U114_9FLAO	L.SINNIIHGTYK.R	Y	51.5	1258.67	11	-2.9	630.339	2	27.92	0.9504-0.9729	2239.3	1	26162	1-ECP_100ng_Slot1-3_1_1349.d	2	2	296	306			PEAKS DB
4	3	A0A5S9U114|A0A5S9U114_9FLAO	R.AYTDYTTAAN(+.98)AD(-18.01)R.R	Y	51.44	1414.6	13	-2	708.306	2	23.9	0.9711-0.9936	0	1	20618	1-ECP_100ng_Slot1-3_1_1349.d	0	0	192	204	Deamidation (NQ); Dehydration	N10:Deamidation (NQ):1000.00;D12:Dehydration:10.19	PEAKS DB
4	3	A0A5S9U114|A0A5S9U114_9FLAO	K.TTSEVVM(+15.99)TK.V	Y	51.27	1010.5	9	8.4	506.259	2	12.88	0.8195-0.8424	42346	1	8331	1-ECP_100ng_Slot1-3_1_1349.d	2	2	335	343	Oxidation (M)	M7:Oxidation (M):1000.00	PEAKS DB
4	3	A0A5S9U114|A0A5S9U114_9FLAO	K.N(+.98)DAIDKILTGAAK.L	Y	49.37	1329.71	13	2.9	665.866	2	34.07	0.9585-0.9810	1823.3	1	36335	1-ECP_100ng_Slot1-3_1_1349.d	1	1	243	255	Deamidation (NQ)	N1:Deamidation (NQ):1000.00	PEAKS DB
4	3	A0A5S9U114|A0A5S9U114_9FLAO	K.QWKPGAAYR.K	Y	49.27	1075.56	9	7.7	359.529	3	20.05	0.7296-0.7526	112360	1	15717	1-ECP_100ng_Slot1-3_1_1349.d	2	2	226	234			PEAKS DB
4	3	A0A5S9U114|A0A5S9U114_9FLAO	K.TAIDAFTK.A	Y	47.52	865.455	8	1.7	433.735	2	26.96	0.7894-0.8122	40610	1	24738	1-ECP_100ng_Slot1-3_1_1349.d	1	1	62	69			PEAKS DB
4	3	A0A5S9U114|A0A5S9U114_9FLAO	K.EAWLDSR.E	Y	46.58	875.414	7	6.5	438.717	2	25.7	0.8049-0.8278	7340.1	1	23019	1-ECP_100ng_Slot1-3_1_1349.d	1	1	81	87			PEAKS DB
4	3	A0A5S9U114|A0A5S9U114_9FLAO	L.ALSKNDAIDKILTGAAK.L	Y	46.32	1727.98	17	0.7	577	3	32.54	0.8615-0.8842	765.61	1	33623	1-ECP_100ng_Slot1-3_1_1349.d	1	1	239	255			PEAKS DB
4	3	A0A5S9U114|A0A5S9U114_9FLAO	R.AYTDYTTAANAD(-18.01)R.R	Y	45.91	1413.62	13	-2	707.814	2	23.98	0.9648-0.9873	0	1	20719	1-ECP_100ng_Slot1-3_1_1349.d	0	0	192	204	Dehydration	D12:Dehydration:9.45	PEAKS DB
4	3	A0A5S9U114|A0A5S9U114_9FLAO	K.QWKPGAAYRK.Q	Y	45.12	1203.65	10	7.1	402.227	3	16.09	0.6641-0.6872	56488	1	11459	1-ECP_100ng_Slot1-3_1_1349.d	2	2	226	235			PEAKS DB
4	3	A0A5S9U114|A0A5S9U114_9FLAO	N.LINDTSFNLTK.T	Y	44.75	1264.67	11	2.5	633.342	2	32.3	0.9359-0.9585	739.92	1	33118	1-ECP_100ng_Slot1-3_1_1349.d	1	1	138	148			PEAKS DB
4	3	A0A5S9U114|A0A5S9U114_9FLAO	K.QFLALSK.N	Y	44.54	805.47	7	3.2	403.743	2	30.55	0.7655-0.7884	35612	1	29944	1-ECP_100ng_Slot1-3_1_1349.d	1	1	236	242			PEAKS DB
4	3	A0A5S9U114|A0A5S9U114_9FLAO	K.RIDGSTVTGF.S	Y	43.47	1051.53	10	0.4	526.772	2	29.19	0.8460-0.8688	13419	1	28029	1-ECP_100ng_Slot1-3_1_1349.d	1	1	307	316			PEAKS DB
4	3	A0A5S9U114|A0A5S9U114_9FLAO	L.SINNIIHGTYKR.I	Y	42.67	1414.77	12	8.1	472.601	3	25.09	0.7756-0.7985	4391.5	1	22091	1-ECP_100ng_Slot1-3_1_1349.d	1	1	296	307			PEAKS DB
4	3	A0A5S9U114|A0A5S9U114_9FLAO	K.VKAISDAK.F	Y	41.63	830.486	8	7.4	416.253	2	7.71	0.7765-0.7994	9979.9	1	4884	1-ECP_100ng_Slot1-3_1_1349.d	1	1	344	351			PEAKS DB
4	3	A0A5S9U114|A0A5S9U114_9FLAO	K.N(+.98)LINDTSFNLTK.T	Y	38.64	1379.69	12	2.4	690.856	2	34.43	0.9765-0.9990	0	1	37070	1-ECP_100ng_Slot1-3_1_1349.d	0	0	137	148	Deamidation (NQ)	N1:Deamidation (NQ):28.36	PEAKS DB
4	3	A0A5S9U114|A0A5S9U114_9FLAO	K.TAIDAFTKAPDATKF.Q	Y	36.62	1595.82	15	-3.8	798.914	2	32.86	1.1020-1.1243	0	1	34303	1-ECP_100ng_Slot1-3_1_1349.d	0	0	62	76			PEAKS DB
4	3	A0A5S9U114|A0A5S9U114_9FLAO	F.LALSKNDAIDK.I	Y	36.57	1186.66	11	-7.1	594.331	2	22.18	0.9160-0.9386	0	1	18400	1-ECP_100ng_Slot1-3_1_1349.d	0	0	238	248			PEAKS DB
4	3	A0A5S9U114|A0A5S9U114_9FLAO	K.Q(+.98)FLALS(-18.01)KNDAIDK.I	Y	36.52	1444.76	13	-1.2	723.385	2	34.25	1.0323-1.0547	5413.8	1	36660	1-ECP_100ng_Slot1-3_1_1349.d	1	1	236	248	Deamidation (NQ); Dehydration	Q1:Deamidation (NQ):26.08;S6:Dehydration:49.37	PEAKS DB
4	3	A0A5S9U114|A0A5S9U114_9FLAO	T.DYTTAANADR.R	Y	36.43	1096.48	10	6.4	549.25	2	15.08	0.8469-0.8697	1199.4	1	10472	1-ECP_100ng_Slot1-3_1_1349.d	1	1	195	204			PEAKS DB
4	3	A0A5S9U114|A0A5S9U114_9FLAO	K.TTSEVVM(+15.99)TKVK.A	Y	35.53	1237.66	11	4.1	619.839	2	15.94	0.9495-0.9720	0	1	11298	1-ECP_100ng_Slot1-3_1_1349.d	0	0	335	345	Oxidation (M)	M7:Oxidation (M):1000.00	PEAKS DB
4	3	A0A5S9U114|A0A5S9U114_9FLAO	Y.TDYTTAANADR.R	Y	34.36	1197.53	11	-4	599.768	2	16.14	0.8906-0.9133	0	1	11509	1-ECP_100ng_Slot1-3_1_1349.d	0	0	194	204			PEAKS DB
4	3	A0A5S9U114|A0A5S9U114_9FLAO	T.DYTTAANADRR.K	Y	32.34	1252.58	11	-12.1	627.289	2	14.02	0.9477-0.9702	0	1	9500	1-ECP_100ng_Slot1-3_1_1349.d	0	0	195	205			PEAKS DB
4	3	A0A5S9U114|A0A5S9U114_9FLAO	R.MATAVEK.Q	Y	32.09	748.379	7	13.1	375.202	2	11.48	0.7287-0.7517	0	1	7160	1-ECP_100ng_Slot1-3_1_1349.d	0	0	266	272			PEAKS DB
4	3	A0A5S9U114|A0A5S9U114_9FLAO	T.KNLINDTSFNLTK.T	Y	31.86	1506.8	13	-13.9	503.268	3	31.81	0.7508-0.7738	0	1	32225	1-ECP_100ng_Slot1-3_1_1349.d	0	0	136	148			PEAKS DB
4	3	A0A5S9U114|A0A5S9U114_9FLAO	K.NLINDTSFN(+.98)LTK.T	Y	30.83	1379.69	12	-2.3	690.852	2	35.51	0.9828-1.0053	0	1	37933	1-ECP_100ng_Slot1-3_1_1349.d	0	0	137	148	Deamidation (NQ)	N9:Deamidation (NQ):17.32	PEAKS DB
4	3	A0A5S9U114|A0A5S9U114_9FLAO	L.SKGELAGER.M	Y	30.63	945.488	9	7.6	473.755	2	14.81	0.8067-0.8296	1644.2	1	10172	1-ECP_100ng_Slot1-3_1_1349.d	1	1	257	265			PEAKS DB
4	3	A0A5S9U114|A0A5S9U114_9FLAO	P.ATVIEAAK.T	Y	30.29	801.46	8	8.3	401.74	2	16.88	0.7480-0.7710	3027.5	1	12121	1-ECP_100ng_Slot1-3_1_1349.d	1	1	28	35			PEAKS DB
4	3	A0A5S9U114|A0A5S9U114_9FLAO	K.RIDGSTVTGFSLLDLLLLVNATESATLK.T	Y	29.22	2946.63	28	2.5	983.219	3	35.14	1.0663-1.0886	0	1	37747	1-ECP_100ng_Slot1-3_1_1349.d	0	0	307	334			PEAKS DB
4	3	A0A5S9U114|A0A5S9U114_9FLAO	L.SINN(+.98)IIHGTYK.R	Y	28.51	1259.65	11	5.6	630.836	2	26.9	0.9341-0.9567	0	1	24689	1-ECP_100ng_Slot1-3_1_1349.d	0	0	296	306	Deamidation (NQ)	N4:Deamidation (NQ):9.34	PEAKS DB
4	3	A0A5S9U114|A0A5S9U114_9FLAO	N.IVEASYDDALAK.A	Y	28.41	1293.65	12	4.4	647.833	2	28.17	0.9450-0.9675	0	1	26603	1-ECP_100ng_Slot1-3_1_1349.d	0	0	45	56			PEAKS DB
4	3	A0A5S9U114|A0A5S9U114_9FLAO	K.ILTGAAK.L	Y	24.81	672.417	7	6.4	337.218	2	13.19	0.6927-0.7158	6815.4	1	8692	1-ECP_100ng_Slot1-3_1_1349.d	1	1	249	255			PEAKS DB
4	3	A0A5S9U114|A0A5S9U114_9FLAO	K.TAIDAFTKAPDAT(-18.01)K.F	Y	24.19	1430.74	14	2.5	716.379	2	33.32	0.9891-1.0116	5503.4	1	35111	1-ECP_100ng_Slot1-3_1_1349.d	1	1	62	75	Dehydration	T13:Dehydration:32.28	PEAKS DB
4	3	A0A5S9U114|A0A5S9U114_9FLAO	K.GELAGER.M	Y	22.99	730.361	7	8.4	366.191	2	9.26	0.7315-0.7545	9650	1	5558	1-ECP_100ng_Slot1-3_1_1349.d	1	1	259	265			PEAKS DB
4	3	A0A5S9U114|A0A5S9U114_9FLAO	R.AYTDYTTAAN(+.98)ADRRK.Q	Y	22.62	1716.81	15	7.8	573.281	3	19.61	0.8223-0.8451	653.03	1	15208	1-ECP_100ng_Slot1-3_1_1349.d	1	1	192	206	Deamidation (NQ)	N10:Deamidation (NQ):1000.00	PEAKS DB
4	3	A0A5S9U114|A0A5S9U114_9FLAO	G.LIDYVTAGTSGST(-18.01)KN(+.98)LIN(+.98)DTSFNLTK.T	Y	22.51	2756.38	26	8.5	690.107	4	35.68	0.9864-1.0089	0	1	38002	1-ECP_100ng_Slot1-3_1_1349.d	0	0	123	148	Dehydration; Deamidation (NQ)	T13:Dehydration:0.00;N15:Deamidation (NQ):32.94;N18:Deamidation (NQ):39.44	PEAKS DB
4	3	A0A5S9U114|A0A5S9U114_9FLAO	K.GELAGERMATAVEK.Q	Y	21.27	1460.73	14	0.1	731.372	2	27.26	0.9927-1.0152	0	1	25220	1-ECP_100ng_Slot1-3_1_1349.d	0	0	259	272			PEAKS DB
4	3	A0A5S9U114|A0A5S9U114_9FLAO	Y.TDYTTAANADRR.K	Y	18.48	1353.63	12	-6.1	677.817	2	14.98	0.9945-1.0170	0	1	10431	1-ECP_100ng_Slot1-3_1_1349.d	0	0	194	205			PEAKS DB
11	5	A0A5S9RG58|A0A5S9RG58_9FLAO	K.SNTSQSFQETNSSGR.V	Y	92.97	1628.7	15	-9.9	815.351	2	14.82	1.0044-1.0269	43332	1	10184	1-ECP_100ng_Slot1-3_1_1349.d	1	1	686	700			PEAKS DB
11	5	A0A5S9RG58|A0A5S9RG58_9FLAO	K.EGTTTWEGQTIYYVR.I	Y	88.15	1802.85	15	-7.1	902.425	2	33.24	1.0975-1.1198	4453.6	1	35002	1-ECP_100ng_Slot1-3_1_1349.d	1	1	188	202			PEAKS DB
11	5	A0A5S9RG58|A0A5S9RG58_9FLAO	K.NLRPDNGGSGVDLNR.N	Y	76.73	1582.78	15	7.2	528.605	3	22.1	0.7655-0.7884	23758	1	18301	1-ECP_100ng_Slot1-3_1_1349.d	2	2	288	302			PEAKS DB
11	5	A0A5S9RG58|A0A5S9RG58_9FLAO	K.IASVENTTYNVTGLTPK.T	Y	70.73	1806.94	17	-7.2	904.469	2	32.48	1.0752-1.0975	6470.6	1	33458	1-ECP_100ng_Slot1-3_1_1349.d	1	1	1051	1067			PEAKS DB
11	5	A0A5S9RG58|A0A5S9RG58_9FLAO	K.SNTSQSFQETN(+.98)SSGR.V	Y	68.18	1629.69	15	-12.4	815.841	2	15.08	1.0017-1.0242	1030.4	1	10519	1-ECP_100ng_Slot1-3_1_1349.d	1	1	686	700	Deamidation (NQ)	N11:Deamidation (NQ):25.20	PEAKS DB
11	5	A0A5S9RG58|A0A5S9RG58_9FLAO	K.GTSNTITIVPK.W	Y	65.31	1129.63	11	0.5	565.825	2	28.81	0.9006-0.9232	62958	1	27428	1-ECP_100ng_Slot1-3_1_1349.d	1	1	904	914			PEAKS DB
11	5	A0A5S9RG58|A0A5S9RG58_9FLAO	K.GITVSDEYIQK.V	Y	65.06	1251.63	11	1.4	626.826	2	29.01	0.9223-0.9450	54948	1	27839	1-ECP_100ng_Slot1-3_1_1349.d	1	1	866	876			PEAKS DB
11	5	A0A5S9RG58|A0A5S9RG58_9FLAO	R.ITGNQNIPEGSKPQILYTSMIHSR.E	Y	63.98	2683.38	24	8.4	671.857	4	32.45	0.9260-0.9486	0	1	33461	1-ECP_100ng_Slot1-3_1_1349.d	0	0	203	226			PEAKS DB
11	5	A0A5S9RG58|A0A5S9RG58_9FLAO	K.NLRPDN(+.98)GGSGVDLNR.N	Y	63	1583.77	15	5.3	528.932	3	22.94	0.7637-0.7866	7457.6	1	19342	1-ECP_100ng_Slot1-3_1_1349.d	2	2	288	302	Deamidation (NQ)	N6:Deamidation (NQ):25.58	PEAKS DB
11	5	A0A5S9RG58|A0A5S9RG58_9FLAO	K.LTLNNTISPNDK.I	Y	62.99	1328.69	12	-4.2	665.351	2	28.24	0.9531-0.9756	14751	1	26716	1-ECP_100ng_Slot1-3_1_1349.d	1	1	533	544			PEAKS DB
11	5	A0A5S9RG58|A0A5S9RG58_9FLAO	K.FPHLISAK.L	Y	62.89	911.523	8	4.7	456.771	2	28.51	0.8077-0.8305	27943	1	26991	1-ECP_100ng_Slot1-3_1_1349.d	2	2	166	173			PEAKS DB
11	5	A0A5S9RG58|A0A5S9RG58_9FLAO	K.DSYNFSNNSK.T	Y	62.82	1174.49	10	3.3	588.254	2	18.39	0.9006-0.9232	25836	1	13852	1-ECP_100ng_Slot1-3_1_1349.d	1	1	624	633			PEAKS DB
11	5	A0A5S9RG58|A0A5S9RG58_9FLAO	R.KNLRPDNGGSGVDLNR.N	Y	62.68	1710.88	16	0.7	571.3	3	18.59	0.8049-0.8278	10208	1	14082	1-ECP_100ng_Slot1-3_1_1349.d	1	1	287	302			PEAKS DB
11	5	A0A5S9RG58|A0A5S9RG58_9FLAO	R.IYLMSAYQAGK.Y	Y	62.09	1243.63	11	1.6	622.822	2	32.46	0.9440-0.9666	53897	1	33421	1-ECP_100ng_Slot1-3_1_1349.d	1	1	455	465			PEAKS DB
11	5	A0A5S9RG58|A0A5S9RG58_9FLAO	R.KIASVENTTYNVTGLTPK.T	Y	60.49	1935.03	18	1.2	646.019	3	31.35	0.8588-0.8815	2761.7	1	31322	1-ECP_100ng_Slot1-3_1_1349.d	1	1	1050	1067			PEAKS DB
11	5	A0A5S9RG58|A0A5S9RG58_9FLAO	K.VSEYEIYQENR.K	Y	58.77	1428.65	11	-3.2	715.331	2	26.92	0.9603-0.9828	3304.4	1	24602	1-ECP_100ng_Slot1-3_1_1349.d	1	1	1039	1049			PEAKS DB
11	5	A0A5S9RG58|A0A5S9RG58_9FLAO	K.LNEEIAPNGGGMQR.K	Y	58.69	1484.7	14	-3.4	743.357	2	25.17	0.9927-1.0152	7601	1	22236	1-ECP_100ng_Slot1-3_1_1349.d	1	1	273	286			PEAKS DB
11	5	A0A5S9RG58|A0A5S9RG58_9FLAO	R.TSEVTIPASAR.V	Y	57.44	1130.59	11	1.8	566.305	2	25.03	0.8606-0.8833	62673	1	21941	1-ECP_100ng_Slot1-3_1_1349.d	1	1	1195	1205			PEAKS DB
11	5	A0A5S9RG58|A0A5S9RG58_9FLAO	K.KEGTTTWEGQTIYYVR.I	Y	57.12	1930.94	16	-3.2	644.653	3	32	0.8988-0.9214	1347.5	1	32573	1-ECP_100ng_Slot1-3_1_1349.d	1	1	187	202			PEAKS DB
11	5	A0A5S9RG58|A0A5S9RG58_9FLAO	K.VSEYEIYQENRK.I	Y	56.21	1556.75	12	-6	779.376	2	24.1	1.0421-1.0645	5219.4	1	20762	1-ECP_100ng_Slot1-3_1_1349.d	2	2	1039	1050			PEAKS DB
11	5	A0A5S9RG58|A0A5S9RG58_9FLAO	R.IYLM(+15.99)SAYQAGK.Y	Y	55.97	1259.62	11	2.1	630.82	2	28.15	0.9341-0.9567	22889	1	26383	1-ECP_100ng_Slot1-3_1_1349.d	1	1	455	465	Oxidation (M)	M4:Oxidation (M):1000.00	PEAKS DB
11	5	A0A5S9RG58|A0A5S9RG58_9FLAO	R.DFVLNKNFK.V	Y	55.93	1123.6	9	2.7	562.81	2	30.48	0.9015-0.9241	8498.4	1	29941	1-ECP_100ng_Slot1-3_1_1349.d	1	1	340	348			PEAKS DB
11	5	A0A5S9RG58|A0A5S9RG58_9FLAO	K.WNGPTSAKYDLR.Y	Y	55.77	1406.69	12	3.7	469.907	3	27.1	0.7637-0.7866	1534.2	1	24969	1-ECP_100ng_Slot1-3_1_1349.d	2	2	791	802			PEAKS DB
11	5	A0A5S9RG58|A0A5S9RG58_9FLAO	K.WHEDMTK.Y	Y	55.19	945.401	7	13.1	473.714	2	15.16	0.7884-0.8113	0	1	10606	1-ECP_100ng_Slot1-3_1_1349.d	0	0	381	387			PEAKS DB
11	5	A0A5S9RG58|A0A5S9RG58_9FLAO	K.LNEEIAPNGGGM(+15.99)QR.K	Y	52.03	1500.7	14	-1.9	751.355	2	21.39	0.9927-1.0152	2789	1	17388	1-ECP_100ng_Slot1-3_1_1349.d	1	1	273	286	Oxidation (M)	M12:Oxidation (M):1000.00	PEAKS DB
11	5	A0A5S9RG58|A0A5S9RG58_9FLAO	R.KNLRPDN(+.98)GGSGVDLNR.N	Y	51.52	1711.86	16	4.2	571.63	3	19.67	0.8351-0.8579	3155.8	1	15238	1-ECP_100ng_Slot1-3_1_1349.d	1	1	287	302	Deamidation (NQ)	N7:Deamidation (NQ):7.38	PEAKS DB
11	5	A0A5S9RG58|A0A5S9RG58_9FLAO	R.ITGNQNIPEGSKPQILYTSM(+15.99)IHSR.E	Y	51.45	2699.37	24	0.6	675.85	4	30.58	0.9395-0.9621	3133	1	30091	1-ECP_100ng_Slot1-3_1_1349.d	1	1	203	226	Oxidation (M)	M20:Oxidation (M):1000.00	PEAKS DB
11	5	A0A5S9RG58|A0A5S9RG58_9FLAO	K.TIVQFYAK.W	Y	50.91	968.533	8	4.6	485.276	2	31.24	0.8433-0.8661	28099	1	31111	1-ECP_100ng_Slot1-3_1_1349.d	1	1	634	641			PEAKS DB
11	5	A0A5S9RG58|A0A5S9RG58_9FLAO	K.TTYDFYVIAK.D	Y	49.94	1219.61	10	2.3	610.815	2	33.79	0.9386-0.9612	1476.6	1	35942	1-ECP_100ng_Slot1-3_1_1349.d	1	1	1068	1077			PEAKS DB
11	5	A0A5S9RG58|A0A5S9RG58_9FLAO	K.LNEEIAPN(+.98)GGGMQR.K	Y	49.8	1485.69	14	-4.5	743.848	2	25.97	0.9801-1.0026	2670.4	1	23326	1-ECP_100ng_Slot1-3_1_1349.d	2	2	273	286	Deamidation (NQ)	N8:Deamidation (NQ):7.38	PEAKS DB
11	5	A0A5S9RG58|A0A5S9RG58_9FLAO	K.FPHLISAKLDASPTHQK.T	Y	49.44	1889.02	17	-9.7	630.673	3	30.09	0.9115-0.9341	0	1	29450	1-ECP_100ng_Slot1-3_1_1349.d	0	0	166	182			PEAKS DB
11	5	A0A5S9RG58|A0A5S9RG58_9FLAO	K.GTSN(+.98)TITIVPK.W	Y	49.02	1130.62	11	-0.9	566.316	2	29.37	0.8724-0.8951	795.76	1	28387	1-ECP_100ng_Slot1-3_1_1349.d	1	1	904	914	Deamidation (NQ)	N4:Deamidation (NQ):1000.00	PEAKS DB
11	5	A0A5S9RG58|A0A5S9RG58_9FLAO	K.LNEEIAPNGGGMQRK.N	Y	47.25	1612.8	15	-3.5	807.404	2	21.91	1.0457-1.0681	842.68	1	17993	1-ECP_100ng_Slot1-3_1_1349.d	1	1	273	287			PEAKS DB
11	5	A0A5S9RG58|A0A5S9RG58_9FLAO	R.ITGNQNIPEGSKPQILY.T	Y	43.04	1870.98	17	0.1	936.497	2	32.35	1.1331-1.1553	654.97	1	33230	1-ECP_100ng_Slot1-3_1_1349.d	1	1	203	219			PEAKS DB
11	5	A0A5S9RG58|A0A5S9RG58_9FLAO	K.WNGPTSAK.Y	Y	43.01	859.419	8	8.6	430.72	2	16.06	0.7701-0.7930	17637	1	11404	1-ECP_100ng_Slot1-3_1_1349.d	1	1	791	798			PEAKS DB
11	5	A0A5S9RG58|A0A5S9RG58_9FLAO	K.LDASPTHQK.T	Y	42.97	995.504	9	7.9	498.763	2	9.07	0.8223-0.8451	12940	1	5583	1-ECP_100ng_Slot1-3_1_1349.d	1	1	174	182			PEAKS DB
11	5	A0A5S9RG58|A0A5S9RG58_9FLAO	K.LTLNNTISPNDKIAY.N	Y	42.82	1675.88	15	-12.5	838.936	2	33.21	1.0886-1.1109	2420.5	1	34897	1-ECP_100ng_Slot1-3_1_1349.d	1	1	533	547			PEAKS DB
11	5	A0A5S9RG58|A0A5S9RG58_9FLAO	K.WN(+.98)GPT(-18.01)SAKYDLR.Y	Y	41.6	1389.67	12	-1.1	695.84	2	31.56	1.0116-1.0341	495.82	1	31756	1-ECP_100ng_Slot1-3_1_1349.d	1	1	791	802	Deamidation (NQ); Dehydration	N2:Deamidation (NQ):1000.00;T5:Dehydration:27.96	PEAKS DB
11	5	A0A5S9RG58|A0A5S9RG58_9FLAO	K.DSYNFSN(+.98)NSK.T	Y	41.6	1175.47	10	-1	588.743	2	18.8	0.8815-0.9042	395.1	1	14358	1-ECP_100ng_Slot1-3_1_1349.d	1	1	624	633	Deamidation (NQ)	N7:Deamidation (NQ):0.00	PEAKS DB
11	5	A0A5S9RG58|A0A5S9RG58_9FLAO	K.LNEEIAPN(+.98)GGGMQRK.N	Y	37.03	1613.78	15	3.8	538.937	3	22.59	0.7628-0.7857	0	1	18921	1-ECP_100ng_Slot1-3_1_1349.d	0	0	273	287	Deamidation (NQ)	N8:Deamidation (NQ):3.97	PEAKS DB
11	5	A0A5S9RG58|A0A5S9RG58_9FLAO	K.N(+.98)LRPDNGGSGVDLNR.N	Y	36.57	1583.77	15	-5.8	792.885	2	23.23	1.0179-1.0403	493.47	1	19764	1-ECP_100ng_Slot1-3_1_1349.d	1	1	288	302	Deamidation (NQ)	N1:Deamidation (NQ):7.38	PEAKS DB
11	5	A0A5S9RG58|A0A5S9RG58_9FLAO	L.GNEINYC(+57.02)K.S	Y	35.5	996.433	8	4.3	499.226	2	15.84	0.8058-0.8287	0	1	11225	1-ECP_100ng_Slot1-3_1_1349.d	0	0	1096	1103	Carbamidomethylation	C7:Carbamidomethylation:1000.00	PEAKS DB
11	5	A0A5S9RG58|A0A5S9RG58_9FLAO	K.LNEEIAPN(+.98)GGGM(+15.99)QRK.N	Y	35.24	1629.78	15	-14.7	815.884	2	19.03	1.0350-1.0574	0	1	14643	1-ECP_100ng_Slot1-3_1_1349.d	0	0	273	287	Deamidation (NQ); Oxidation (M)	N8:Deamidation (NQ):0.00;M12:Oxidation (M):1000.00	PEAKS DB
11	5	A0A5S9RG58|A0A5S9RG58_9FLAO	T.VSDEYIQK.V	Y	34.95	980.481	8	4	491.25	2	18.16	0.7930-0.8159	2132.3	1	13606	1-ECP_100ng_Slot1-3_1_1349.d	1	1	869	876			PEAKS DB
11	5	A0A5S9RG58|A0A5S9RG58_9FLAO	K.LNEEIAPNGGGM(+15.99)QRK.N	Y	33.38	1628.79	15	8.9	543.943	3	18.34	0.8214-0.8442	585.81	1	13807	1-ECP_100ng_Slot1-3_1_1349.d	1	1	273	287	Oxidation (M)	M12:Oxidation (M):1000.00	PEAKS DB
11	5	A0A5S9RG58|A0A5S9RG58_9FLAO	K.LDASPTHQ.K	Y	32.91	867.409	8	7	434.715	2	12.18	0.7582-0.7811	413.2	1	7721	1-ECP_100ng_Slot1-3_1_1349.d	1	1	174	181			PEAKS DB
11	5	A0A5S9RG58|A0A5S9RG58_9FLAO	K.LDASPTHQKTYGKK.E	Y	32.57	1572.83	14	-4.1	525.28	3	11.03	0.7793-0.8022	0	1	6831	1-ECP_100ng_Slot1-3_1_1349.d	0	0	174	187			PEAKS DB
11	5	A0A5S9RG58|A0A5S9RG58_9FLAO	S.GYADFTSK.I	Y	32.43	887.403	8	2.3	444.709	2	21.96	0.7848-0.8077	3554.1	1	18077	1-ECP_100ng_Slot1-3_1_1349.d	1	1	1131	1138			PEAKS DB
11	5	A0A5S9RG58|A0A5S9RG58_9FLAO	Y.LLENYETDTAIK.N	Y	27.63	1408.71	12	4.6	705.365	2	30.24	0.9765-0.9990	558.87	1	29614	1-ECP_100ng_Slot1-3_1_1349.d	1	1	241	252			PEAKS DB
11	5	A0A5S9RG58|A0A5S9RG58_9FLAO	R.KN(+.98)LRPDNGGSGVDLNR.N	Y	24.94	1711.86	16	4.2	571.63	3	19.67	0.8241-0.8469	3155.8	1	15347	1-ECP_100ng_Slot1-3_1_1349.d	1	1	287	302	Deamidation (NQ)	N2:Deamidation (NQ):0.00	PEAKS DB
11	5	A0A5S9RG58|A0A5S9RG58_9FLAO	F.SEPESQILR.D	Y	23.82	1057.54	9	4.1	529.78	2	24.25	0.8506-0.8733	0	1	21073	1-ECP_100ng_Slot1-3_1_1349.d	0	0	331	339			PEAKS DB
11	5	A0A5S9RG58|A0A5S9RG58_9FLAO	R.DFVLNKN(+.98)FK.V	Y	21.8	1124.59	9	-13.6	563.293	2	31.17	0.8879-0.9106	0	1	31087	1-ECP_100ng_Slot1-3_1_1349.d	0	0	340	348	Deamidation (NQ)	N7:Deamidation (NQ):8.22	PEAKS DB
11	5	A0A5S9RG58|A0A5S9RG58_9FLAO	K.LN(+.98)EEIAPN(+.98)GGGMQR.K	Y	18.65	1486.67	14	9.9	744.351	2	25.14	0.9972-1.0197	0	1	22244	1-ECP_100ng_Slot1-3_1_1349.d	0	0	273	286	Deamidation (NQ)	N2:Deamidation (NQ):25.04;N8:Deamidation (NQ):0.00	PEAKS DB
7	6	A0A5S9TSC3|A0A5S9TSC3_9FLAO	K.ASNAGGVATSGLEMSQNSLR.Y	Y	82.16	1948.93	20	-3.9	975.467	2	31.42	1.1447-1.1669	18653	1	31431	1-ECP_100ng_Slot1-3_1_1349.d	1	1	370	389			PEAKS DB
7	6	A0A5S9TSC3|A0A5S9TSC3_9FLAO	R.IHEYVEKYPNAK.F	Y	75.42	1489.76	12	7.5	497.596	3	18.84	0.8624-0.8851	44049	1	14390	1-ECP_100ng_Slot1-3_1_1349.d	5	5	291	302			PEAKS DB
7	6	A0A5S9TSC3|A0A5S9TSC3_9FLAO	K.ASNAGGVATSGLEM(+15.99)SQN(+.98)SLR.Y	Y	74.7	1965.91	20	-9.6	983.951	2	26.97	1.1305-1.1527	0	1	24798	1-ECP_100ng_Slot1-3_1_1349.d	0	0	370	389	Oxidation (M); Deamidation (NQ)	M14:Oxidation (M):1000.00;N17:Deamidation (NQ):33.98	PEAKS DB
7	6	A0A5S9TSC3|A0A5S9TSC3_9FLAO	K.ASNAGGVATSGLEM(+15.99)SQNSLR.Y	Y	73.81	1964.92	20	0.9	983.469	2	27.75	1.1447-1.1669	16178	1	25875	1-ECP_100ng_Slot1-3_1_1349.d	2	2	370	389	Oxidation (M)	M14:Oxidation (M):1000.00	PEAKS DB
7	6	A0A5S9TSC3|A0A5S9TSC3_9FLAO	R.HIGANTDVPAGDIGVGGR.E	Y	72.84	1704.85	18	9	569.297	3	27.82	0.7839-0.8067	53490	1	26078	1-ECP_100ng_Slot1-3_1_1349.d	4	4	155	172			PEAKS DB
7	6	A0A5S9TSC3|A0A5S9TSC3_9FLAO	K.ASNAGGVATSGLEM(+15.99)SQNS.L	Y	70.04	1695.74	18	-4.1	848.872	2	23.78	1.0421-1.0645	0	1	20461	1-ECP_100ng_Slot1-3_1_1349.d	0	0	370	387	Oxidation (M)	M14:Oxidation (M):1000.00	PEAKS DB
7	6	A0A5S9TSC3|A0A5S9TSC3_9FLAO	K.C(+57.02)DVALPC(+57.02)ATQNELNGEEAK.T	Y	69.79	2117.94	19	9	1059.98	2	31.35	1.2314-1.2534	253.76	1	31377	1-ECP_100ng_Slot1-3_1_1349.d	1	1	314	332	Carbamidomethylation	C1:Carbamidomethylation:1000.00;C7:Carbamidomethylation:1000.00	PEAKS DB
7	6	A0A5S9TSC3|A0A5S9TSC3_9FLAO	K.LRNEFTGVLTGK.G	Y	68.15	1333.74	12	3.4	445.587	3	31.22	0.7047-0.7278	31950	1	31062	1-ECP_100ng_Slot1-3_1_1349.d	3	3	184	195			PEAKS DB
7	6	A0A5S9TSC3|A0A5S9TSC3_9FLAO	R.FHPSVNLSILK.F	Y	66.5	1253.71	11	2.1	627.865	2	33.57	0.9341-0.9567	10428	1	35554	1-ECP_100ng_Slot1-3_1_1349.d	2	2	95	105			PEAKS DB
7	6	A0A5S9TSC3|A0A5S9TSC3_9FLAO	R.VAWVDDKGETQVNR.G	Y	66.17	1615.8	14	-1.5	808.904	2	24.99	1.0743-1.0967	49555	1	21897	1-ECP_100ng_Slot1-3_1_1349.d	3	3	63	76			PEAKS DB
7	6	A0A5S9TSC3|A0A5S9TSC3_9FLAO	R.GRIHEYVEKYPNAK.F	Y	65.54	1702.88	14	9.4	568.639	3	18.41	0.8915-0.9142	13575	1	13871	1-ECP_100ng_Slot1-3_1_1349.d	3	3	289	302			PEAKS DB
7	6	A0A5S9TSC3|A0A5S9TSC3_9FLAO	K.KLRNEFTGVLTGK.G	Y	63.38	1461.83	13	2.7	488.285	3	28.39	0.7673-0.7903	7366.3	1	26872	1-ECP_100ng_Slot1-3_1_1349.d	2	2	183	195			PEAKS DB
7	6	A0A5S9TSC3|A0A5S9TSC3_9FLAO	K.LHQIMNDIHASC(+57.02)VEYGTQK.D	Y	62.46	2243.05	19	-5.1	748.686	3	28.96	0.9069-0.9296	0	1	27804	1-ECP_100ng_Slot1-3_1_1349.d	0	0	401	419	Carbamidomethylation	C12:Carbamidomethylation:1000.00	PEAKS DB
7	6	A0A5S9TSC3|A0A5S9TSC3_9FLAO	K.FFKGERPWSVK.C	Y	61.19	1379.73	11	6.7	460.922	3	27.26	0.7985-0.8214	38369	1	25033	1-ECP_100ng_Slot1-3_1_1349.d	3	3	303	313			PEAKS DB
7	6	A0A5S9TSC3|A0A5S9TSC3_9FLAO	R.NEFTGVLTGK.G	Y	59.01	1064.55	10	1.9	533.283	2	31.43	0.8369-0.8597	16380	1	31403	1-ECP_100ng_Slot1-3_1_1349.d	1	1	186	195			PEAKS DB
7	6	A0A5S9TSC3|A0A5S9TSC3_9FLAO	K.NSLTTLPMGGGK.G	Y	58.04	1174.6	12	2.6	588.31	2	30.41	0.8788-0.9015	22219	1	29746	1-ECP_100ng_Slot1-3_1_1349.d	1	1	115	126			PEAKS DB
7	6	A0A5S9TSC3|A0A5S9TSC3_9FLAO	R.EIGFMFGQYKK.L	Y	56.04	1346.67	11	2.6	674.344	2	33.24	0.9630-0.9855	18572	1	34964	1-ECP_100ng_Slot1-3_1_1349.d	2	2	173	183			PEAKS DB
7	6	A0A5S9TSC3|A0A5S9TSC3_9FLAO	E.SKINTFMDYVKER.N	Y	55.3	1629.82	13	-3.2	544.278	3	31.93	0.8424-0.8651	593.08	1	32443	1-ECP_100ng_Slot1-3_1_1349.d	1	1	3	15			PEAKS DB
7	6	A0A5S9TSC3|A0A5S9TSC3_9FLAO	K.INTFM(+15.99)DYVKER.N	Y	55.24	1430.69	11	5.8	477.906	3	29.1	0.7839-0.8067	14276	1	27781	1-ECP_100ng_Slot1-3_1_1349.d	2	2	5	15	Oxidation (M)	M5:Oxidation (M):1000.00	PEAKS DB
7	6	A0A5S9TSC3|A0A5S9TSC3_9FLAO	R.EIGFM(+15.99)FGQYKK.L	Y	54.84	1362.66	11	1.4	682.34	2	31.97	0.9819-1.0044	3461.3	1	32521	1-ECP_100ng_Slot1-3_1_1349.d	1	1	173	183	Oxidation (M)	M5:Oxidation (M):1000.00	PEAKS DB
7	6	A0A5S9TSC3|A0A5S9TSC3_9FLAO	R.VEFNSAIGPYK.G	Y	54.17	1223.62	11	-1.8	612.816	2	31.57	0.9069-0.9296	2947.6	1	31722	1-ECP_100ng_Slot1-3_1_1349.d	1	1	80	90			PEAKS DB
7	6	A0A5S9TSC3|A0A5S9TSC3_9FLAO	K.ASNAGGVATSGLEMSQN(+.98)SLR.Y	Y	54.1	1949.91	20	-12.1	975.951	2	30.89	1.1331-1.1553	94.978	1	30605	1-ECP_100ng_Slot1-3_1_1349.d	1	1	370	389	Deamidation (NQ)	N17:Deamidation (NQ):40.00	PEAKS DB
7	6	A0A5S9TSC3|A0A5S9TSC3_9FLAO	K.INTFMDYVKER.N	Y	53.67	1414.69	11	-5.4	708.349	2	32.63	1.0332-1.0556	23638	1	33735	1-ECP_100ng_Slot1-3_1_1349.d	2	2	5	15			PEAKS DB
7	6	A0A5S9TSC3|A0A5S9TSC3_9FLAO	K.NSLTTLPMGGGKGGSDFNPK.G	Y	53.13	1976.96	20	8	660	3	31.48	0.9350-0.9576	1361.9	1	31604	1-ECP_100ng_Slot1-3_1_1349.d	1	1	115	134			PEAKS DB
7	6	A0A5S9TSC3|A0A5S9TSC3_9FLAO	R.EIGFMFGQYK.K	Y	52.93	1218.57	10	3.8	610.297	2	34.49	0.9205-0.9431	0	1	37143	1-ECP_100ng_Slot1-3_1_1349.d	0	0	173	182			PEAKS DB
7	6	A0A5S9TSC3|A0A5S9TSC3_9FLAO	K.FLGFEQVFK.N	Y	52.51	1113.59	9	6.3	557.804	2	34.64	0.8951-0.9178	1949.3	1	37371	1-ECP_100ng_Slot1-3_1_1349.d	1	1	106	114			PEAKS DB
7	6	A0A5S9TSC3|A0A5S9TSC3_9FLAO	R.YNWTREEVDAK.L	Y	51.62	1409.66	11	-3.2	705.834	2	24.65	0.9891-1.0116	28297	1	21440	1-ECP_100ng_Slot1-3_1_1349.d	2	2	390	400			PEAKS DB
7	6	A0A5S9TSC3|A0A5S9TSC3_9FLAO	K.LAYVMEIK.N	Y	51.49	965.526	8	2.5	483.771	2	32.73	0.8387-0.8615	2231.8	1	34001	1-ECP_100ng_Slot1-3_1_1349.d	1	1	277	284			PEAKS DB
7	6	A0A5S9TSC3|A0A5S9TSC3_9FLAO	K.LHQIM(+15.99)NDIHASC(+57.02)VEYGTQK.D	Y	51.31	2259.04	19	-3.4	754.018	3	25.53	0.9097-0.9323	0	1	22766	1-ECP_100ng_Slot1-3_1_1349.d	0	0	401	419	Oxidation (M); Carbamidomethylation	M5:Oxidation (M):1000.00;C12:Carbamidomethylation:1000.00	PEAKS DB
7	6	A0A5S9TSC3|A0A5S9TSC3_9FLAO	K.TKGDSFEGK.I	Y	51.29	967.461	9	-7.7	484.734	2	7.3	0.8049-0.8278	7461.9	1	4530	1-ECP_100ng_Slot1-3_1_1349.d	1	1	223	231			PEAKS DB
7	6	A0A5S9TSC3|A0A5S9TSC3_9FLAO	K.DGFVDYVK.G	Y	50.86	941.449	8	5.4	471.735	2	31.52	0.8396-0.8624	5392.8	1	31671	1-ECP_100ng_Slot1-3_1_1349.d	1	1	420	427			PEAKS DB
7	6	A0A5S9TSC3|A0A5S9TSC3_9FLAO	R.VEFNSAIGPYKGGLR.F	Y	50.47	1606.85	15	-6.5	804.425	2	31.84	1.0699-1.0922	1584.7	1	32219	1-ECP_100ng_Slot1-3_1_1349.d	2	2	80	94			PEAKS DB
7	6	A0A5S9TSC3|A0A5S9TSC3_9FLAO	E.SKINTFMDYVK.E	Y	49.73	1344.67	11	-5.2	673.341	2	32.53	1.0125-1.0350	515.86	1	33591	1-ECP_100ng_Slot1-3_1_1349.d	1	1	3	13			PEAKS DB
7	6	A0A5S9TSC3|A0A5S9TSC3_9FLAO	K.GANVAGFVK.V	Y	49.66	861.471	9	6.8	431.746	2	26.44	0.7930-0.8159	21835	1	24004	1-ECP_100ng_Slot1-3_1_1349.d	1	1	428	436			PEAKS DB
7	6	A0A5S9TSC3|A0A5S9TSC3_9FLAO	K.INTFMDYVK.E	Y	49.62	1129.55	9	0	565.781	2	33.56	0.8888-0.9115	13999	1	35555	1-ECP_100ng_Slot1-3_1_1349.d	1	1	5	13			PEAKS DB
7	6	A0A5S9TSC3|A0A5S9TSC3_9FLAO	K.GERPWSVK.C	Y	47.75	957.503	8	2.5	479.76	2	19.23	0.8086-0.8314	5152.4	1	14826	1-ECP_100ng_Slot1-3_1_1349.d	1	1	306	313			PEAKS DB
7	6	A0A5S9TSC3|A0A5S9TSC3_9FLAO	K.ASNAGGVATSGLEMSQNS.L	Y	46.7	1679.74	18	-2	840.877	2	28.59	1.0529-1.0752	177.81	1	27235	1-ECP_100ng_Slot1-3_1_1349.d	1	1	370	387			PEAKS DB
7	6	A0A5S9TSC3|A0A5S9TSC3_9FLAO	E.SKINTFM(+15.99)DYVKER.N	Y	46.65	1645.81	13	6.9	549.615	3	27.51	0.8296-0.8524	0	1	25627	1-ECP_100ng_Slot1-3_1_1349.d	0	0	3	15	Oxidation (M)	M7:Oxidation (M):1000.00	PEAKS DB
7	6	A0A5S9TSC3|A0A5S9TSC3_9FLAO	R.EIGFM(+15.99)FGQYK.K	Y	45.51	1234.57	10	6.1	618.296	2	33.66	0.9142-0.9368	2258.3	1	35752	1-ECP_100ng_Slot1-3_1_1349.d	1	1	173	182	Oxidation (M)	M5:Oxidation (M):1000.00	PEAKS DB
7	6	A0A5S9TSC3|A0A5S9TSC3_9FLAO	K.NSLTTLPM(+15.99)GGGK.G	Y	45.08	1190.6	12	3	596.307	2	24.97	0.8797-0.9024	10994	1	21832	1-ECP_100ng_Slot1-3_1_1349.d	1	1	115	126	Oxidation (M)	M8:Oxidation (M):1000.00	PEAKS DB
7	6	A0A5S9TSC3|A0A5S9TSC3_9FLAO	R.MVEPERTLMFR.V	Y	44.91	1407.7	11	9.3	470.245	3	32.1	0.7710-0.7939	7563.4	1	32700	1-ECP_100ng_Slot1-3_1_1349.d	2	2	52	62			PEAKS DB
7	6	A0A5S9TSC3|A0A5S9TSC3_9FLAO	K.ASN(+.98)AGGVATSGLEM(+15.99)SQNSLR.Y	Y	43.61	1965.91	20	11.7	983.972	2	27.64	1.1278-1.1500	0	1	25818	1-ECP_100ng_Slot1-3_1_1349.d	0	0	370	389	Deamidation (NQ); Oxidation (M)	N3:Deamidation (NQ):23.94;M14:Oxidation (M):1000.00	PEAKS DB
7	6	A0A5S9TSC3|A0A5S9TSC3_9FLAO	K.GGSDFNPK.G	Y	43.28	820.371	8	12.2	411.198	2	12.81	0.7563-0.7793	3808.7	1	8210	1-ECP_100ng_Slot1-3_1_1349.d	1	1	127	134			PEAKS DB
7	6	A0A5S9TSC3|A0A5S9TSC3_9FLAO	R.GRIHEYVEK.Y	Y	42.31	1129.59	9	6.5	377.539	3	12.73	0.7306-0.7536	0	1	8264	1-ECP_100ng_Slot1-3_1_1349.d	0	0	289	297			PEAKS DB
7	6	A0A5S9TSC3|A0A5S9TSC3_9FLAO	K.VADAMLDQGVV	Y	41.36	1116.55	11	1.8	559.283	2	33.48	0.8688-0.8915	6077	1	35414	1-ECP_100ng_Slot1-3_1_1349.d	1	1	437	447			PEAKS DB
7	6	A0A5S9TSC3|A0A5S9TSC3_9FLAO	R.IHEYVEK.Y	Y	41.06	916.465	7	11	459.245	2	13.21	0.8259-0.8488	444.05	1	8695	1-ECP_100ng_Slot1-3_1_1349.d	1	1	291	297			PEAKS DB
7	6	A0A5S9TSC3|A0A5S9TSC3_9FLAO	K.INTFM(+15.99)DYVK.E	Y	40.34	1145.54	9	5.4	573.782	2	30.87	0.8915-0.9142	4580.4	1	30327	1-ECP_100ng_Slot1-3_1_1349.d	1	1	5	13	Oxidation (M)	M5:Oxidation (M):1000.00	PEAKS DB
7	6	A0A5S9TSC3|A0A5S9TSC3_9FLAO	M.ESKINTFMDYVKER.N	Y	40.01	1758.86	14	-3.6	587.292	3	32.58	0.8797-0.9024	0	1	33738	1-ECP_100ng_Slot1-3_1_1349.d	0	0	2	15			PEAKS DB
7	6	A0A5S9TSC3|A0A5S9TSC3_9FLAO	K.N(+.98)SLTTLPMGGGK.G	Y	39.06	1175.59	12	5.3	588.803	2	32.09	0.8979-0.9205	0	1	32791	1-ECP_100ng_Slot1-3_1_1349.d	0	0	115	126	Deamidation (NQ)	N1:Deamidation (NQ):1000.00	PEAKS DB
7	6	A0A5S9TSC3|A0A5S9TSC3_9FLAO	R.IHEYVEKYPN(+.98)AK.F	Y	39.04	1490.74	12	6.3	497.924	3	19.62	0.8506-0.8733	0	1	15304	1-ECP_100ng_Slot1-3_1_1349.d	0	0	291	302	Deamidation (NQ)	N10:Deamidation (NQ):1000.00	PEAKS DB
7	6	A0A5S9TSC3|A0A5S9TSC3_9FLAO	K.LAYVM(+15.99)EIK.N	Y	36.23	981.52	8	0	491.767	2	28.81	0.8524-0.8752	0	1	27591	1-ECP_100ng_Slot1-3_1_1349.d	0	0	277	284	Oxidation (M)	M5:Oxidation (M):1000.00	PEAKS DB
7	6	A0A5S9TSC3|A0A5S9TSC3_9FLAO	K.ASNAGGVATSGLEM(+15.99)S(-18.01)Q(+.98)NSLR.Y	Y	34.03	1947.9	20	10.3	974.965	2	31.32	1.1411-1.1633	0	1	31367	1-ECP_100ng_Slot1-3_1_1349.d	0	0	370	389	Oxidation (M); Dehydration; Deamidation (NQ)	M14:Oxidation (M):1000.00;S15:Dehydration:18.01;Q16:Deamidation (NQ):8.69	PEAKS DB
7	6	A0A5S9TSC3|A0A5S9TSC3_9FLAO	K.VADAM(+15.99)LDQGVV	Y	33.54	1132.54	11	5.6	567.282	2	30.95	0.8706-0.8933	8572	1	30479	1-ECP_100ng_Slot1-3_1_1349.d	1	1	437	447	Oxidation (M)	M5:Oxidation (M):1000.00	PEAKS DB
7	6	A0A5S9TSC3|A0A5S9TSC3_9FLAO	T.VIPFIESNPK.Y	Y	33.31	1142.63	10	8.7	572.329	2	33.42	0.9169-0.9395	0	1	35395	1-ECP_100ng_Slot1-3_1_1349.d	0	0	33	42			PEAKS DB
7	6	A0A5S9TSC3|A0A5S9TSC3_9FLAO	K.ILFAPGK.A	Y	31.2	744.453	7	10.1	373.238	2	30.09	0.7434-0.7664	9287.9	1	29418	1-ECP_100ng_Slot1-3_1_1349.d	1	1	363	369			PEAKS DB
7	6	A0A5S9TSC3|A0A5S9TSC3_9FLAO	R.MVEPERTLM(+15.99)FR.V	Y	29.77	1423.7	11	3.6	475.574	3	30.39	0.7875-0.8104	783.26	1	29769	1-ECP_100ng_Slot1-3_1_1349.d	1	1	52	62	Oxidation (M)	M9:Oxidation (M):25.44	PEAKS DB
7	6	A0A5S9TSC3|A0A5S9TSC3_9FLAO	K.ASNAGGVATSGLEM(+15.99)SQNSL.R	Y	28.42	1808.82	19	3	905.42	2	30.96	1.1163-1.1385	0	1	30738	1-ECP_100ng_Slot1-3_1_1349.d	0	0	370	388	Oxidation (M)	M14:Oxidation (M):1000.00	PEAKS DB
7	6	A0A5S9TSC3|A0A5S9TSC3_9FLAO	K.NSLTTLPM(+15.99)GGGKGGSDFNPK.G	Y	27.26	1992.96	20	13.2	997.499	2	28.25	1.1660-1.1881	0	1	26723	1-ECP_100ng_Slot1-3_1_1349.d	0	0	115	134	Oxidation (M)	M8:Oxidation (M):1000.00	PEAKS DB
7	6	A0A5S9TSC3|A0A5S9TSC3_9FLAO	K.ATELGAK.V	Y	27	688.375	7	7.6	345.198	2	8.27	0.6992-0.7223	0	1	5169	1-ECP_100ng_Slot1-3_1_1349.d	0	0	249	255			PEAKS DB
7	6	A0A5S9TSC3|A0A5S9TSC3_9FLAO	R.M(+15.99)VEPERTLMFR.V	Y	26.39	1423.7	11	2.7	475.574	3	30.86	0.7875-0.8104	1265.7	1	30485	1-ECP_100ng_Slot1-3_1_1349.d	1	1	52	62	Oxidation (M)	M1:Oxidation (M):35.10	PEAKS DB
7	6	A0A5S9TSC3|A0A5S9TSC3_9FLAO	K.SDREVMAF.C	Y	25.53	953.428	8	-2.9	477.72	2	30.27	0.8177-0.8405	0	1	29696	1-ECP_100ng_Slot1-3_1_1349.d	0	0	137	144			PEAKS DB
7	6	A0A5S9TSC3|A0A5S9TSC3_9FLAO	F.NSAIGPYKGGLR.F	Y	25.26	1231.67	12	-2	616.84	2	23.46	0.9124-0.9350	544.85	1	20051	1-ECP_100ng_Slot1-3_1_1349.d	1	1	83	94			PEAKS DB
7	6	A0A5S9TSC3|A0A5S9TSC3_9FLAO	R.N(+.98)EFTGVLTGK.G	Y	23.87	1065.53	10	3.4	533.776	2	32.91	0.8551-0.8779	0	1	34435	1-ECP_100ng_Slot1-3_1_1349.d	0	0	186	195	Deamidation (NQ)	N1:Deamidation (NQ):1000.00	PEAKS DB
7	6	A0A5S9TSC3|A0A5S9TSC3_9FLAO	R.M(+15.99)VEPERTLM(+15.99)FR.V	Y	19.02	1439.69	11	13.3	480.91	3	28.04	0.7912-0.8141	0	1	26398	1-ECP_100ng_Slot1-3_1_1349.d	0	0	52	62	Oxidation (M)	M1:Oxidation (M):1000.00;M9:Oxidation (M):1000.00	PEAKS DB
7	6	A0A5S9TSC3|A0A5S9TSC3_9FLAO	K.GKSDREVMAF.C	Y	18.57	1138.54	10	-3.3	570.277	2	26.5	0.8824-0.9051	2013.2	1	24002	1-ECP_100ng_Slot1-3_1_1349.d	1	1	135	144			PEAKS DB
7	6	A0A5S9TSC3|A0A5S9TSC3_9FLAO	K.GDSFEGK.I	Y	17.79	738.318	7	11.5	370.171	2	9.07	0.7047-0.7278	0	1	5589	1-ECP_100ng_Slot1-3_1_1349.d	0	0	225	231			PEAKS DB
7	6	A0A5S9TSC3|A0A5S9TSC3_9FLAO	N.WTREEVDAK.L	Y	17.36	1132.55	9	-3.1	567.281	2	15.94	0.8933-0.9160	0	1	11305	1-ECP_100ng_Slot1-3_1_1349.d	0	0	392	400			PEAKS DB
7	6	A0A5S9TSC3|A0A5S9TSC3_9FLAO	R.VAWVDDKGETQVNRGYR.V	Y	17.27	1991.98	17	3.9	665.004	3	25.45	0.9232-0.9459	0	1	22662	1-ECP_100ng_Slot1-3_1_1349.d	0	0	63	79			PEAKS DB
5	8	A0A5S9V4P1|A0A5S9V4P1_9FLAO	K.C(+57.02)AGGLGESEYSK.K	Y	75.53	1256.53	12	6.8	629.279	2	18.62	0.9223-0.9450	22340	1	14140	1-ECP_100ng_Slot1-3_1_1349.d	1	1	253	264	Carbamidomethylation	C1:Carbamidomethylation:1000.00	PEAKS DB
5	8	A0A5S9V4P1|A0A5S9V4P1_9FLAO	K.EGEAC(+57.02)ALYEAPTGK.D	Y	75.51	1494.67	14	-4.7	748.337	2	26.96	0.9936-1.0161	5258.2	1	24673	1-ECP_100ng_Slot1-3_1_1349.d	2	2	61	74	Carbamidomethylation	C5:Carbamidomethylation:1000.00	PEAKS DB
5	8	A0A5S9V4P1|A0A5S9V4P1_9FLAO	K.C(+57.02)AGGLGESEYSKK.Y	Y	74.35	1384.63	13	7.6	462.554	3	15.71	0.7747-0.7976	22266	1	11095	1-ECP_100ng_Slot1-3_1_1349.d	2	2	253	265	Carbamidomethylation	C1:Carbamidomethylation:1000.00	PEAKS DB
5	8	A0A5S9V4P1|A0A5S9V4P1_9FLAO	R.GSALTNTIFTKR.I	Y	71.68	1307.72	12	-0.9	654.867	2	30.67	0.9891-1.0116	103700	1	30122	1-ECP_100ng_Slot1-3_1_1349.d	3	3	126	137			PEAKS DB
5	8	A0A5S9V4P1|A0A5S9V4P1_9FLAO	R.EDVSNETFNPYFK.W	Y	71.18	1588.7	13	-4	795.356	2	32.79	1.0287-1.0511	9497.3	1	34046	1-ECP_100ng_Slot1-3_1_1349.d	1	1	449	461			PEAKS DB
5	8	A0A5S9V4P1|A0A5S9V4P1_9FLAO	R.GSALTNTIFTK.R	Y	69.88	1151.62	11	1.1	576.817	2	32.38	0.8924-0.9151	144900	1	33280	1-ECP_100ng_Slot1-3_1_1349.d	3	3	126	136			PEAKS DB
5	8	A0A5S9V4P1|A0A5S9V4P1_9FLAO	K.EGEAC(+57.02)ALYEAPTGKDHLR.T	Y	69.01	2015.94	18	1.9	672.987	3	26.44	0.8960-0.9187	13684	1	23966	1-ECP_100ng_Slot1-3_1_1349.d	3	3	61	78	Carbamidomethylation	C5:Carbamidomethylation:1000.00	PEAKS DB
5	8	A0A5S9V4P1|A0A5S9V4P1_9FLAO	R.SIIGMENSTGTK.A	Y	68.12	1236.6	12	0.5	619.309	2	25.91	0.9078-0.9305	139960	1	23221	1-ECP_100ng_Slot1-3_1_1349.d	2	2	740	751			PEAKS DB
5	8	A0A5S9V4P1|A0A5S9V4P1_9FLAO	R.INNANYNLER.N	Y	63.32	1219.59	10	0.8	610.805	2	21.94	0.9115-0.9341	148010	1	18052	1-ECP_100ng_Slot1-3_1_1349.d	2	2	138	147			PEAKS DB
5	8	A0A5S9V4P1|A0A5S9V4P1_9FLAO	N.HTSESTANILLVSPK.L	Y	62.61	1595.85	15	-7.9	798.927	2	31.68	1.0931-1.1154	260.99	1	32012	1-ECP_100ng_Slot1-3_1_1349.d	1	1	323	337			PEAKS DB
5	8	A0A5S9V4P1|A0A5S9V4P1_9FLAO	R.RKDFYSDNLK.T	Y	62.32	1284.65	10	6.6	429.226	3	18.85	0.7673-0.7903	117310	1	14312	1-ECP_100ng_Slot1-3_1_1349.d	3	3	757	766			PEAKS DB
5	8	A0A5S9V4P1|A0A5S9V4P1_9FLAO	K.RINNANYNLER.N	Y	61.4	1375.7	11	5.3	459.575	3	19.77	0.7388-0.7618	90319	1	15427	1-ECP_100ng_Slot1-3_1_1349.d	4	4	137	147			PEAKS DB
5	8	A0A5S9V4P1|A0A5S9V4P1_9FLAO	K.ESKGQSIFSR.S	Y	61.29	1137.58	10	6	569.8	2	19.9	0.8761-0.8988	16495	1	15604	1-ECP_100ng_Slot1-3_1_1349.d	2	2	730	739			PEAKS DB
5	8	A0A5S9V4P1|A0A5S9V4P1_9FLAO	R.TNSWLITK.A	Y	60.1	961.523	8	-2.4	481.768	2	31.09	0.8003-0.8232	132280	1	30798	1-ECP_100ng_Slot1-3_1_1349.d	1	1	79	86			PEAKS DB
5	8	A0A5S9V4P1|A0A5S9V4P1_9FLAO	R.SIIGM(+15.99)ENSTGTK.A	Y	59.94	1252.6	12	5.9	627.309	2	19.24	0.9060-0.9287	111400	1	14755	1-ECP_100ng_Slot1-3_1_1349.d	1	1	740	751	Oxidation (M)	M5:Oxidation (M):1000.00	PEAKS DB
5	8	A0A5S9V4P1|A0A5S9V4P1_9FLAO	K.TKC(+57.02)AGGLGESEYSK.K	Y	59.65	1485.68	14	5.1	743.85	2	16.06	1.0116-1.0341	2078.7	1	11429	1-ECP_100ng_Slot1-3_1_1349.d	2	2	251	264	Carbamidomethylation	C3:Carbamidomethylation:1000.00	PEAKS DB
5	8	A0A5S9V4P1|A0A5S9V4P1_9FLAO	K.TKC(+57.02)AGGLGESEYSKK.Y	Y	59.47	1613.77	15	7.4	538.935	3	13.79	0.8497-0.8724	2673.6	1	9332	1-ECP_100ng_Slot1-3_1_1349.d	1	1	251	265	Carbamidomethylation	C3:Carbamidomethylation:1000.00	PEAKS DB
5	8	A0A5S9V4P1|A0A5S9V4P1_9FLAO	K.VGREIDNLER.G	Y	58.82	1199.63	10	5.7	400.885	3	20.52	0.7296-0.7526	42303	1	16212	1-ECP_100ng_Slot1-3_1_1349.d	2	2	380	389			PEAKS DB
5	8	A0A5S9V4P1|A0A5S9V4P1_9FLAO	K.SFKIPTR.L	Y	57.56	847.492	7	5.7	424.755	2	24.89	0.7811-0.8040	27644	1	21801	1-ECP_100ng_Slot1-3_1_1349.d	2	2	597	603			PEAKS DB
5	8	A0A5S9V4P1|A0A5S9V4P1_9FLAO	K.TYEYSFWTK.V	Y	57.5	1223.55	9	1.4	612.783	2	33.35	0.9196-0.9422	24387	1	35251	1-ECP_100ng_Slot1-3_1_1349.d	2	2	95	103			PEAKS DB
5	8	A0A5S9V4P1|A0A5S9V4P1_9FLAO	R.KDFYSDNLKTR.L	Y	57.26	1385.69	11	3.3	462.907	3	20.43	0.7839-0.8067	0	1	16260	1-ECP_100ng_Slot1-3_1_1349.d	0	0	758	768			PEAKS DB
5	8	A0A5S9V4P1|A0A5S9V4P1_9FLAO	K.DFYSDNLKTR.L	Y	56.97	1257.6	10	1	629.807	2	25.41	0.9594-0.9819	4565.1	1	22507	1-ECP_100ng_Slot1-3_1_1349.d	1	1	759	768			PEAKS DB
5	8	A0A5S9V4P1|A0A5S9V4P1_9FLAO	K.AQRGSALTNTIFTK.R	Y	56.91	1506.82	14	-5.4	503.276	3	30.12	0.7802-0.8031	765.3	1	29417	1-ECP_100ng_Slot1-3_1_1349.d	1	1	123	136			PEAKS DB
5	8	A0A5S9V4P1|A0A5S9V4P1_9FLAO	K.ALHLEAGK.T	Y	55.18	837.471	8	7.2	419.746	2	17.1	0.7948-0.8177	26577	1	12340	1-ECP_100ng_Slot1-3_1_1349.d	2	2	87	94			PEAKS DB
5	8	A0A5S9V4P1|A0A5S9V4P1_9FLAO	R.KDFYSDNLK.T	Y	55.14	1128.55	9	6	565.283	2	22.01	0.8851-0.9078	8883.8	1	18123	1-ECP_100ng_Slot1-3_1_1349.d	1	1	758	766			PEAKS DB
5	8	A0A5S9V4P1|A0A5S9V4P1_9FLAO	R.C(+57.02)NTPENLK.L	Y	54.09	974.449	8	10.1	488.237	2	14.4	0.8141-0.8369	7679.3	1	9770	1-ECP_100ng_Slot1-3_1_1349.d	1	1	183	190	Carbamidomethylation	C1:Carbamidomethylation:1000.00	PEAKS DB
5	8	A0A5S9V4P1|A0A5S9V4P1_9FLAO	K.LITMSNPNYGGGD.V	Y	53.69	1337.59	13	3.7	669.806	2	30.54	0.9296-0.9522	429.42	1	30035	1-ECP_100ng_Slot1-3_1_1349.d	1	1	533	545			PEAKS DB
5	8	A0A5S9V4P1|A0A5S9V4P1_9FLAO	R.INN(+.98)ANYNLER.N	Y	52.97	1220.58	10	-4.1	611.294	2	23.22	0.8851-0.9078	0	1	19754	1-ECP_100ng_Slot1-3_1_1349.d	0	0	138	147	Deamidation (NQ)	N3:Deamidation (NQ):17.01	PEAKS DB
5	8	A0A5S9V4P1|A0A5S9V4P1_9FLAO	K.ALHLEAGKTYEYSFWTK.V	Y	52.78	2043.01	17	3	682.013	3	33.04	0.9006-0.9232	976.58	1	34680	1-ECP_100ng_Slot1-3_1_1349.d	2	2	87	103			PEAKS DB
5	8	A0A5S9V4P1|A0A5S9V4P1_9FLAO	R.GSALTN(+.98)TIFTKR.I	Y	52.17	1308.7	12	1.9	655.36	2	31.76	0.9774-0.9999	1089	1	32146	1-ECP_100ng_Slot1-3_1_1349.d	1	1	126	137	Deamidation (NQ)	N6:Deamidation (NQ):1000.00	PEAKS DB
5	8	A0A5S9V4P1|A0A5S9V4P1_9FLAO	K.ERC(+57.02)NTPENLK.L	Y	51.86	1259.59	10	2.1	420.872	3	12.98	0.7195-0.7425	2837.7	1	8483	1-ECP_100ng_Slot1-3_1_1349.d	2	2	181	190	Carbamidomethylation	C3:Carbamidomethylation:1000.00	PEAKS DB
5	8	A0A5S9V4P1|A0A5S9V4P1_9FLAO	R.SIIGMEN(+.98)STGTK.A	Y	51.66	1237.59	12	0.9	619.801	2	26.43	0.9386-0.9612	5932.1	1	23906	1-ECP_100ng_Slot1-3_1_1349.d	2	2	740	751	Deamidation (NQ)	N7:Deamidation (NQ):1000.00	PEAKS DB
5	8	A0A5S9V4P1|A0A5S9V4P1_9FLAO	R.IN(+.98)NANYNLER.N	Y	50.56	1220.58	10	3.1	611.298	2	23.29	0.9087-0.9314	7162.4	1	19700	1-ECP_100ng_Slot1-3_1_1349.d	1	1	138	147	Deamidation (NQ)	N2:Deamidation (NQ):17.01	PEAKS DB
5	8	A0A5S9V4P1|A0A5S9V4P1_9FLAO	R.GSALTN(+.98)TIFTK.R	Y	50.26	1152.6	11	1.5	577.309	2	32.96	0.8933-0.9160	1717.2	1	34542	1-ECP_100ng_Slot1-3_1_1349.d	1	1	126	136	Deamidation (NQ)	N6:Deamidation (NQ):1000.00	PEAKS DB
5	8	A0A5S9V4P1|A0A5S9V4P1_9FLAO	K.GADFIKVGR.E	Y	49.95	961.534	9	4	481.776	2	26.24	0.8342-0.8570	1980.3	1	23634	1-ECP_100ng_Slot1-3_1_1349.d	1	1	374	382			PEAKS DB
5	8	A0A5S9V4P1|A0A5S9V4P1_9FLAO	K.GQSIFSR.S	Y	49.43	793.408	7	2.1	397.712	2	23	0.7462-0.7692	93760	1	19350	1-ECP_100ng_Slot1-3_1_1349.d	1	1	733	739			PEAKS DB
5	8	A0A5S9V4P1|A0A5S9V4P1_9FLAO	K.RIN(+.98)NANYNLER.N	Y	48.4	1376.68	11	1.6	459.901	3	21.59	0.7462-0.7692	2796.1	1	17669	1-ECP_100ng_Slot1-3_1_1349.d	2	2	137	147	Deamidation (NQ)	N3:Deamidation (NQ):17.01	PEAKS DB
5	8	A0A5S9V4P1|A0A5S9V4P1_9FLAO	N.NANYNLER.N	Y	47.58	992.467	8	7.8	497.245	2	18.2	0.8405-0.8633	1511.2	1	13581	1-ECP_100ng_Slot1-3_1_1349.d	1	1	140	147			PEAKS DB
5	8	A0A5S9V4P1|A0A5S9V4P1_9FLAO	K.LITM(+15.99)SNPNYGGGD.V	Y	45.73	1353.59	13	1.8	677.802	2	24.49	0.9223-0.9450	885.03	1	21284	1-ECP_100ng_Slot1-3_1_1349.d	1	1	533	545	Oxidation (M)	M4:Oxidation (M):1000.00	PEAKS DB
5	8	A0A5S9V4P1|A0A5S9V4P1_9FLAO	N.GIASNFIAFK.N	Y	44.28	1066.58	10	-4.9	534.295	2	34.31	0.8551-0.8779	0	1	36808	1-ECP_100ng_Slot1-3_1_1349.d	0	0	407	416			PEAKS DB
5	8	A0A5S9V4P1|A0A5S9V4P1_9FLAO	K.DFYSDNLK.T	Y	41.17	1000.45	8	4.2	501.234	2	27.25	0.8314-0.8542	11853	1	25151	1-ECP_100ng_Slot1-3_1_1349.d	1	1	759	766			PEAKS DB
5	8	A0A5S9V4P1|A0A5S9V4P1_9FLAO	K.LITMSNPNYGGGDVTTS.F	Y	40.41	1725.79	17	-7.7	863.895	2	31.92	1.0654-1.0877	615.23	1	32382	1-ECP_100ng_Slot1-3_1_1349.d	1	1	533	549			PEAKS DB
5	8	A0A5S9V4P1|A0A5S9V4P1_9FLAO	R.SIIGM(+15.99)EN(+.98)STGTK.A	Y	40.3	1253.58	12	-2.1	627.796	2	20	0.9350-0.9576	4200.4	1	15713	1-ECP_100ng_Slot1-3_1_1349.d	2	2	740	751	Oxidation (M); Deamidation (NQ)	M5:Oxidation (M):1000.00;N7:Deamidation (NQ):1000.00	PEAKS DB
5	8	A0A5S9V4P1|A0A5S9V4P1_9FLAO	R.EIDNLER.G	Y	39.86	887.435	7	4.3	444.727	2	18.6	0.7912-0.8141	50172	1	14235	1-ECP_100ng_Slot1-3_1_1349.d	4	4	383	389			PEAKS DB
5	8	A0A5S9V4P1|A0A5S9V4P1_9FLAO	K.VGREIDNLERGR.F	Y	39.06	1412.75	12	7.1	471.927	3	19.39	0.7701-0.7930	0	1	15051	1-ECP_100ng_Slot1-3_1_1349.d	0	0	380	391			PEAKS DB
5	8	A0A5S9V4P1|A0A5S9V4P1_9FLAO	K.DHLRTNSWLITK.A	Y	37.91	1482.79	12	13.3	495.279	3	29.98	0.7747-0.7976	0	1	29308	1-ECP_100ng_Slot1-3_1_1349.d	0	0	75	86			PEAKS DB
5	8	A0A5S9V4P1|A0A5S9V4P1_9FLAO	K.RINN(+.98)ANYNLER.N	Y	32.97	1376.68	11	9.1	459.905	3	21.27	0.7075-0.7306	0	1	17271	1-ECP_100ng_Slot1-3_1_1349.d	0	0	137	147	Deamidation (NQ)	N4:Deamidation (NQ):17.01	PEAKS DB
5	8	A0A5S9V4P1|A0A5S9V4P1_9FLAO	R.LNFEFPFYEEK.Y	Y	32.44	1461.68	11	-7.9	731.842	2	34.64	0.9864-1.0089	0	1	37403	1-ECP_100ng_Slot1-3_1_1349.d	0	0	604	614			PEAKS DB
5	8	A0A5S9V4P1|A0A5S9V4P1_9FLAO	K.VGTSYLGTPSIDISLK.Y	Y	31.39	1649.89	16	-9.4	825.943	2	34.46	1.0842-1.1065	0	1	37116	1-ECP_100ng_Slot1-3_1_1349.d	0	0	104	119			PEAKS DB
5	8	A0A5S9V4P1|A0A5S9V4P1_9FLAO	R.EIDNLERGR.F	Y	28.1	1100.56	9	14.6	367.865	3	16.39	0.7278-0.7508	0	1	11742	1-ECP_100ng_Slot1-3_1_1349.d	0	0	383	391			PEAKS DB
5	8	A0A5S9V4P1|A0A5S9V4P1_9FLAO	R.RKDFYSDNL.K	Y	27.66	1156.55	9	2.9	579.285	2	24.82	0.8933-0.9160	12323	1	21681	1-ECP_100ng_Slot1-3_1_1349.d	1	1	757	765			PEAKS DB
5	8	A0A5S9V4P1|A0A5S9V4P1_9FLAO	R.EID(-18.01)NLER.G	Y	24.52	869.424	7	7	435.722	2	18.45	0.8058-0.8287	640.75	1	13895	1-ECP_100ng_Slot1-3_1_1349.d	1	1	383	389	Dehydration	D3:Dehydration:1000.00	PEAKS DB
5	8	A0A5S9V4P1|A0A5S9V4P1_9FLAO	R.TNYTISVDDIYWEPIPER.T	Y	23.93	2210.05	18	-14.5	1106.02	2	34.59	1.2190-1.2410	0	1	37333	1-ECP_100ng_Slot1-3_1_1349.d	0	0	421	438			PEAKS DB
5	8	A0A5S9V4P1|A0A5S9V4P1_9FLAO	R.LNFDQKEGEAC(+57.02)ALYEAPTGKDHLR.T	Y	23.62	2761.31	24	2.5	691.337	4	30.73	0.8979-0.9205	0	1	30358	1-ECP_100ng_Slot1-3_1_1349.d	0	0	55	78	Carbamidomethylation	C11:Carbamidomethylation:1000.00	PEAKS DB
5	8	A0A5S9V4P1|A0A5S9V4P1_9FLAO	K.ERC(+57.02)N(+.98)TPENLK.L	Y	23.19	1260.58	10	10.1	421.204	3	12.94	0.7232-0.7462	0	1	8457	1-ECP_100ng_Slot1-3_1_1349.d	0	0	181	190	Carbamidomethylation; Deamidation (NQ)	C3:Carbamidomethylation:1000.00;N4:Deamidation (NQ):36.24	PEAKS DB
5	8	A0A5S9V4P1|A0A5S9V4P1_9FLAO	K.LITM(+15.99)SNPNYGGGDVTTS.F	Y	19.39	1741.78	17	-8.8	871.891	2	27.72	1.0726-1.0949	1226.9	1	25801	1-ECP_100ng_Slot1-3_1_1349.d	1	1	533	549	Oxidation (M)	M4:Oxidation (M):1000.00	PEAKS DB
5	8	A0A5S9V4P1|A0A5S9V4P1_9FLAO	K.C(+57.02)AGGLGES(-18.01)EYSKK.Y	Y	18.75	1366.62	13	-8.5	684.311	2	24.36	0.9504-0.9729	0	1	21189	1-ECP_100ng_Slot1-3_1_1349.d	0	0	253	265	Carbamidomethylation; Dehydration	C1:Carbamidomethylation:1000.00;S8:Dehydration:9.40	PEAKS DB
5	8	A0A5S9V4P1|A0A5S9V4P1_9FLAO	R.INNANY(-18.01)N(+.98)LER.N	Y	17.97	1202.57	10	3.8	602.294	2	29.93	0.8997-0.9223	0	1	29251	1-ECP_100ng_Slot1-3_1_1349.d	0	0	138	147	Dehydration; Deamidation (NQ)	Y6:Dehydration:1000.00;N7:Deamidation (NQ):5.99	PEAKS DB
21	10	A0A5S9VF56|A0A5S9VF56_9FLAO	K.VSGIQITNSSGSVGASTR.V	Y	88.85	1719.88	18	-3.7	860.942	2	27.84	1.0708-1.0931	24066	1	26136	1-ECP_100ng_Slot1-3_1_1349.d	1	1	147	164			PEAKS DB
21	10	A0A5S9VF56|A0A5S9VF56_9FLAO	R.AGN(+.98)GAIVITTKK.G	Y	74.87	1172.68	12	0.4	587.346	2	21.37	0.9287-0.9513	1492.6	1	17396	1-ECP_100ng_Slot1-3_1_1349.d	1	1	235	246	Deamidation (NQ)	N3:Deamidation (NQ):1000.00	PEAKS DB
21	10	A0A5S9VF56|A0A5S9VF56_9FLAO	K.GPNAAALYGIR.A	Y	73.34	1101.59	11	4.6	551.806	2	31.33	0.8715-0.8942	6880.8	1	31270	1-ECP_100ng_Slot1-3_1_1349.d	2	2	224	234			PEAKS DB
21	10	A0A5S9VF56|A0A5S9VF56_9FLAO	R.AGNGAIVITTK.K	Y	72.87	1043.6	11	5.1	522.809	2	24.75	0.8360-0.8588	13058	1	21568	1-ECP_100ng_Slot1-3_1_1349.d	1	1	235	245			PEAKS DB
21	10	A0A5S9VF56|A0A5S9VF56_9FLAO	R.YSGILEETINGR.E	Y	67.96	1350.68	12	3.3	676.348	2	32.6	0.9468-0.9693	16924	1	33671	1-ECP_100ng_Slot1-3_1_1349.d	1	1	911	922			PEAKS DB
21	10	A0A5S9VF56|A0A5S9VF56_9FLAO	R.NLGGNVNWTANNK.L	Y	65.94	1400.68	13	-3.1	701.345	2	27.46	0.9477-0.9702	4355.8	1	25540	1-ECP_100ng_Slot1-3_1_1349.d	1	1	383	395			PEAKS DB
21	10	A0A5S9VF56|A0A5S9VF56_9FLAO	R.YSGILEETIN(+.98)GR.E	Y	65.9	1351.66	12	0.2	676.838	2	32.36	0.9558-0.9783	5106.2	1	33200	1-ECP_100ng_Slot1-3_1_1349.d	2	2	911	922	Deamidation (NQ)	N10:Deamidation (NQ):1000.00	PEAKS DB
21	10	A0A5S9VF56|A0A5S9VF56_9FLAO	K.GTSKGTETDFDGKYSIK.T	Y	65.73	1832.88	17	0.9	611.967	3	23.65	0.8742-0.8970	6899.3	1	20243	1-ECP_100ng_Slot1-3_1_1349.d	1	1	47	63			PEAKS DB
21	10	A0A5S9VF56|A0A5S9VF56_9FLAO	K.GTETDFDGKYSIK.T	Y	65.57	1459.68	13	-1.8	730.847	2	26.06	1.0377-1.0600	11728	1	23499	1-ECP_100ng_Slot1-3_1_1349.d	2	2	51	63			PEAKS DB
21	10	A0A5S9VF56|A0A5S9VF56_9FLAO	K.TTSGDVLIFR.F	Y	65.17	1107.59	10	1	554.804	2	33.3	0.8706-0.8933	22397	1	35016	1-ECP_100ng_Slot1-3_1_1349.d	1	1	64	73			PEAKS DB
21	10	A0A5S9VF56|A0A5S9VF56_9FLAO	R.AREGQPYGTIEGR.K	Y	64.17	1432.71	13	-2.5	478.575	3	19.29	0.7536-0.7765	19878	1	14878	1-ECP_100ng_Slot1-3_1_1349.d	2	2	827	839			PEAKS DB
21	10	A0A5S9VF56|A0A5S9VF56_9FLAO	K.IGGEVYTMTHAWGR.Y	Y	61.5	1576.75	14	-7.8	789.374	2	32.42	1.1073-1.1296	656.2	1	33426	1-ECP_100ng_Slot1-3_1_1349.d	2	2	897	910			PEAKS DB
21	10	A0A5S9VF56|A0A5S9VF56_9FLAO	R.AREGQPYGTIEGRK.F	Y	61.45	1560.8	14	7.4	521.278	3	16.16	0.8259-0.8488	3073.3	1	11528	1-ECP_100ng_Slot1-3_1_1349.d	1	1	827	840			PEAKS DB
21	10	A0A5S9VF56|A0A5S9VF56_9FLAO	R.AGN(+.98)GAIVITTK.K	Y	61.14	1044.58	11	1.3	523.299	2	25.79	0.8433-0.8661	11814	1	23046	1-ECP_100ng_Slot1-3_1_1349.d	2	2	235	245	Deamidation (NQ)	N3:Deamidation (NQ):1000.00	PEAKS DB
21	10	A0A5S9VF56|A0A5S9VF56_9FLAO	R.AGNGAIVITTKK.G	Y	60.44	1171.69	12	2.7	586.855	2	20.07	0.9214-0.9440	2081.5	1	15728	1-ECP_100ng_Slot1-3_1_1349.d	1	1	235	246			PEAKS DB
21	10	A0A5S9VF56|A0A5S9VF56_9FLAO	R.EGQPYGTIEGR.K	Y	56.72	1205.57	11	3.5	603.793	2	21.88	0.8870-0.9097	28932	1	18041	1-ECP_100ng_Slot1-3_1_1349.d	3	3	829	839			PEAKS DB
21	10	A0A5S9VF56|A0A5S9VF56_9FLAO	K.SEDLLLPGSISR.G	Y	56.68	1285.69	12	4.7	643.854	2	33.73	0.9377-0.9603	0	1	35905	1-ECP_100ng_Slot1-3_1_1349.d	0	0	746	757			PEAKS DB
21	10	A0A5S9VF56|A0A5S9VF56_9FLAO	K.VSGIQITN(+.98)SSGSVGASTR.V	Y	56.02	1720.86	18	-7.2	861.431	2	28.16	1.0582-1.0806	468.36	1	26564	1-ECP_100ng_Slot1-3_1_1349.d	1	1	147	164	Deamidation (NQ)	N8:Deamidation (NQ):68.31	PEAKS DB
21	10	A0A5S9VF56|A0A5S9VF56_9FLAO	R.EGQPYGTIEGRK.F	Y	53.73	1333.66	12	5.7	445.564	3	18.54	0.7692-0.7921	8183.3	1	14038	1-ECP_100ng_Slot1-3_1_1349.d	1	1	829	840			PEAKS DB
21	10	A0A5S9VF56|A0A5S9VF56_9FLAO	R.GSGFNSAWN(+.98)NLATM(+15.99)TNK.G	Y	53.61	1828.81	17	3.1	915.413	2	32.83	1.1091-1.1314	2001.3	1	34151	1-ECP_100ng_Slot1-3_1_1349.d	1	1	758	774	Deamidation (NQ); Oxidation (M)	N9:Deamidation (NQ):0.00;M14:Oxidation (M):1000.00	PEAKS DB
21	10	A0A5S9VF56|A0A5S9VF56_9FLAO	K.IGGEVYTM(+15.99)THAWGR.Y	Y	53.57	1592.74	14	-12.4	797.368	2	28.28	1.0851-1.1073	1539.1	1	26754	1-ECP_100ng_Slot1-3_1_1349.d	2	2	897	910	Oxidation (M)	M8:Oxidation (M):1000.00	PEAKS DB
21	10	A0A5S9VF56|A0A5S9VF56_9FLAO	K.ISDDFSISTK.V	Y	52.06	1111.54	10	-0.1	556.777	2	29.5	0.8715-0.8942	5484.4	1	28507	1-ECP_100ng_Slot1-3_1_1349.d	1	1	494	503			PEAKS DB
21	10	A0A5S9VF56|A0A5S9VF56_9FLAO	K.NEILGDVQPDWTGGVR.L	Y	50.65	1754.86	16	-1.5	878.435	2	34.08	1.0779-1.1002	0	1	36467	1-ECP_100ng_Slot1-3_1_1349.d	0	0	864	879			PEAKS DB
21	10	A0A5S9VF56|A0A5S9VF56_9FLAO	K.GALGVERVEK.S	Y	49.84	1056.59	10	11.8	529.31	2	19.16	0.8779-0.9006	11592	1	14704	1-ECP_100ng_Slot1-3_1_1349.d	1	1	108	117			PEAKS DB
21	10	A0A5S9VF56|A0A5S9VF56_9FLAO	R.NLAILHK.N	Y	49.59	807.497	7	3.7	404.757	2	23.91	0.7664-0.7894	6061.8	1	20596	1-ECP_100ng_Slot1-3_1_1349.d	1	1	1000	1006			PEAKS DB
21	10	A0A5S9VF56|A0A5S9VF56_9FLAO	R.LIGAANLAYK.I	Y	49.59	1032.6	10	2.7	517.307	2	30.91	0.8460-0.8688	14429	1	30544	1-ECP_100ng_Slot1-3_1_1349.d	1	1	484	493			PEAKS DB
21	10	A0A5S9VF56|A0A5S9VF56_9FLAO	R.LSADYKGIK.L	Y	48.39	993.549	9	1.7	497.783	2	20.47	0.8606-0.8833	1857.5	1	16228	1-ECP_100ng_Slot1-3_1_1349.d	1	1	880	888			PEAKS DB
21	10	A0A5S9VF56|A0A5S9VF56_9FLAO	R.NVDINALR.N	Y	46.98	913.498	8	3.5	457.758	2	28.78	0.8086-0.8314	38621	1	27470	1-ECP_100ng_Slot1-3_1_1349.d	1	1	432	439			PEAKS DB
21	10	A0A5S9VF56|A0A5S9VF56_9FLAO	K.LSALFDAK.I	Y	43.37	863.475	8	4.1	432.747	2	31.21	0.7774-0.8003	6464.5	1	31010	1-ECP_100ng_Slot1-3_1_1349.d	1	1	889	896			PEAKS DB
21	10	A0A5S9VF56|A0A5S9VF56_9FLAO	K.GDLEAHQLNR.Y	Y	42.91	1151.57	10	0.8	576.792	2	16.62	0.8979-0.9205	828.66	1	11974	1-ECP_100ng_Slot1-3_1_1349.d	1	1	810	819			PEAKS DB
21	10	A0A5S9VF56|A0A5S9VF56_9FLAO	K.ISLNAGGNR.M	Y	41.75	900.478	9	3	451.248	2	19.64	0.7875-0.8104	2801.3	1	15239	1-ECP_100ng_Slot1-3_1_1349.d	1	1	557	565			PEAKS DB
21	10	A0A5S9VF56|A0A5S9VF56_9FLAO	V.KGALGVERVEK.S	Y	41.74	1184.69	11	6.2	395.906	3	15.59	0.7306-0.7536	9164.1	1	10907	1-ECP_100ng_Slot1-3_1_1349.d	2	2	107	117			PEAKS DB
21	10	A0A5S9VF56|A0A5S9VF56_9FLAO	R.YWGSYLR.A	Y	40.66	943.455	7	5.9	472.738	2	31.78	0.8533-0.8761	8854.1	1	32085	1-ECP_100ng_Slot1-3_1_1349.d	1	1	820	826			PEAKS DB
21	10	A0A5S9VF56|A0A5S9VF56_9FLAO	K.VSM(+15.99)DQFSQREER.R	Y	38.5	1526.68	12	8.9	509.905	3	16.53	0.7756-0.7985	4430.3	1	11741	1-ECP_100ng_Slot1-3_1_1349.d	1	1	504	515	Oxidation (M)	M3:Oxidation (M):1000.00	PEAKS DB
21	10	A0A5S9VF56|A0A5S9VF56_9FLAO	K.VSM(+15.99)DQFSQR.E	Y	37.87	1112.49	9	-5.9	557.25	2	17.08	0.8533-0.8761	0	1	12438	1-ECP_100ng_Slot1-3_1_1349.d	0	0	504	512	Oxidation (M)	M3:Oxidation (M):1000.00	PEAKS DB
21	10	A0A5S9VF56|A0A5S9VF56_9FLAO	R.DRLIGAANLAYK.I	Y	36.18	1303.72	12	-0.1	652.87	2	30.41	0.9459-0.9684	434.26	1	29882	1-ECP_100ng_Slot1-3_1_1349.d	1	1	482	493			PEAKS DB
21	10	A0A5S9VF56|A0A5S9VF56_9FLAO	R.YSGILEET(-18.01)IN(+.98)GR.E	Y	30.67	1333.65	12	-6.8	667.828	2	33.52	0.9386-0.9612	0	1	35572	1-ECP_100ng_Slot1-3_1_1349.d	0	0	911	922	Dehydration; Deamidation (NQ)	T8:Dehydration:71.27;N10:Deamidation (NQ):1000.00	PEAKS DB
21	10	A0A5S9VF56|A0A5S9VF56_9FLAO	R.GSGFNSAWNNLATMTNK.G	Y	27.87	1811.83	17	-6.9	906.914	2	34.25	1.1047-1.1269	0	1	36726	1-ECP_100ng_Slot1-3_1_1349.d	0	0	758	774			PEAKS DB
21	10	A0A5S9VF56|A0A5S9VF56_9FLAO	R.ELNTEILASYNK.D	Y	27.51	1393.71	12	-10.3	697.855	2	32.66	0.9918-1.0143	0	1	33925	1-ECP_100ng_Slot1-3_1_1349.d	0	0	538	549			PEAKS DB
21	10	A0A5S9VF56|A0A5S9VF56_9FLAO	V.VKGALGVERVEK.S	Y	25.6	1283.76	12	6.9	642.89	2	18.04	0.9639-0.9864	0	1	13463	1-ECP_100ng_Slot1-3_1_1349.d	0	0	106	117			PEAKS DB
21	10	A0A5S9VF56|A0A5S9VF56_9FLAO	V.KGALGVER.V	Y	24.76	828.482	8	14.2	415.254	2	12.48	0.7903-0.8131	0	1	7994	1-ECP_100ng_Slot1-3_1_1349.d	0	0	107	114			PEAKS DB
21	10	A0A5S9VF56|A0A5S9VF56_9FLAO	K.GALGVER.V	Y	24.29	700.387	7	13.7	351.205	2	16.04	0.7269-0.7499	0	1	11405	1-ECP_100ng_Slot1-3_1_1349.d	0	0	108	114			PEAKS DB
21	10	A0A5S9VF56|A0A5S9VF56_9FLAO	K.GTSKGTETDFDGK.Y	Y	23.4	1341.6	13	2.4	671.811	2	12.99	0.9468-0.9693	0	1	8504	1-ECP_100ng_Slot1-3_1_1349.d	0	0	47	59			PEAKS DB
21	10	A0A5S9VF56|A0A5S9VF56_9FLAO	R.KSNLFFGQAPALQVDK.L	Y	23.18	1761.94	16	-8.8	588.316	3	33.65	0.8131-0.8360	0	1	35811	1-ECP_100ng_Slot1-3_1_1349.d	0	0	569	584			PEAKS DB
21	10	A0A5S9VF56|A0A5S9VF56_9FLAO	K.VSMDQFSQREER.R	Y	21.12	1510.68	12	-7.7	756.343	2	24.09	1.0305-1.0529	1532.8	1	20770	1-ECP_100ng_Slot1-3_1_1349.d	1	1	504	515			PEAKS DB
17	7	A0A5S9RIQ9|A0A5S9RIQ9_9FLAO	R.FGAYC(+57.02)LTEPGAGSDANSGK.T	Y	82.7	1900.83	19	-0.5	951.42	2	31.17	1.1047-1.1269	1378	1	30984	1-ECP_100ng_Slot1-3_1_1349.d	1	1	146	164	Carbamidomethylation	C5:Carbamidomethylation:1000.00	PEAKS DB
17	7	A0A5S9RIQ9|A0A5S9RIQ9_9FLAO	K.LAEMATNAYVGESASYR.A	Y	72.36	1831.84	17	5.6	916.933	2	31.19	1.1136-1.1358	0	1	31117	1-ECP_100ng_Slot1-3_1_1349.d	0	0	313	329			PEAKS DB
17	7	A0A5S9RIQ9|A0A5S9RIQ9_9FLAO	K.LAEM(+15.99)ATNAYVGESASYR.A	Y	70.24	1847.84	17	4.9	924.93	2	27.87	1.1198-1.1420	90.91	1	26175	1-ECP_100ng_Slot1-3_1_1349.d	1	1	313	329	Oxidation (M)	M4:Oxidation (M):1000.00	PEAKS DB
17	7	A0A5S9RIQ9|A0A5S9RIQ9_9FLAO	K.GHVDLLNPAMK.V	Y	68.17	1193.62	11	-0.1	597.818	2	29.63	0.9160-0.9386	5108	1	28702	1-ECP_100ng_Slot1-3_1_1349.d	1	1	431	441			PEAKS DB
17	7	A0A5S9RIQ9|A0A5S9RIQ9_9FLAO	K.YVNQPNVVALR.N	Y	66.96	1271.7	11	4	636.859	2	30.26	0.9232-0.9459	32368	1	29550	1-ECP_100ng_Slot1-3_1_1349.d	1	1	577	587			PEAKS DB
17	7	A0A5S9RIQ9|A0A5S9RIQ9_9FLAO	K.NAKEGIVSFAEGDEQR.M	Y	66.44	1748.83	16	0.3	583.952	3	28.93	0.8259-0.8488	2949.8	1	27623	1-ECP_100ng_Slot1-3_1_1349.d	2	2	550	565			PEAKS DB
17	7	A0A5S9RIQ9|A0A5S9RIQ9_9FLAO	R.MLSVGMLVKK.A	Y	66.16	1104.64	10	4.2	553.33	2	32.64	0.9214-0.9440	1074	1	33844	1-ECP_100ng_Slot1-3_1_1349.d	1	1	418	427			PEAKS DB
17	7	A0A5S9RIQ9|A0A5S9RIQ9_9FLAO	K.EGIVSFAEGDEQR.M	Y	65.84	1435.66	13	1.2	718.837	2	31.65	0.9819-1.0044	7402.6	1	31772	1-ECP_100ng_Slot1-3_1_1349.d	1	1	553	565			PEAKS DB
17	7	A0A5S9RIQ9|A0A5S9RIQ9_9FLAO	K.TPIAEFGAIK.S	Y	64.05	1045.58	10	7.1	523.801	2	32.7	0.8651-0.8879	1564	1	33947	1-ECP_100ng_Slot1-3_1_1349.d	1	1	301	310			PEAKS DB
17	7	A0A5S9RIQ9|A0A5S9RIQ9_9FLAO	R.IYEGTNEINR.M	Y	63.65	1207.58	10	3.8	604.801	2	20.79	0.9087-0.9314	158690	1	16624	1-ECP_100ng_Slot1-3_1_1349.d	2	2	408	417			PEAKS DB
17	7	A0A5S9RIQ9|A0A5S9RIQ9_9FLAO	R.NTIAEKLTAENK.Y	Y	63.26	1330.71	12	-0.2	666.362	2	23.02	0.9819-1.0044	1741.6	1	19391	1-ECP_100ng_Slot1-3_1_1349.d	1	1	588	599			PEAKS DB
17	7	A0A5S9RIQ9|A0A5S9RIQ9_9FLAO	R.FEAKDYALTEETMR.K	Y	61.5	1702.79	14	-5.7	568.6	3	30.68	0.8177-0.8405	183.01	1	30295	1-ECP_100ng_Slot1-3_1_1349.d	1	1	56	69			PEAKS DB
17	7	A0A5S9RIQ9|A0A5S9RIQ9_9FLAO	K.IAMNALNVGR.I	Y	61.42	1057.57	10	3.4	529.794	2	31.09	0.8378-0.8606	10329	1	30852	1-ECP_100ng_Slot1-3_1_1349.d	1	1	262	271			PEAKS DB
17	7	A0A5S9RIQ9|A0A5S9RIQ9_9FLAO	R.VITEAVKYATER.K	Y	59.94	1378.75	12	-4.1	690.377	2	27.7	1.0350-1.0574	1755.9	1	25780	1-ECP_100ng_Slot1-3_1_1349.d	1	1	285	296			PEAKS DB
17	7	A0A5S9RIQ9|A0A5S9RIQ9_9FLAO	K.DYALTEETMR.K	Y	58.63	1227.54	10	4.7	614.782	2	28.84	0.9251-0.9477	5616.7	1	27475	1-ECP_100ng_Slot1-3_1_1349.d	1	1	60	69			PEAKS DB
17	7	A0A5S9RIQ9|A0A5S9RIQ9_9FLAO	K.TRFEAKDYALTEETMR.K	Y	57.95	1959.94	16	-2.1	654.318	3	29.11	0.8651-0.8879	659.3	1	27977	1-ECP_100ng_Slot1-3_1_1349.d	1	1	54	69			PEAKS DB
17	7	A0A5S9RIQ9|A0A5S9RIQ9_9FLAO	K.FVPALAMGER.F	Y	57.5	1089.56	10	6	545.793	2	33.02	0.8779-0.9006	22234	1	34530	1-ECP_100ng_Slot1-3_1_1349.d	1	1	136	145			PEAKS DB
17	7	A0A5S9RIQ9|A0A5S9RIQ9_9FLAO	K.TTAELTEDGKHYK.I	Y	56.84	1491.72	13	10.9	498.253	3	15.41	0.7673-0.7903	8555.2	1	10736	1-ECP_100ng_Slot1-3_1_1349.d	2	2	165	177			PEAKS DB
17	7	A0A5S9RIQ9|A0A5S9RIQ9_9FLAO	K.LAAAC(+57.02)LDSQR.R	Y	56.26	1103.54	10	9.7	552.782	2	21.89	0.8560-0.8788	379.6	1	17997	1-ECP_100ng_Slot1-3_1_1349.d	1	1	274	283	Carbamidomethylation	C5:Carbamidomethylation:1000.00	PEAKS DB
17	7	A0A5S9RIQ9|A0A5S9RIQ9_9FLAO	M(+15.99)ETLNKDLLR.G	Y	55.65	1247.65	10	6.5	624.838	2	26.59	0.9459-0.9684	2534.7	1	24272	1-ECP_100ng_Slot1-3_1_1349.d	1	1	1	10	Oxidation (M)	M1:Oxidation (M):1000.00	PEAKS DB
17	7	A0A5S9RIQ9|A0A5S9RIQ9_9FLAO	R.EFNDREIIPHKTR.F	Y	55.14	1653.86	13	4.6	552.296	3	22.93	0.8250-0.8478	934.82	1	19260	1-ECP_100ng_Slot1-3_1_1349.d	1	1	43	55			PEAKS DB
17	7	A0A5S9RIQ9|A0A5S9RIQ9_9FLAO	K.DYALTEETMRK.A	Y	55.04	1355.64	11	0.5	678.827	2	25.6	0.9684-0.9909	3232.2	1	22733	1-ECP_100ng_Slot1-3_1_1349.d	1	1	60	70			PEAKS DB
17	7	A0A5S9RIQ9|A0A5S9RIQ9_9FLAO	R.IKLAAAC(+57.02)LDSQR.R	Y	54.99	1344.72	12	-4.6	673.363	2	27.54	1.0044-1.0269	168.28	1	25660	1-ECP_100ng_Slot1-3_1_1349.d	1	1	272	283	Carbamidomethylation	C7:Carbamidomethylation:1000.00	PEAKS DB
17	7	A0A5S9RIQ9|A0A5S9RIQ9_9FLAO	METLNKDLLR.G	Y	54.72	1231.66	10	0.4	616.837	2	29.45	0.9350-0.9576	6883.4	1	28470	1-ECP_100ng_Slot1-3_1_1349.d	1	1	1	10			PEAKS DB
17	7	A0A5S9RIQ9|A0A5S9RIQ9_9FLAO	K.GHVDLLNPAM(+15.99)K.V	Y	54.32	1209.62	11	3.9	605.818	2	26.16	0.9205-0.9431	1199.4	1	23638	1-ECP_100ng_Slot1-3_1_1349.d	1	1	431	441	Oxidation (M)	M10:Oxidation (M):1000.00	PEAKS DB
17	7	A0A5S9RIQ9|A0A5S9RIQ9_9FLAO	R.GGQFLVKETK.C	Y	54.24	1105.61	10	0.5	553.814	2	20.79	0.9078-0.9305	2952.7	1	16620	1-ECP_100ng_Slot1-3_1_1349.d	1	1	11	20			PEAKS DB
17	7	A0A5S9RIQ9|A0A5S9RIQ9_9FLAO	R.FEAKDYALTEETMRK.A	Y	53.23	1830.88	15	4.6	611.304	3	28.27	0.8742-0.8970	373.62	1	26729	1-ECP_100ng_Slot1-3_1_1349.d	1	1	56	70			PEAKS DB
17	7	A0A5S9RIQ9|A0A5S9RIQ9_9FLAO	K.IAM(+15.99)NALNVGR.I	Y	50.98	1073.57	10	7.7	537.794	2	24.51	0.8369-0.8597	5773.1	1	21313	1-ECP_100ng_Slot1-3_1_1349.d	1	1	262	271	Oxidation (M)	M3:Oxidation (M):1000.00	PEAKS DB
17	7	A0A5S9RIQ9|A0A5S9RIQ9_9FLAO	R.MMLMGLKR.F	Y	49.29	978.518	8	-1.7	490.265	2	30.61	0.8570-0.8797	3036.6	1	30093	1-ECP_100ng_Slot1-3_1_1349.d	1	1	566	573			PEAKS DB
17	7	A0A5S9RIQ9|A0A5S9RIQ9_9FLAO	R.EFNDREIIPHK.T	Y	48.48	1396.71	11	1	466.578	3	25.75	0.7490-0.7719	8300.7	1	22893	1-ECP_100ng_Slot1-3_1_1349.d	1	1	43	53			PEAKS DB
17	7	A0A5S9RIQ9|A0A5S9RIQ9_9FLAO	R.MLSVGMLVK.K	Y	48.37	976.545	9	3.7	489.281	2	34.39	0.8378-0.8606	5320.5	1	36939	1-ECP_100ng_Slot1-3_1_1349.d	1	1	418	426			PEAKS DB
17	7	A0A5S9RIQ9|A0A5S9RIQ9_9FLAO	K.DYALTEETM(+15.99)R.K	Y	45.33	1243.54	10	3.1	622.779	2	24.61	0.9232-0.9459	1255.5	1	21504	1-ECP_100ng_Slot1-3_1_1349.d	1	1	60	69	Oxidation (M)	M9:Oxidation (M):1000.00	PEAKS DB
17	7	A0A5S9RIQ9|A0A5S9RIQ9_9FLAO	R.MMLMGLK.R	Y	43.29	822.417	7	2	412.216	2	33.37	0.7701-0.7930	1049	1	35254	1-ECP_100ng_Slot1-3_1_1349.d	1	1	566	572			PEAKS DB
17	7	A0A5S9RIQ9|A0A5S9RIQ9_9FLAO	K.QFKTPIAEFGAIK.S	Y	41.67	1448.8	13	1.7	725.41	2	33.58	1.0080-1.0305	343.41	1	35662	1-ECP_100ng_Slot1-3_1_1349.d	1	1	298	310			PEAKS DB
17	7	A0A5S9RIQ9|A0A5S9RIQ9_9FLAO	R.EAEGNTHQEAELK.G	Y	40.86	1454.66	13	-14.5	728.329	2	12.71	0.9999-1.0224	0	1	8241	1-ECP_100ng_Slot1-3_1_1349.d	0	0	342	354			PEAKS DB
17	7	A0A5S9RIQ9|A0A5S9RIQ9_9FLAO	R.VITEAVKYATERK.Q	Y	40.84	1506.84	13	-1.7	503.287	3	25.83	0.8058-0.8287	0	1	23203	1-ECP_100ng_Slot1-3_1_1349.d	0	0	285	297			PEAKS DB
17	7	A0A5S9RIQ9|A0A5S9RIQ9_9FLAO	R.MLSVGM(+15.99)LVK.K	Y	40.1	992.54	9	5.4	497.28	2	33.2	0.8396-0.8624	2430.3	1	34908	1-ECP_100ng_Slot1-3_1_1349.d	1	1	418	426	Oxidation (M)	M6:Oxidation (M):61.30	PEAKS DB
17	7	A0A5S9RIQ9|A0A5S9RIQ9_9FLAO	R.M(+15.99)LSVGMLVK.K	Y	39.81	992.54	9	2.7	497.279	2	33.47	0.8415-0.8642	1882.5	1	35389	1-ECP_100ng_Slot1-3_1_1349.d	1	1	418	426	Oxidation (M)	M1:Oxidation (M):39.44	PEAKS DB
17	7	A0A5S9RIQ9|A0A5S9RIQ9_9FLAO	R.FEAKDYALTEETM(+15.99)RK.A	Y	39.5	1846.88	15	5	616.636	3	25.93	0.8761-0.8988	458.91	1	23296	1-ECP_100ng_Slot1-3_1_1349.d	1	1	56	70	Oxidation (M)	M13:Oxidation (M):1000.00	PEAKS DB
17	7	A0A5S9RIQ9|A0A5S9RIQ9_9FLAO	R.IKLAAAC(+57.02)LDSQRR.V	Y	39.1	1500.82	13	1.8	501.281	3	25.07	0.8049-0.8278	1746.3	1	22141	1-ECP_100ng_Slot1-3_1_1349.d	1	1	272	284	Carbamidomethylation	C7:Carbamidomethylation:1000.00	PEAKS DB
17	7	A0A5S9RIQ9|A0A5S9RIQ9_9FLAO	K.LAAAC(+57.02)LDSQRR.V	Y	38.4	1259.64	11	2.9	630.829	2	19.15	0.9612-0.9837	2118.1	1	14754	1-ECP_100ng_Slot1-3_1_1349.d	1	1	274	284	Carbamidomethylation	C5:Carbamidomethylation:1000.00	PEAKS DB
17	7	A0A5S9RIQ9|A0A5S9RIQ9_9FLAO	R.GGQFLVK.E	Y	36.8	747.428	7	5.5	374.723	2	24.3	0.7352-0.7582	753.98	1	21134	1-ECP_100ng_Slot1-3_1_1349.d	1	1	11	17			PEAKS DB
17	7	A0A5S9RIQ9|A0A5S9RIQ9_9FLAO	R.M(+15.99)LSVGM(+15.99)LVKK.A	Y	36.45	1136.63	10	-6.1	569.319	2	28.58	0.9251-0.9477	0	1	27232	1-ECP_100ng_Slot1-3_1_1349.d	0	0	418	427	Oxidation (M)	M1:Oxidation (M):1000.00;M6:Oxidation (M):1000.00	PEAKS DB
17	7	A0A5S9RIQ9|A0A5S9RIQ9_9FLAO	K.DYALTEETM(+15.99)RK.A	Y	35.2	1371.63	11	-3.4	686.822	2	21.57	0.9684-0.9909	1234.1	1	17552	1-ECP_100ng_Slot1-3_1_1349.d	1	1	60	70	Oxidation (M)	M9:Oxidation (M):1000.00	PEAKS DB
17	7	A0A5S9RIQ9|A0A5S9RIQ9_9FLAO	K.LTAENKYC(+57.02)F	Y	34.69	1144.52	9	0.9	573.269	2	28.58	0.8679-0.8906	1782.4	1	27157	1-ECP_100ng_Slot1-3_1_1349.d	1	1	594	602	Carbamidomethylation	C8:Carbamidomethylation:1000.00	PEAKS DB
17	7	A0A5S9RIQ9|A0A5S9RIQ9_9FLAO	K.TTAELTEDGKHYKINGQK.M	Y	34.3	2032.02	18	-7.9	678.343	3	20.08	0.9006-0.9232	0	1	15850	1-ECP_100ng_Slot1-3_1_1349.d	0	0	165	182			PEAKS DB
17	7	A0A5S9RIQ9|A0A5S9RIQ9_9FLAO	R.RVITEAVK.Y	Y	33.89	914.555	8	3.4	458.286	2	14.98	0.8223-0.8451	0	1	10445	1-ECP_100ng_Slot1-3_1_1349.d	0	0	284	291			PEAKS DB
17	7	A0A5S9RIQ9|A0A5S9RIQ9_9FLAO	K.FVPALAM(+15.99)GER.F	Y	32.14	1105.56	10	5.4	553.79	2	29.43	0.8724-0.8951	326.9	1	28535	1-ECP_100ng_Slot1-3_1_1349.d	1	1	136	145	Oxidation (M)	M7:Oxidation (M):1000.00	PEAKS DB
17	7	A0A5S9RIQ9|A0A5S9RIQ9_9FLAO	E.TLNKDLLR.G	Y	31.88	971.576	8	3.1	486.797	2	23.25	0.8433-0.8661	510.23	1	19735	1-ECP_100ng_Slot1-3_1_1349.d	1	1	3	10			PEAKS DB
17	7	A0A5S9RIQ9|A0A5S9RIQ9_9FLAO	R.VITEAVK.Y	Y	30.46	758.454	7	11.6	380.239	2	17.03	0.7425-0.7655	1881.6	1	12393	1-ECP_100ng_Slot1-3_1_1349.d	1	1	285	291			PEAKS DB
17	7	A0A5S9RIQ9|A0A5S9RIQ9_9FLAO	R.IGDDKNITGF.I	Y	30.28	1078.53	10	0.2	540.272	2	30.08	0.8478-0.8706	583.93	1	29425	1-ECP_100ng_Slot1-3_1_1349.d	1	1	200	209			PEAKS DB
17	7	A0A5S9RIQ9|A0A5S9RIQ9_9FLAO	K.TTAELTEDGKHYKIN(+.98)GQK.M	Y	29.59	2033.01	18	-0.1	678.676	3	21.27	0.8979-0.9205	216.58	1	17236	1-ECP_100ng_Slot1-3_1_1349.d	1	1	165	182	Deamidation (NQ)	N15:Deamidation (NQ):0.00	PEAKS DB
17	7	A0A5S9RIQ9|A0A5S9RIQ9_9FLAO	R.MLSVGM(+15.99)LVKK.A	Y	29.07	1120.63	10	-5.5	561.322	2	31.19	0.9287-0.9513	0	1	31138	1-ECP_100ng_Slot1-3_1_1349.d	0	0	418	427	Oxidation (M)	M6:Oxidation (M):38.32	PEAKS DB
17	7	A0A5S9RIQ9|A0A5S9RIQ9_9FLAO	M.ETLNKDLLR.G	Y	28.71	1100.62	9	3.2	551.318	2	25.6	0.8752-0.8979	0	1	22855	1-ECP_100ng_Slot1-3_1_1349.d	0	0	2	10			PEAKS DB
17	7	A0A5S9RIQ9|A0A5S9RIQ9_9FLAO	R.M(+15.99)LSVGM(+15.99)LVK.K	Y	27.71	1008.53	9	0.2	505.275	2	31.96	0.8460-0.8688	2686.4	1	32391	1-ECP_100ng_Slot1-3_1_1349.d	1	1	418	426	Oxidation (M)	M1:Oxidation (M):1000.00;M6:Oxidation (M):1000.00	PEAKS DB
17	7	A0A5S9RIQ9|A0A5S9RIQ9_9FLAO	T.LNKDLLR.G	Y	22.95	870.529	7	4.7	436.274	2	20.59	0.7985-0.8214	807.96	1	16400	1-ECP_100ng_Slot1-3_1_1349.d	1	1	4	10			PEAKS DB
14	9	A0A5S9RL88|A0A5S9RL88_9FLAO	K.AVVFTGENNQYLTTSPK.E	Y	80.74	1867.93	17	-4.5	934.969	2	32.24	1.1642-1.1863	10500	1	33059	1-ECP_100ng_Slot1-3_1_1349.d	1	1	908	924			PEAKS DB
14	9	A0A5S9RL88|A0A5S9RL88_9FLAO	R.LTTGANNFNGAVYASK.I	Y	74.49	1626.8	16	-1.1	814.406	2	28.68	1.0529-1.0752	24113	1	27221	1-ECP_100ng_Slot1-3_1_1349.d	1	1	1137	1152			PEAKS DB
14	9	A0A5S9RL88|A0A5S9RL88_9FLAO	R.LTTGANNFN(+.98)GAVYASK.I	Y	71.24	1627.78	16	-0.5	814.899	2	28.51	1.0314-1.0538	11442	1	27109	1-ECP_100ng_Slot1-3_1_1349.d	2	2	1137	1152	Deamidation (NQ)	N9:Deamidation (NQ):67.96	PEAKS DB
14	9	A0A5S9RL88|A0A5S9RL88_9FLAO	R.WWNNVYLGSENK.L	Y	66.71	1508.7	12	-1.2	755.359	2	33.79	0.9909-1.0134	614.46	1	35965	1-ECP_100ng_Slot1-3_1_1349.d	1	1	606	617			PEAKS DB
14	9	A0A5S9RL88|A0A5S9RL88_9FLAO	K.STAVSTLSSEGAIASEK.K	Y	66.13	1636.82	17	-6.6	819.41	2	28.87	1.0600-1.0824	858.32	1	27589	1-ECP_100ng_Slot1-3_1_1349.d	1	1	1260	1276			PEAKS DB
14	9	A0A5S9RL88|A0A5S9RL88_9FLAO	K.ITGWFTPTNNGK.A	Y	64.45	1334.66	12	0.3	668.338	2	32.59	0.9359-0.9585	6463.1	1	33656	1-ECP_100ng_Slot1-3_1_1349.d	1	1	314	325			PEAKS DB
14	9	A0A5S9RL88|A0A5S9RL88_9FLAO	R.GVWERDFYELSKPK.A	Y	62.69	1752.88	14	4.2	585.304	3	32.51	0.8570-0.8797	2315	1	33532	1-ECP_100ng_Slot1-3_1_1349.d	1	1	798	811			PEAKS DB
14	9	A0A5S9RL88|A0A5S9RL88_9FLAO	R.IDLGIHNLR.N	Y	62.22	1049.6	9	4.5	525.809	2	31.28	0.8906-0.9133	7573.4	1	31252	1-ECP_100ng_Slot1-3_1_1349.d	2	2	1024	1032			PEAKS DB
14	9	A0A5S9RL88|A0A5S9RL88_9FLAO	R.LGGGESATGFVNLGENRK.V	Y	62.14	1804.91	18	5.1	602.646	3	30.85	0.8624-0.8851	4166.8	1	30444	1-ECP_100ng_Slot1-3_1_1349.d	2	2	543	560			PEAKS DB
14	9	A0A5S9RL88|A0A5S9RL88_9FLAO	K.SGNSLEKSEIVNDPR.W	Y	60.94	1643.81	15	1.1	548.945	3	22.63	0.8131-0.8360	6916.9	1	18854	1-ECP_100ng_Slot1-3_1_1349.d	2	2	591	605			PEAKS DB
14	9	A0A5S9RL88|A0A5S9RL88_9FLAO	K.SMDNGLSFEAK.I	Y	60.73	1197.53	11	-0.5	599.774	2	29.22	0.8933-0.9160	10504	1	28036	1-ECP_100ng_Slot1-3_1_1349.d	1	1	303	313			PEAKS DB
14	9	A0A5S9RL88|A0A5S9RL88_9FLAO	K.SM(+15.99)DNGLSFEAK.I	Y	60.69	1213.53	11	2.2	607.773	2	25.95	0.8924-0.9151	2691	1	23253	1-ECP_100ng_Slot1-3_1_1349.d	1	1	303	313	Oxidation (M)	M2:Oxidation (M):1000.00	PEAKS DB
14	9	A0A5S9RL88|A0A5S9RL88_9FLAO	K.GM(+15.99)LDEATFWNR.A	Y	60.56	1354.6	11	2.7	678.308	2	33.11	0.9431-0.9657	1809.8	1	34788	1-ECP_100ng_Slot1-3_1_1349.d	1	1	1039	1049	Oxidation (M)	M2:Oxidation (M):1000.00	PEAKS DB
14	9	A0A5S9RL88|A0A5S9RL88_9FLAO	K.ITGWFTPTNN(+.98)GK.A	Y	59.98	1335.65	12	2.7	668.832	2	32.89	0.9241-0.9468	7322	1	34412	1-ECP_100ng_Slot1-3_1_1349.d	1	1	314	325	Deamidation (NQ)	N10:Deamidation (NQ):11.06	PEAKS DB
14	9	A0A5S9RL88|A0A5S9RL88_9FLAO	K.SDDPSTVFAAK.Y	Y	59.09	1136.53	11	4.9	569.278	2	26.86	0.8752-0.8979	2523.6	1	24508	1-ECP_100ng_Slot1-3_1_1349.d	1	1	280	290			PEAKS DB
14	9	A0A5S9RL88|A0A5S9RL88_9FLAO	R.LTTGAN(+.98)NFNGAVYASK.I	Y	59.01	1627.78	16	-4.7	814.895	2	29.42	1.0475-1.0699	3046.8	1	28432	1-ECP_100ng_Slot1-3_1_1349.d	2	2	1137	1152	Deamidation (NQ)	N6:Deamidation (NQ):32.46	PEAKS DB
14	9	A0A5S9RL88|A0A5S9RL88_9FLAO	K.STAVSTLSSEGAIASEKK.I	Y	58.64	1764.91	18	9.3	883.471	2	26.59	1.1731-1.1952	0	1	24256	1-ECP_100ng_Slot1-3_1_1349.d	0	0	1260	1277			PEAKS DB
14	9	A0A5S9RL88|A0A5S9RL88_9FLAO	R.LGGGESATGFVNLGENR.K	Y	58.6	1676.81	17	-12.5	839.403	2	32.45	1.0466-1.0690	0	1	33479	1-ECP_100ng_Slot1-3_1_1349.d	0	0	543	559			PEAKS DB
14	9	A0A5S9RL88|A0A5S9RL88_9FLAO	K.AVVFTGEN(+.98)NQYLTTSPK.E	Y	57.9	1868.92	17	-2.6	935.463	2	32.48	1.1536-1.1757	241.75	1	33507	1-ECP_100ng_Slot1-3_1_1349.d	1	1	908	924	Deamidation (NQ)	N8:Deamidation (NQ):8.18	PEAKS DB
14	9	A0A5S9RL88|A0A5S9RL88_9FLAO	R.YHNGNMAYHENYENGTTIR.L	Y	56.39	2282.98	19	2.9	571.753	4	22.43	0.8205-0.8433	0	1	18734	1-ECP_100ng_Slot1-3_1_1349.d	0	0	524	542			PEAKS DB
14	9	A0A5S9RL88|A0A5S9RL88_9FLAO	K.VHGGYGC(+57.02)SNC(+57.02)KPY.Y	Y	56.2	1497.61	13	2.6	500.213	3	16.82	0.7416-0.7646	0	1	12176	1-ECP_100ng_Slot1-3_1_1349.d	0	0	449	461	Carbamidomethylation	C7:Carbamidomethylation:1000.00;C10:Carbamidomethylation:1000.00	PEAKS DB
14	9	A0A5S9RL88|A0A5S9RL88_9FLAO	K.SMDN(+.98)GLSFEAK.I	Y	54.96	1198.52	11	-3.1	600.264	2	29.63	0.8915-0.9142	2603.2	1	28707	1-ECP_100ng_Slot1-3_1_1349.d	1	1	303	313	Deamidation (NQ)	N4:Deamidation (NQ):1000.00	PEAKS DB
14	9	A0A5S9RL88|A0A5S9RL88_9FLAO	R.DFYELSKPK.A	Y	54.16	1125.57	9	1.3	563.793	2	27.46	0.8988-0.9214	3547.2	1	25423	1-ECP_100ng_Slot1-3_1_1349.d	1	1	803	811			PEAKS DB
14	9	A0A5S9RL88|A0A5S9RL88_9FLAO	K.YNTTGNYYEIWK.S	Y	54.13	1550.7	12	-3.2	776.357	2	33.33	1.0260-1.0484	2799.3	1	35152	1-ECP_100ng_Slot1-3_1_1349.d	1	1	291	302			PEAKS DB
14	9	A0A5S9RL88|A0A5S9RL88_9FLAO	W.ERDFYELSKPK.A	Y	53.38	1410.71	11	5.3	471.248	3	24.43	0.7738-0.7967	0	1	21281	1-ECP_100ng_Slot1-3_1_1349.d	0	0	801	811			PEAKS DB
14	9	A0A5S9RL88|A0A5S9RL88_9FLAO	K.EFGIAGNTVR.G	Y	53.04	1062.55	10	4.7	532.283	2	28.73	0.8597-0.8824	2678.3	1	27342	1-ECP_100ng_Slot1-3_1_1349.d	1	1	633	642			PEAKS DB
14	9	A0A5S9RL88|A0A5S9RL88_9FLAO	K.AVVFTGENN(+.98)QYLTTSPK.E	Y	52.44	1868.92	17	2.5	935.467	2	32.14	1.1704-1.1925	241.75	1	32890	1-ECP_100ng_Slot1-3_1_1349.d	1	1	908	924	Deamidation (NQ)	N9:Deamidation (NQ):0.00	PEAKS DB
14	9	A0A5S9RL88|A0A5S9RL88_9FLAO	K.TIQNIIKFNR.S	Y	51.75	1245.72	10	-0.3	623.867	2	31.77	0.9422-0.9648	1018.4	1	32075	1-ECP_100ng_Slot1-3_1_1349.d	1	1	887	896			PEAKS DB
14	9	A0A5S9RL88|A0A5S9RL88_9FLAO	K.SEDYGKNYELLK.E	Y	50.58	1457.7	12	-2.9	729.857	2	27.72	1.0350-1.0574	809.3	1	25842	1-ECP_100ng_Slot1-3_1_1349.d	1	1	621	632			PEAKS DB
14	9	A0A5S9RL88|A0A5S9RL88_9FLAO	R.SLC(+57.02)SPQPSPEK.A	Y	49.5	1228.58	11	4.8	615.298	2	18.25	0.8833-0.9060	7845.7	1	13595	1-ECP_100ng_Slot1-3_1_1349.d	1	1	897	907	Carbamidomethylation	C3:Carbamidomethylation:1000.00	PEAKS DB
14	9	A0A5S9RL88|A0A5S9RL88_9FLAO	R.KVYHDDIGGK.L	Y	49.43	1130.57	10	-0.2	566.293	2	10.58	0.8642-0.8870	461.76	1	6569	1-ECP_100ng_Slot1-3_1_1349.d	1	1	560	569			PEAKS DB
14	9	A0A5S9RL88|A0A5S9RL88_9FLAO	R.ALTLDEIR.A	Y	48.82	929.518	8	6.4	465.769	2	31.78	0.8488-0.8715	24066	1	32033	1-ECP_100ng_Slot1-3_1_1349.d	1	1	1050	1057			PEAKS DB
14	9	A0A5S9RL88|A0A5S9RL88_9FLAO	K.ITGWFTPTN(+.98)NGK.A	Y	47.92	1335.65	12	2.7	668.832	2	32.89	0.9386-0.9612	7322	1	34179	1-ECP_100ng_Slot1-3_1_1349.d	1	1	314	325	Deamidation (NQ)	N9:Deamidation (NQ):0.00	PEAKS DB
14	9	A0A5S9RL88|A0A5S9RL88_9FLAO	R.SFNSLDIK.R	Y	47.73	922.476	8	-4.1	462.243	2	29.5	0.7967-0.8195	4194.3	1	28633	1-ECP_100ng_Slot1-3_1_1349.d	1	1	1015	1022			PEAKS DB
14	9	A0A5S9RL88|A0A5S9RL88_9FLAO	R.SFNSLDIKR.I	Y	47.3	1078.58	9	4.2	540.298	2	25.75	0.8806-0.9033	15042	1	22907	1-ECP_100ng_Slot1-3_1_1349.d	1	1	1015	1023			PEAKS DB
14	9	A0A5S9RL88|A0A5S9RL88_9FLAO	K.VYHDDIGGK.L	Y	47.01	1002.48	9	10.3	502.251	2	12.9	0.8524-0.8752	3176.5	1	8322	1-ECP_100ng_Slot1-3_1_1349.d	1	1	561	569			PEAKS DB
14	9	A0A5S9RL88|A0A5S9RL88_9FLAO	R.SSDGGVTFK.V	Y	46.67	896.424	9	-0.2	449.219	2	18.29	0.7728-0.7958	0	1	13738	1-ECP_100ng_Slot1-3_1_1349.d	0	0	440	448			PEAKS DB
14	9	A0A5S9RL88|A0A5S9RL88_9FLAO	K.SM(+15.99)DN(+.98)GLSFEAK.I	Y	44.83	1214.51	11	0.2	608.264	2	26.26	0.8970-0.9196	595.36	1	23760	1-ECP_100ng_Slot1-3_1_1349.d	1	1	303	313	Oxidation (M); Deamidation (NQ)	M2:Oxidation (M):1000.00;N4:Deamidation (NQ):1000.00	PEAKS DB
14	9	A0A5S9RL88|A0A5S9RL88_9FLAO	K.RIDLGIHNLR.N	Y	44.39	1205.7	10	5.2	402.909	3	29.06	0.7701-0.7930	1999.1	1	27842	1-ECP_100ng_Slot1-3_1_1349.d	1	1	1023	1032			PEAKS DB
14	9	A0A5S9RL88|A0A5S9RL88_9FLAO	V.FTGENNQYLTTSPK.E	Y	43.74	1598.76	14	-3.6	800.383	2	26.75	1.0859-1.1082	0	1	24452	1-ECP_100ng_Slot1-3_1_1349.d	0	0	911	924			PEAKS DB
14	9	A0A5S9RL88|A0A5S9RL88_9FLAO	R.SFN(+.98)SLDIKR.I	Y	41.84	1079.56	9	7	540.792	2	26.59	0.8670-0.8897	0	1	24274	1-ECP_100ng_Slot1-3_1_1349.d	0	0	1015	1023	Deamidation (NQ)	N3:Deamidation (NQ):1000.00	PEAKS DB
14	9	A0A5S9RL88|A0A5S9RL88_9FLAO	K.AQPMVSHK.E	Y	41.21	896.454	8	-13.9	449.228	2	7.95	0.7811-0.8040	0	1	5015	1-ECP_100ng_Slot1-3_1_1349.d	0	0	812	819			PEAKS DB
14	9	A0A5S9RL88|A0A5S9RL88_9FLAO	K.SEIVNDPR.W	Y	38.11	928.461	8	6.9	465.241	2	16.61	0.8077-0.8305	1305	1	11885	1-ECP_100ng_Slot1-3_1_1349.d	1	1	598	605			PEAKS DB
14	9	A0A5S9RL88|A0A5S9RL88_9FLAO	R.IDLGIHNLRNDR.K	Y	37.45	1434.77	12	7.4	479.267	3	28.38	0.8031-0.8259	3074.9	1	26834	1-ECP_100ng_Slot1-3_1_1349.d	1	1	1024	1035			PEAKS DB
14	9	A0A5S9RL88|A0A5S9RL88_9FLAO	F.TGENNQYLTTSPK.E	Y	34.35	1451.69	13	-6.6	726.847	2	21.9	1.0170-1.0394	0	1	18039	1-ECP_100ng_Slot1-3_1_1349.d	0	0	912	924			PEAKS DB
14	9	A0A5S9RL88|A0A5S9RL88_9FLAO	K.VHGGYGC(+57.02)SNC(+57.02)KPYYR.H	Y	34.29	1816.78	15	1.2	606.601	3	17.01	0.8259-0.8488	189.57	1	12312	1-ECP_100ng_Slot1-3_1_1349.d	1	1	449	463	Carbamidomethylation	C7:Carbamidomethylation:1000.00;C10:Carbamidomethylation:1000.00	PEAKS DB
14	9	A0A5S9RL88|A0A5S9RL88_9FLAO	R.LTTGANN(+.98)FN(+.98)GAVYASK.I	Y	34.27	1628.77	16	5.9	815.396	2	29.7	1.0323-1.0547	0	1	28947	1-ECP_100ng_Slot1-3_1_1349.d	0	0	1137	1152	Deamidation (NQ)	N7:Deamidation (NQ):10.11;N9:Deamidation (NQ):26.52	PEAKS DB
14	9	A0A5S9RL88|A0A5S9RL88_9FLAO	R.IDLGIHNLRNDRK.Y	Y	34.14	1562.86	13	5.8	521.965	3	25.85	0.7930-0.8159	4410.7	1	23113	1-ECP_100ng_Slot1-3_1_1349.d	1	1	1024	1036			PEAKS DB
14	9	A0A5S9RL88|A0A5S9RL88_9FLAO	K.TIQNIIK.F	Y	32.2	828.507	7	-3.1	415.259	2	26.57	0.7600-0.7829	2002.7	1	24225	1-ECP_100ng_Slot1-3_1_1349.d	1	1	887	893			PEAKS DB
14	9	A0A5S9RL88|A0A5S9RL88_9FLAO	K.RIDLGIHNLRNDR.K	Y	31.38	1590.87	13	10.5	398.729	4	26.49	0.7480-0.7710	0	1	24121	1-ECP_100ng_Slot1-3_1_1349.d	0	0	1023	1035			PEAKS DB
14	9	A0A5S9RL88|A0A5S9RL88_9FLAO	S.LC(+57.02)SPQPSPEK.A	Y	28.83	1141.54	10	10.7	571.785	2	16.77	0.8788-0.9015	0	1	12126	1-ECP_100ng_Slot1-3_1_1349.d	0	0	898	907	Carbamidomethylation	C2:Carbamidomethylation:1000.00	PEAKS DB
14	9	A0A5S9RL88|A0A5S9RL88_9FLAO	L.DEATFWNR.A	Y	27.98	1037.46	8	0.2	519.736	2	30.33	0.8323-0.8551	1829.3	1	29666	1-ECP_100ng_Slot1-3_1_1349.d	1	1	1042	1049			PEAKS DB
14	9	A0A5S9RL88|A0A5S9RL88_9FLAO	K.TIQNIIKF.N	Y	27.77	975.575	8	2.4	488.796	2	34.38	0.8241-0.8469	0	1	36951	1-ECP_100ng_Slot1-3_1_1349.d	0	0	887	894			PEAKS DB
14	9	A0A5S9RL88|A0A5S9RL88_9FLAO	R.AVLSIFDVKGK.A	Y	26.63	1175.69	11	12.2	588.86	2	33.7	0.9468-0.9693	0	1	35889	1-ECP_100ng_Slot1-3_1_1349.d	0	0	1300	1310			PEAKS DB
14	9	A0A5S9RL88|A0A5S9RL88_9FLAO	R.KYKGM(+15.99)LDEATFWNR.A	Y	25.93	1773.85	14	-12.2	592.284	3	30.55	0.8232-0.8460	0	1	30110	1-ECP_100ng_Slot1-3_1_1349.d	0	0	1036	1049	Oxidation (M)	M5:Oxidation (M):1000.00	PEAKS DB
14	9	A0A5S9RL88|A0A5S9RL88_9FLAO	K.VTLVLNEK.T	Y	23.95	914.544	8	1.1	458.28	2	29.04	0.8131-0.8360	0	1	27930	1-ECP_100ng_Slot1-3_1_1349.d	0	0	1001	1008			PEAKS DB
14	9	A0A5S9RL88|A0A5S9RL88_9FLAO	K.VHGGYGC(+57.02)SNC(+57.02)KPYY(-18.01)R.H	Y	21.23	1798.77	15	-1.1	900.39	2	29.5	1.0520-1.0743	19010	1	28629	1-ECP_100ng_Slot1-3_1_1349.d	2	2	449	463	Carbamidomethylation; Dehydration	C7:Carbamidomethylation:1000.00;C10:Carbamidomethylation:1000.00;Y14:Dehydration:0.00	PEAKS DB
14	9	A0A5S9RL88|A0A5S9RL88_9FLAO	R.AVLSIFDVK.G	Y	21.2	990.575	9	0.8	496.295	2	34.59	0.8360-0.8588	0	1	37341	1-ECP_100ng_Slot1-3_1_1349.d	0	0	1300	1308			PEAKS DB
14	9	A0A5S9RL88|A0A5S9RL88_9FLAO	K.AGVYFYTIM(+15.99)TK.D	Y	18.1	1308.64	11	2.6	655.33	2	33.37	0.9504-0.9729	180.09	1	35315	1-ECP_100ng_Slot1-3_1_1349.d	1	1	1329	1339	Oxidation (M)	M9:Oxidation (M):1000.00	PEAKS DB
14	9	A0A5S9RL88|A0A5S9RL88_9FLAO	C.SPQPSPEK.A	Y	17.86	868.429	8	4.5	435.224	2	8.3	0.7536-0.7765	0	1	5182	1-ECP_100ng_Slot1-3_1_1349.d	0	0	900	907			PEAKS DB
6	12	A0A5S9RL24|A0A5S9RL24_9FLAO	K.NSPISGKIENLHAPAEGR.G	Y	80.25	1888.98	18	8.3	630.671	3	27.64	0.8752-0.8979	112650	1	25683	1-ECP_100ng_Slot1-3_1_1349.d	4	4	147	164			PEAKS DB
6	12	A0A5S9RL24|A0A5S9RL24_9FLAO	K.QVDGDNWDIAFR.A	Y	69.34	1434.65	12	5.3	718.337	2	34.07	0.9738-0.9963	39131	1	36361	1-ECP_100ng_Slot1-3_1_1349.d	2	2	181	192			PEAKS DB
6	12	A0A5S9RL24|A0A5S9RL24_9FLAO	K.Q(+.98)VD(-18.01)GDNWDIAFR.A	Y	69.19	1417.63	12	3.9	709.823	2	34.71	0.9504-0.9729	1244.4	1	37433	1-ECP_100ng_Slot1-3_1_1349.d	1	1	181	192	Deamidation (NQ); Dehydration	Q1:Deamidation (NQ):62.80;D3:Dehydration:52.04	PEAKS DB
6	12	A0A5S9RL24|A0A5S9RL24_9FLAO	K.IENLHAPAEGR.G	Y	67.06	1205.62	11	0.9	603.815	2	19.62	0.9042-0.9269	109630	1	15149	1-ECP_100ng_Slot1-3_1_1349.d	3	3	154	164			PEAKS DB
6	12	A0A5S9RL24|A0A5S9RL24_9FLAO	K.KNSPISGKIENLHAPAEGR.G	Y	65.12	2017.07	19	8	505.279	4	25.16	0.8396-0.8624	38408	1	22098	1-ECP_100ng_Slot1-3_1_1349.d	3	3	146	164			PEAKS DB
6	12	A0A5S9RL24|A0A5S9RL24_9FLAO	R.TKEASMALLSK.T	Y	64	1177.64	11	2.5	589.828	2	25.65	0.8915-0.9142	11191	1	22846	1-ECP_100ng_Slot1-3_1_1349.d	1	1	213	223			PEAKS DB
6	12	A0A5S9RL24|A0A5S9RL24_9FLAO	R.LSGGLAQADYEMK.K	Y	63.72	1381.65	13	1.7	691.836	2	29.53	0.9828-1.0053	2261.6	1	28579	1-ECP_100ng_Slot1-3_1_1349.d	1	1	66	78			PEAKS DB
6	12	A0A5S9RL24|A0A5S9RL24_9FLAO	K.QTVTYKIEQEKITYR.L	Y	62.25	1899.01	15	2.9	634.013	3	27.74	0.8742-0.8970	9959.6	1	25953	1-ECP_100ng_Slot1-3_1_1349.d	1	1	51	65			PEAKS DB
6	12	A0A5S9RL24|A0A5S9RL24_9FLAO	R.LSGGLAQADYEM(+15.99)KK.E	Y	61.92	1525.74	14	-2	763.878	2	22.65	1.0904-1.1127	2893	1	18872	1-ECP_100ng_Slot1-3_1_1349.d	2	2	66	79	Oxidation (M)	M12:Oxidation (M):1000.00	PEAKS DB
6	12	A0A5S9RL24|A0A5S9RL24_9FLAO	R.ATEIIVNGGKK.G	Y	61.61	1128.65	11	-1	565.332	2	17.7	0.9060-0.9287	51636	1	13119	1-ECP_100ng_Slot1-3_1_1349.d	3	3	193	203			PEAKS DB
6	12	A0A5S9RL24|A0A5S9RL24_9FLAO	R.DFNAQGVKQTVTYK.I	Y	61.51	1597.81	14	-10.9	799.904	2	26.8	1.0609-1.0833	0	1	24534	1-ECP_100ng_Slot1-3_1_1349.d	0	0	43	56			PEAKS DB
6	12	A0A5S9RL24|A0A5S9RL24_9FLAO	R.ATEIIVN(+.98)GGKK.G	Y	60.75	1129.63	11	5.2	565.827	2	19.09	0.8960-0.9187	69768	1	14572	1-ECP_100ng_Slot1-3_1_1349.d	2	2	193	203	Deamidation (NQ)	N7:Deamidation (NQ):1000.00	PEAKS DB
6	12	A0A5S9RL24|A0A5S9RL24_9FLAO	R.YYTFNYVYNPIKGDK.N	Y	59.82	1883.91	15	-3	942.959	2	33.47	1.1704-1.1925	880.39	1	35408	1-ECP_100ng_Slot1-3_1_1349.d	2	2	304	318			PEAKS DB
6	12	A0A5S9RL24|A0A5S9RL24_9FLAO	R.ATEIIVNGGK.K	Y	59.65	1000.56	10	5.8	501.288	2	22.05	0.8241-0.8469	26606	1	18168	1-ECP_100ng_Slot1-3_1_1349.d	3	3	193	202			PEAKS DB
6	12	A0A5S9RL24|A0A5S9RL24_9FLAO	K.EGKQVDGDNWDIAFR.A	Y	58.96	1748.81	15	6.9	583.948	3	32.83	0.8424-0.8651	10137	1	34108	1-ECP_100ng_Slot1-3_1_1349.d	2	2	178	192			PEAKS DB
6	12	A0A5S9RL24|A0A5S9RL24_9FLAO	R.LSGGLAQADYEMKK.E	Y	58.67	1509.75	14	-10.1	755.875	2	26.42	1.0672-1.0895	5556.9	1	23922	1-ECP_100ng_Slot1-3_1_1349.d	2	2	66	79			PEAKS DB
6	12	A0A5S9RL24|A0A5S9RL24_9FLAO	Y.TLATHSISPIAGK.V	Y	58.67	1294.72	13	2.1	648.371	2	25.64	0.9287-0.9513	969.29	1	22889	1-ECP_100ng_Slot1-3_1_1349.d	2	2	260	272			PEAKS DB
6	12	A0A5S9RL24|A0A5S9RL24_9FLAO	K.EASMALLSK.T	Y	58.05	948.495	9	2.4	475.256	2	28.97	0.8104-0.8332	46958	1	27798	1-ECP_100ng_Slot1-3_1_1349.d	1	1	215	223			PEAKS DB
6	12	A0A5S9RL24|A0A5S9RL24_9FLAO	K.LEILSYYKDK.T	Y	56.15	1270.68	10	1.3	636.349	2	32.04	0.9729-0.9954	12143	1	32545	1-ECP_100ng_Slot1-3_1_1349.d	2	2	286	295			PEAKS DB
6	12	A0A5S9RL24|A0A5S9RL24_9FLAO	K.QTVTYKIEQEK.I	Y	54.81	1365.71	11	-2	683.863	2	20.93	1.0035-1.0260	9085.6	1	16750	1-ECP_100ng_Slot1-3_1_1349.d	2	2	51	61			PEAKS DB
6	12	A0A5S9RL24|A0A5S9RL24_9FLAO	R.LSGGLAQADYEM(+15.99)K.K	Y	54.2	1397.65	13	-1.6	699.831	2	25.46	0.9738-0.9963	508.24	1	22622	1-ECP_100ng_Slot1-3_1_1349.d	1	1	66	78	Oxidation (M)	M12:Oxidation (M):1000.00	PEAKS DB
6	12	A0A5S9RL24|A0A5S9RL24_9FLAO	R.ATEIIVN(+.98)GGKKGK.L	Y	53.72	1314.75	13	-2.9	439.256	3	15.74	0.7130-0.7361	732.14	1	11121	1-ECP_100ng_Slot1-3_1_1349.d	1	1	193	205	Deamidation (NQ)	N7:Deamidation (NQ):1000.00	PEAKS DB
6	12	A0A5S9RL24|A0A5S9RL24_9FLAO	K.DKELSIYKK.E	Y	53.6	1122.63	9	4.2	562.324	2	17.84	0.8851-0.9078	14702	1	13206	1-ECP_100ng_Slot1-3_1_1349.d	2	2	109	117			PEAKS DB
6	12	A0A5S9RL24|A0A5S9RL24_9FLAO	R.GTYTGKFTK.F	Y	52.95	1001.52	9	5.6	501.769	2	15.65	0.8415-0.8642	68811	1	10953	1-ECP_100ng_Slot1-3_1_1349.d	3	3	165	173			PEAKS DB
6	12	A0A5S9RL24|A0A5S9RL24_9FLAO	R.ATEIIVN(+.98)GGK.K	Y	51.46	1001.54	10	4.1	501.779	2	22.92	0.8186-0.8415	18321	1	19213	1-ECP_100ng_Slot1-3_1_1349.d	2	2	193	202	Deamidation (NQ)	N7:Deamidation (NQ):1000.00	PEAKS DB
6	12	A0A5S9RL24|A0A5S9RL24_9FLAO	K.LEILSYYKDKTFSQESSR.Y	Y	50.57	2193.1	18	-0.8	732.038	3	32.45	0.9594-0.9819	560.59	1	33436	1-ECP_100ng_Slot1-3_1_1349.d	1	1	286	303			PEAKS DB
6	12	A0A5S9RL24|A0A5S9RL24_9FLAO	K.QVDGD(-18.01)NWDIAFR.A	Y	49.67	1416.64	12	13	709.338	2	34.23	0.9495-0.9720	0	1	36671	1-ECP_100ng_Slot1-3_1_1349.d	0	0	181	192	Dehydration	D5:Dehydration:14.04	PEAKS DB
6	12	A0A5S9RL24|A0A5S9RL24_9FLAO	K.GKLLEDIDRTK.E	Y	48.7	1286.72	11	6	644.371	2	23.65	0.9639-0.9864	7227	1	20320	1-ECP_100ng_Slot1-3_1_1349.d	2	2	204	214			PEAKS DB
6	12	A0A5S9RL24|A0A5S9RL24_9FLAO	K.NVKDKELSIYK.K	Y	47.98	1335.74	11	-3.5	446.252	3	21.16	0.7324-0.7554	0	1	17137	1-ECP_100ng_Slot1-3_1_1349.d	0	0	106	116			PEAKS DB
6	12	A0A5S9RL24|A0A5S9RL24_9FLAO	R.TKEASM(+15.99)ALLSK.T	Y	47.71	1193.63	11	6.9	597.828	2	17.89	0.9124-0.9350	4377.9	1	13336	1-ECP_100ng_Slot1-3_1_1349.d	1	1	213	223	Oxidation (M)	M6:Oxidation (M):1000.00	PEAKS DB
6	12	A0A5S9RL24|A0A5S9RL24_9FLAO	K.DKTFSQESSR.Y	Y	47.66	1183.55	10	2.8	592.782	2	10.68	0.8715-0.8942	5347.9	1	6678	1-ECP_100ng_Slot1-3_1_1349.d	1	1	294	303			PEAKS DB
6	12	A0A5S9RL24|A0A5S9RL24_9FLAO	K.LLEDIDRTK.E	Y	47.04	1101.6	9	1.5	551.81	2	23.98	0.8879-0.9106	79862	1	20528	1-ECP_100ng_Slot1-3_1_1349.d	3	3	206	214			PEAKS DB
6	12	A0A5S9RL24|A0A5S9RL24_9FLAO	K.Q(+.98)T(-18.01)VTYKIEQEK.I	Y	46.24	1348.69	11	-2.3	675.349	2	26.67	0.9909-1.0134	0	1	24368	1-ECP_100ng_Slot1-3_1_1349.d	0	0	51	61	Deamidation (NQ); Dehydration	Q1:Deamidation (NQ):81.34;T2:Dehydration:14.04	PEAKS DB
6	12	A0A5S9RL24|A0A5S9RL24_9FLAO	K.IEQEKITYR.L	Y	46.06	1178.63	9	6.3	393.886	3	19.08	0.7250-0.7480	3968.9	1	14637	1-ECP_100ng_Slot1-3_1_1349.d	2	2	57	65			PEAKS DB
6	12	A0A5S9RL24|A0A5S9RL24_9FLAO	K.N(+.98)SPISGKIENLHAPAEGR.G	Y	45.58	1889.96	18	3.5	630.996	3	30.19	0.8797-0.9024	245.67	1	29587	1-ECP_100ng_Slot1-3_1_1349.d	1	1	147	164	Deamidation (NQ)	N1:Deamidation (NQ):31.37	PEAKS DB
6	12	A0A5S9RL24|A0A5S9RL24_9FLAO	N.SPISGKIENLHAPAEGR.G	Y	45.28	1774.93	17	4.8	592.654	3	27.02	0.8715-0.8942	1161.9	1	24813	1-ECP_100ng_Slot1-3_1_1349.d	1	1	148	164			PEAKS DB
6	12	A0A5S9RL24|A0A5S9RL24_9FLAO	K.GKLLEDIDR.T	Y	44.82	1057.58	9	2.3	529.797	2	25.85	0.8533-0.8761	2667.5	1	23067	1-ECP_100ng_Slot1-3_1_1349.d	1	1	204	212			PEAKS DB
6	12	A0A5S9RL24|A0A5S9RL24_9FLAO	K.TFSQESSR.Y	Y	44.73	940.425	8	6.1	471.223	2	9.81	0.8040-0.8269	6788.1	1	6028	1-ECP_100ng_Slot1-3_1_1349.d	1	1	296	303			PEAKS DB
6	12	A0A5S9RL24|A0A5S9RL24_9FLAO	K.FSFKEGK.Q	Y	44.23	841.433	7	3.2	421.725	2	20.12	0.7774-0.8003	83248	1	15844	1-ECP_100ng_Slot1-3_1_1349.d	1	1	174	180			PEAKS DB
6	12	A0A5S9RL24|A0A5S9RL24_9FLAO	K.LEILSYYK.D	Y	43.66	1027.56	8	4.5	514.789	2	33.41	0.8642-0.8870	6530.6	1	35375	1-ECP_100ng_Slot1-3_1_1349.d	1	1	286	293			PEAKS DB
6	12	A0A5S9RL24|A0A5S9RL24_9FLAO	K.IENLHAPAEGRGTYTGKFTK.F	Y	43.32	2189.12	20	0.4	548.288	4	24.69	0.8323-0.8551	0	1	21621	1-ECP_100ng_Slot1-3_1_1349.d	0	0	154	173			PEAKS DB
6	12	A0A5S9RL24|A0A5S9RL24_9FLAO	K.EYYSNEEHR.W	Y	43.08	1225.5	9	2.5	613.759	2	12.03	0.9087-0.9314	284.75	1	7582	1-ECP_100ng_Slot1-3_1_1349.d	1	1	80	88			PEAKS DB
6	12	A0A5S9RL24|A0A5S9RL24_9FLAO	K.KNSPISGK.I	Y	43.07	829.466	8	0.1	415.74	2	3.91	0.7526-0.7756	0	1	2878	1-ECP_100ng_Slot1-3_1_1349.d	0	0	146	153			PEAKS DB
6	12	A0A5S9RL24|A0A5S9RL24_9FLAO	K.FTKFSFK.E	Y	42.49	903.485	7	1.6	452.751	2	27.9	0.7857-0.8086	175.89	1	26161	1-ECP_100ng_Slot1-3_1_1349.d	1	1	171	177			PEAKS DB
6	12	A0A5S9RL24|A0A5S9RL24_9FLAO	P.KNETLAFEGTFVR.D	Y	41.71	1510.78	13	-14.6	504.593	3	32.73	0.8113-0.8342	0	1	34060	1-ECP_100ng_Slot1-3_1_1349.d	0	0	30	42			PEAKS DB
6	12	A0A5S9RL24|A0A5S9RL24_9FLAO	K.EASM(+15.99)ALLSK.T	Y	41.03	964.49	9	-2.1	483.251	2	20.35	0.7939-0.8168	14979	1	16181	1-ECP_100ng_Slot1-3_1_1349.d	1	1	215	223	Oxidation (M)	M4:Oxidation (M):1000.00	PEAKS DB
6	12	A0A5S9RL24|A0A5S9RL24_9FLAO	R.DFNAQGVK.Q	Y	39.2	877.429	8	4.6	439.724	2	18.33	0.7774-0.8003	5508.7	1	13734	1-ECP_100ng_Slot1-3_1_1349.d	1	1	43	50			PEAKS DB
6	12	A0A5S9RL24|A0A5S9RL24_9FLAO	R.LSGGLAQADYEM(+15.99)KKEYYSNEEHR.W	Y	38.15	2733.23	23	4.9	684.319	4	25.07	0.8951-0.9178	0	1	22143	1-ECP_100ng_Slot1-3_1_1349.d	0	0	66	88	Oxidation (M)	M12:Oxidation (M):1000.00	PEAKS DB
6	12	A0A5S9RL24|A0A5S9RL24_9FLAO	K.NGTFYVLFFK.N	Y	38.11	1234.64	10	7.7	618.331	2	34.72	0.9178-0.9404	0	1	37475	1-ECP_100ng_Slot1-3_1_1349.d	0	0	96	105			PEAKS DB
6	12	A0A5S9RL24|A0A5S9RL24_9FLAO	K.NSPISGK.I	Y	36.76	701.371	7	-6	351.691	2	8	0.6992-0.7223	0	1	5038	1-ECP_100ng_Slot1-3_1_1349.d	0	0	147	153			PEAKS DB
6	12	A0A5S9RL24|A0A5S9RL24_9FLAO	R.WIGVNEK.N	Y	36.5	844.444	7	4.7	423.231	2	25.32	0.7692-0.7921	2689.6	1	22342	1-ECP_100ng_Slot1-3_1_1349.d	1	1	89	95			PEAKS DB
6	12	A0A5S9RL24|A0A5S9RL24_9FLAO	K.EYYSNEEHRWIGVNEK.N	Y	34.96	2051.93	16	1.1	684.986	3	26.97	0.8979-0.9205	979.16	1	24726	1-ECP_100ng_Slot1-3_1_1349.d	1	1	80	95			PEAKS DB
6	12	A0A5S9RL24|A0A5S9RL24_9FLAO	K.LLEDIDR.T	Y	34.19	872.46	7	5.2	437.24	2	26.28	0.7829-0.8058	9611.7	1	23673	1-ECP_100ng_Slot1-3_1_1349.d	1	1	206	212			PEAKS DB
6	12	A0A5S9RL24|A0A5S9RL24_9FLAO	K.ELSIYKK.E	Y	34.01	879.506	7	5.5	440.763	2	19.46	0.7793-0.8022	731.35	1	15080	1-ECP_100ng_Slot1-3_1_1349.d	1	1	111	117			PEAKS DB
6	12	A0A5S9RL24|A0A5S9RL24_9FLAO	I.LPPKNETLAFEGTFVR.D	Y	33.36	1817.97	16	7.9	607.001	3	33.47	0.8269-0.8497	0	1	35473	1-ECP_100ng_Slot1-3_1_1349.d	0	0	27	42			PEAKS DB
6	12	A0A5S9RL24|A0A5S9RL24_9FLAO	K.LLEDIDRTKEASM(+15.99)ALLSK.T	Y	32.73	2048.08	18	4.5	683.704	3	32.32	0.9468-0.9693	1532.4	1	33156	1-ECP_100ng_Slot1-3_1_1349.d	1	1	206	223	Oxidation (M)	M13:Oxidation (M):1000.00	PEAKS DB
6	12	A0A5S9RL24|A0A5S9RL24_9FLAO	K.TIDGNYAK.L	Y	32.6	880.429	8	6.5	441.225	2	16.72	0.7829-0.8058	23923	1	12013	1-ECP_100ng_Slot1-3_1_1349.d	3	3	278	285			PEAKS DB
6	12	A0A5S9RL24|A0A5S9RL24_9FLAO	I.ENLHAPAEGR.G	Y	29.03	1092.53	10	5.1	547.276	2	19.61	0.8615-0.8842	825.98	1	15207	1-ECP_100ng_Slot1-3_1_1349.d	1	1	155	164			PEAKS DB
6	12	A0A5S9RL24|A0A5S9RL24_9FLAO	K.LLEDIDRTKEASMALLSK.T	Y	23.59	2032.09	18	6	678.374	3	33.32	0.9241-0.9468	1484.7	1	35129	1-ECP_100ng_Slot1-3_1_1349.d	1	1	206	223			PEAKS DB
6	12	A0A5S9RL24|A0A5S9RL24_9FLAO	K.IEN(+.98)LHAPAEGR.G	Y	18.67	1206.6	11	12	403.212	3	20.13	0.7490-0.7719	0	1	15922	1-ECP_100ng_Slot1-3_1_1349.d	0	0	154	164	Deamidation (NQ)	N3:Deamidation (NQ):1000.00	PEAKS DB
19	13	A0A5S9SWU8|A0A5S9SWU8_9FLAO	K.YYANSLASHIANSNPK.I	Y	69.85	1748.85	16	-5	875.427	2	28.48	1.1740-1.1961	1012.1	1	26983	1-ECP_100ng_Slot1-3_1_1349.d	2	2	1478	1493			PEAKS DB
19	13	A0A5S9SWU8|A0A5S9SWU8_9FLAO	K.LAQGSYLFIASSEK.N	Y	67.18	1512.78	14	-12.3	757.389	2	33.75	1.0368-1.0591	0	1	35953	1-ECP_100ng_Slot1-3_1_1349.d	0	0	457	470			PEAKS DB
19	13	A0A5S9SWU8|A0A5S9SWU8_9FLAO	K.GTIILKDANAQVVKK.Q	Y	67.06	1596.96	15	-3.4	533.324	3	25.73	0.8396-0.8624	0	1	23052	1-ECP_100ng_Slot1-3_1_1349.d	0	0	627	641			PEAKS DB
19	13	A0A5S9SWU8|A0A5S9SWU8_9FLAO	K.HQIVDQYYIHLNK.S	Y	63.84	1669.86	13	6.7	557.63	3	30.66	0.8506-0.8733	0	1	30254	1-ECP_100ng_Slot1-3_1_1349.d	0	0	1007	1019			PEAKS DB
19	13	A0A5S9SWU8|A0A5S9SWU8_9FLAO	R.ASGLEPIQTLSK.H	Y	62.33	1242.68	12	-4.3	622.346	2	31.5	0.9223-0.9450	2513.4	1	31676	1-ECP_100ng_Slot1-3_1_1349.d	1	1	1941	1952			PEAKS DB
19	13	A0A5S9SWU8|A0A5S9SWU8_9FLAO	K.TSNQPFIVDAK.G	Y	61.93	1218.62	11	-4.9	610.317	2	28.96	0.9133-0.9359	2616	1	27814	1-ECP_100ng_Slot1-3_1_1349.d	1	1	1354	1364			PEAKS DB
19	13	A0A5S9SWU8|A0A5S9SWU8_9FLAO	R.TQTTKPIDKNDFR.T	Y	61.77	1562.81	13	10.4	521.948	3	17.33	0.7985-0.8214	2529.8	1	12717	1-ECP_100ng_Slot1-3_1_1349.d	1	1	127	139			PEAKS DB
19	13	A0A5S9SWU8|A0A5S9SWU8_9FLAO	K.YIVELESTDKQGNK.I	Y	61.1	1622.82	14	-5.2	812.411	2	26.95	1.0690-1.0913	0	1	24756	1-ECP_100ng_Slot1-3_1_1349.d	0	0	935	948			PEAKS DB
19	13	A0A5S9SWU8|A0A5S9SWU8_9FLAO	R.SFYTNLTIPSNTK.K	Y	61.06	1484.75	13	2.6	743.385	2	33.27	1.0143-1.0368	0	1	35121	1-ECP_100ng_Slot1-3_1_1349.d	0	0	1664	1676			PEAKS DB
19	13	A0A5S9SWU8|A0A5S9SWU8_9FLAO	R.EFSEILHTANTSK.I	Y	60.14	1475.73	13	-3	738.868	2	28.99	1.0188-1.0412	291.62	1	27851	1-ECP_100ng_Slot1-3_1_1349.d	1	1	171	183			PEAKS DB
19	13	A0A5S9SWU8|A0A5S9SWU8_9FLAO	K.SALKEVNSIYKK.A	Y	59.06	1378.78	12	5.8	460.604	3	22.76	0.7582-0.7811	0	1	19152	1-ECP_100ng_Slot1-3_1_1349.d	0	0	42	53			PEAKS DB
19	13	A0A5S9SWU8|A0A5S9SWU8_9FLAO	K.HLGVTPPHK.S	Y	57.16	984.551	9	6.9	329.193	3	15.36	0.6853-0.7084	0	1	10779	1-ECP_100ng_Slot1-3_1_1349.d	0	0	1597	1605			PEAKS DB
19	13	A0A5S9SWU8|A0A5S9SWU8_9FLAO	K.SSNALLSNLEK.N	Y	56.94	1174.62	11	8.7	588.322	2	32.06	0.9296-0.9522	1895.1	1	32644	1-ECP_100ng_Slot1-3_1_1349.d	1	1	1503	1513			PEAKS DB
19	13	A0A5S9SWU8|A0A5S9SWU8_9FLAO	R.SFYTNLTIPSNTKK.A	Y	55	1612.85	14	-8	807.424	2	32.07	1.0886-1.1109	796.09	1	32664	1-ECP_100ng_Slot1-3_1_1349.d	1	1	1664	1677			PEAKS DB
19	13	A0A5S9SWU8|A0A5S9SWU8_9FLAO	K.DKLPSDNQLFSVR.T	Y	54.97	1517.78	13	-14.5	506.928	3	32.35	0.8122-0.8351	854.17	1	33282	1-ECP_100ng_Slot1-3_1_1349.d	1	1	962	974			PEAKS DB
19	13	A0A5S9SWU8|A0A5S9SWU8_9FLAO	R.NTDTGKELKDITSK.T	Y	54.72	1548.8	14	4.8	517.276	3	21.21	0.7829-0.8058	2203.6	1	17082	1-ECP_100ng_Slot1-3_1_1349.d	1	1	1897	1910			PEAKS DB
19	13	A0A5S9SWU8|A0A5S9SWU8_9FLAO	K.KTSNQPFIVDAK.G	Y	54.69	1346.72	12	-3.1	674.365	2	25.41	0.9819-1.0044	1230.2	1	22502	1-ECP_100ng_Slot1-3_1_1349.d	1	1	1353	1364			PEAKS DB
19	13	A0A5S9SWU8|A0A5S9SWU8_9FLAO	K.SALKEVNSIYK.K	Y	54.25	1250.69	11	-4.8	626.348	2	25.81	0.9549-0.9774	2813.1	1	23103	1-ECP_100ng_Slot1-3_1_1349.d	1	1	42	52			PEAKS DB
19	13	A0A5S9SWU8|A0A5S9SWU8_9FLAO	R.WKLQLLAHTK.E	Y	53.74	1236.73	10	3.6	413.253	3	31.96	0.7536-0.7765	0	1	32515	1-ECP_100ng_Slot1-3_1_1349.d	0	0	1272	1281			PEAKS DB
19	13	A0A5S9SWU8|A0A5S9SWU8_9FLAO	K.NKHFFELFSTK.D	Y	53.58	1396.71	11	5.8	466.581	3	32.66	0.7811-0.8040	236.82	1	33920	1-ECP_100ng_Slot1-3_1_1349.d	1	1	951	961			PEAKS DB
19	13	A0A5S9SWU8|A0A5S9SWU8_9FLAO	K.MSTINITNK.N	Y	52.6	1020.53	9	3.2	511.273	2	25.25	0.8415-0.8642	2535.1	1	22316	1-ECP_100ng_Slot1-3_1_1349.d	1	1	1851	1859			PEAKS DB
19	13	A0A5S9SWU8|A0A5S9SWU8_9FLAO	R.LKSLQITAEK.F	Y	50.67	1129.67	10	0.7	565.843	2	24.05	0.8870-0.9097	0	1	20796	1-ECP_100ng_Slot1-3_1_1349.d	0	0	369	378			PEAKS DB
19	13	A0A5S9SWU8|A0A5S9SWU8_9FLAO	R.HQNKYQIVDR.N	Y	50.14	1299.67	10	11.4	434.235	3	15.61	0.7866-0.8095	0	1	11012	1-ECP_100ng_Slot1-3_1_1349.d	0	0	497	506			PEAKS DB
19	13	A0A5S9SWU8|A0A5S9SWU8_9FLAO	R.YLQTLQTSK.E	Y	49.26	1080.58	9	0.5	541.298	2	22.55	0.8715-0.8942	629.59	1	18821	1-ECP_100ng_Slot1-3_1_1349.d	1	1	290	298			PEAKS DB
19	13	A0A5S9SWU8|A0A5S9SWU8_9FLAO	K.YQIVDRNTGKPIPQAK.V	Y	48.85	1827	16	3.1	610.009	3	23.15	0.8506-0.8733	0	1	19639	1-ECP_100ng_Slot1-3_1_1349.d	0	0	501	516			PEAKS DB
19	13	A0A5S9SWU8|A0A5S9SWU8_9FLAO	K.TNEINITKPSYQFK.I	Y	48.82	1681.87	14	-13.6	841.93	2	30.91	1.0779-1.1002	562.08	1	30640	1-ECP_100ng_Slot1-3_1_1349.d	1	1	203	216			PEAKS DB
19	13	A0A5S9SWU8|A0A5S9SWU8_9FLAO	K.M(+15.99)STINITNK.N	Y	48.76	1036.52	9	1.7	519.269	2	20.68	0.8369-0.8597	1061.1	1	16488	1-ECP_100ng_Slot1-3_1_1349.d	1	1	1851	1859	Oxidation (M)	M1:Oxidation (M):1000.00	PEAKS DB
19	13	A0A5S9SWU8|A0A5S9SWU8_9FLAO	K.IQEVFQQWK.S	Y	48.4	1204.62	9	10.8	603.326	2	32.45	0.9241-0.9468	1917	1	33481	1-ECP_100ng_Slot1-3_1_1349.d	1	1	1494	1502			PEAKS DB
19	13	A0A5S9SWU8|A0A5S9SWU8_9FLAO	K.VIFSNKPYQR.Y	Y	48.16	1250.68	10	2.5	626.347	2	23.56	0.9440-0.9666	5269.2	1	20150	1-ECP_100ng_Slot1-3_1_1349.d	1	1	517	526			PEAKS DB
19	13	A0A5S9SWU8|A0A5S9SWU8_9FLAO	K.FEAHFAPIKK.S	Y	47.8	1186.65	10	9.5	396.561	3	25.49	0.7140-0.7370	1407.4	1	22649	1-ECP_100ng_Slot1-3_1_1349.d	1	1	692	701			PEAKS DB
19	13	A0A5S9SWU8|A0A5S9SWU8_9FLAO	K.AEKEQNSPQIIK.S	Y	47.64	1383.74	12	-10.2	692.868	2	17.71	0.9702-0.9927	321.53	1	13138	1-ECP_100ng_Slot1-3_1_1349.d	1	1	54	65			PEAKS DB
19	13	A0A5S9SWU8|A0A5S9SWU8_9FLAO	K.IINEFKQQISK.S	Y	47.52	1346.76	11	4.1	449.928	3	26.24	0.7434-0.7664	415.58	1	23744	1-ECP_100ng_Slot1-3_1_1349.d	1	1	85	95			PEAKS DB
19	13	A0A5S9SWU8|A0A5S9SWU8_9FLAO	R.YLQTLQTSKEHYK.N	Y	47.16	1637.84	13	7.5	546.958	3	20.56	0.8177-0.8405	1523.3	1	16359	1-ECP_100ng_Slot1-3_1_1349.d	1	1	290	302			PEAKS DB
19	13	A0A5S9SWU8|A0A5S9SWU8_9FLAO	K.ELMVIPNAPR.F	Y	46.28	1138.62	10	-6.2	570.312	2	32.99	0.8897-0.9124	0	1	34594	1-ECP_100ng_Slot1-3_1_1349.d	0	0	1297	1306			PEAKS DB
19	13	A0A5S9SWU8|A0A5S9SWU8_9FLAO	K.NVSGIFTPAK.G	Y	46.16	1032.56	10	-1.6	517.287	2	29.9	0.8159-0.8387	0	1	29207	1-ECP_100ng_Slot1-3_1_1349.d	0	0	843	852			PEAKS DB
19	13	A0A5S9SWU8|A0A5S9SWU8_9FLAO	K.SSNALLSNLEKNQALK.S	Y	45.53	1728.94	16	5.3	865.48	2	32.55	1.1713-1.1934	563.16	1	33708	1-ECP_100ng_Slot1-3_1_1349.d	1	1	1503	1518			PEAKS DB
19	13	A0A5S9SWU8|A0A5S9SWU8_9FLAO	K.FITNHIASGFGHLK.H	Y	45.18	1540.82	14	1.1	514.613	3	31.29	0.8332-0.8560	1267.1	1	31246	1-ECP_100ng_Slot1-3_1_1349.d	1	1	1583	1596			PEAKS DB
19	13	A0A5S9SWU8|A0A5S9SWU8_9FLAO	A.Q(+.98)ES(-18.01)YQSLWNK.V	Y	44.38	1264.57	10	5.6	633.297	2	33.19	0.9078-0.9305	1823.1	1	34900	1-ECP_100ng_Slot1-3_1_1349.d	1	1	21	30	Deamidation (NQ); Dehydration	Q1:Deamidation (NQ):25.11;S3:Dehydration:11.06	PEAKS DB
19	13	A0A5S9SWU8|A0A5S9SWU8_9FLAO	R.LKVGDLITVR.I	Y	44.32	1112.69	10	5.9	557.356	2	33	0.9051-0.9278	778.48	1	34585	1-ECP_100ng_Slot1-3_1_1349.d	1	1	1913	1922			PEAKS DB
19	13	A0A5S9SWU8|A0A5S9SWU8_9FLAO	K.GVYVFEYDLR.V	Y	44.2	1259.62	10	5.9	630.82	2	34.43	0.9648-0.9873	0	1	37065	1-ECP_100ng_Slot1-3_1_1349.d	0	0	1980	1989			PEAKS DB
19	13	A0A5S9SWU8|A0A5S9SWU8_9FLAO	K.SLLIQETPWIR.D	Y	43.9	1354.76	11	6.9	678.392	2	34.59	0.9747-0.9972	0	1	37338	1-ECP_100ng_Slot1-3_1_1349.d	0	0	1519	1529			PEAKS DB
19	13	A0A5S9SWU8|A0A5S9SWU8_9FLAO	K.YIVELESTDKQGNKIK.N	Y	43.41	1863.99	16	7.5	622.343	3	26.85	0.9169-0.9395	0	1	24610	1-ECP_100ng_Slot1-3_1_1349.d	0	0	935	950			PEAKS DB
19	13	A0A5S9SWU8|A0A5S9SWU8_9FLAO	K.LFASTTLK.T	Y	42.97	879.506	8	4.3	440.762	2	28.17	0.7948-0.8177	1058.5	1	26511	1-ECP_100ng_Slot1-3_1_1349.d	1	1	228	235			PEAKS DB
19	13	A0A5S9SWU8|A0A5S9SWU8_9FLAO	K.LQLLAHTK.E	Y	42.07	922.56	8	2.4	462.288	2	24.19	0.8332-0.8560	601.71	1	20935	1-ECP_100ng_Slot1-3_1_1349.d	1	1	1274	1281			PEAKS DB
19	13	A0A5S9SWU8|A0A5S9SWU8_9FLAO	K.KAEKEQNSPQIIK.S	Y	41.91	1511.83	13	12.7	504.957	3	14.85	0.8195-0.8424	0	1	10326	1-ECP_100ng_Slot1-3_1_1349.d	0	0	53	65			PEAKS DB
19	13	A0A5S9SWU8|A0A5S9SWU8_9FLAO	R.LQENAQLK.I	Y	41.32	942.513	8	9	472.268	2	16.23	0.8049-0.8278	1087.4	1	11532	1-ECP_100ng_Slot1-3_1_1349.d	1	1	77	84			PEAKS DB
19	13	A0A5S9SWU8|A0A5S9SWU8_9FLAO	K.GKLTLSLPFNTEK.S	Y	41.1	1446.81	13	-2.9	483.275	3	33.95	0.7480-0.7710	0	1	36243	1-ECP_100ng_Slot1-3_1_1349.d	0	0	906	918			PEAKS DB
19	13	A0A5S9SWU8|A0A5S9SWU8_9FLAO	K.QATMYWQK.Q	Y	39.43	1054.49	8	8	528.257	2	26.11	0.8570-0.8797	0	1	23583	1-ECP_100ng_Slot1-3_1_1349.d	0	0	1685	1692			PEAKS DB
19	13	A0A5S9SWU8|A0A5S9SWU8_9FLAO	K.HQWQDGLYYYQSTK.D	Y	39.16	1815.82	14	5.1	606.284	3	31.32	0.8715-0.8942	0	1	31372	1-ECP_100ng_Slot1-3_1_1349.d	0	0	1953	1966			PEAKS DB
19	13	A0A5S9SWU8|A0A5S9SWU8_9FLAO	K.ELM(+15.99)VIPNAPR.F	Y	39.12	1154.61	10	-0.4	578.313	2	31.2	0.8752-0.8979	763.72	1	31141	1-ECP_100ng_Slot1-3_1_1349.d	1	1	1297	1306	Oxidation (M)	M3:Oxidation (M):1000.00	PEAKS DB
19	13	A0A5S9SWU8|A0A5S9SWU8_9FLAO	K.VGDLITVR.I	Y	38.92	871.513	8	6.6	436.767	2	29.56	0.7967-0.8195	356.65	1	28676	1-ECP_100ng_Slot1-3_1_1349.d	1	1	1915	1922			PEAKS DB
19	13	A0A5S9SWU8|A0A5S9SWU8_9FLAO	K.LTLSLPFNTEK.S	Y	36.84	1261.69	11	3	631.855	2	34.54	0.9395-0.9621	0	1	37235	1-ECP_100ng_Slot1-3_1_1349.d	0	0	908	918			PEAKS DB
19	13	A0A5S9SWU8|A0A5S9SWU8_9FLAO	K.YVPNQNEEHRFK.N	Y	36.66	1559.75	12	1	520.924	3	16.44	0.7747-0.7976	0	1	11792	1-ECP_100ng_Slot1-3_1_1349.d	0	0	325	336			PEAKS DB
19	13	A0A5S9SWU8|A0A5S9SWU8_9FLAO	K.FLPIHQYSR.V	Y	33.23	1159.61	9	3.5	580.816	2	27.66	0.9178-0.9404	0	1	25844	1-ECP_100ng_Slot1-3_1_1349.d	0	0	379	387			PEAKS DB
19	13	A0A5S9SWU8|A0A5S9SWU8_9FLAO	K.GTLQIYK.L	Y	31.11	821.465	7	2.6	411.741	2	24.73	0.7719-0.7948	375.67	1	21614	1-ECP_100ng_Slot1-3_1_1349.d	1	1	853	859			PEAKS DB
19	13	A0A5S9SWU8|A0A5S9SWU8_9FLAO	R.HQNKYQIVDRNTGKPIPQAK.V	Y	30.25	2334.26	20	4.3	584.574	4	19.64	0.7994-0.8223	0	1	15328	1-ECP_100ng_Slot1-3_1_1349.d	0	0	497	516			PEAKS DB
19	13	A0A5S9SWU8|A0A5S9SWU8_9FLAO	K.GSLLIKVPYPK.T	Y	29.83	1213.74	11	-2.1	405.588	3	33.09	0.7591-0.7820	0	1	34807	1-ECP_100ng_Slot1-3_1_1349.d	0	0	1051	1061			PEAKS DB
19	13	A0A5S9SWU8|A0A5S9SWU8_9FLAO	R.TEISIPK.L	Y	29.02	786.449	7	-0.3	394.231	2	26.77	0.7499-0.7728	0	1	24495	1-ECP_100ng_Slot1-3_1_1349.d	0	0	450	456			PEAKS DB
19	13	A0A5S9SWU8|A0A5S9SWU8_9FLAO	R.NTGKPIPQAK.V	Y	28.5	1052.6	10	4.5	527.308	2	11.43	0.8788-0.9015	0	1	7131	1-ECP_100ng_Slot1-3_1_1349.d	0	0	507	516			PEAKS DB
19	13	A0A5S9SWU8|A0A5S9SWU8_9FLAO	K.SSEIKLK.G	Y	28.25	803.475	7	2.4	402.746	2	14.65	0.7912-0.8141	0	1	10103	1-ECP_100ng_Slot1-3_1_1349.d	0	0	919	925			PEAKS DB
19	13	A0A5S9SWU8|A0A5S9SWU8_9FLAO	R.SIYRPGQTIHFK.G	Y	28.11	1445.78	12	-0.1	723.896	2	27.03	0.9927-1.0152	1817.6	1	24878	1-ECP_100ng_Slot1-3_1_1349.d	1	1	597	608			PEAKS DB
19	13	A0A5S9SWU8|A0A5S9SWU8_9FLAO	K.TLETVTQK.E	Y	27.8	918.502	8	-5.3	460.256	2	15.94	0.7894-0.8122	0	1	11309	1-ECP_100ng_Slot1-3_1_1349.d	0	0	1289	1296			PEAKS DB
19	13	A0A5S9SWU8|A0A5S9SWU8_9FLAO	Y.VFEYDLR.V	Y	25.9	940.465	7	-0.6	471.24	2	30.86	0.8387-0.8615	0	1	30551	1-ECP_100ng_Slot1-3_1_1349.d	0	0	1983	1989			PEAKS DB
19	13	A0A5S9SWU8|A0A5S9SWU8_9FLAO	K.QVINIHTK.N	Y	23.48	951.55	8	13.1	476.789	2	19.33	0.8241-0.8469	259.81	1	14960	1-ECP_100ng_Slot1-3_1_1349.d	1	1	835	842			PEAKS DB
19	13	A0A5S9SWU8|A0A5S9SWU8_9FLAO	N.SLASHIANSNPK.I	Y	23.13	1237.64	12	-14.9	619.819	2	18.11	0.9486-0.9711	0	1	13542	1-ECP_100ng_Slot1-3_1_1349.d	0	0	1482	1493			PEAKS DB
19	13	A0A5S9SWU8|A0A5S9SWU8_9FLAO	K.YVPNQNEEHR.F	Y	22.02	1284.58	10	-4	643.297	2	11.55	0.9060-0.9287	0	1	7222	1-ECP_100ng_Slot1-3_1_1349.d	0	0	325	334			PEAKS DB
19	13	A0A5S9SWU8|A0A5S9SWU8_9FLAO	K.VVDLC(+57.02)NNSKK.T	Y	20.59	1175.6	10	5.5	588.809	2	14.09	0.9033-0.9260	0	1	9578	1-ECP_100ng_Slot1-3_1_1349.d	0	0	1344	1353	Carbamidomethylation	C5:Carbamidomethylation:1000.00	PEAKS DB
19	13	A0A5S9SWU8|A0A5S9SWU8_9FLAO	K.VVDLC(+57.02)NNSK.K	Y	20.36	1047.5	9	7.3	524.762	2	17.43	0.8424-0.8651	126.63	1	12820	1-ECP_100ng_Slot1-3_1_1349.d	1	1	1344	1352	Carbamidomethylation	C5:Carbamidomethylation:1000.00	PEAKS DB
19	13	A0A5S9SWU8|A0A5S9SWU8_9FLAO	K.GIAMEKT(-18.01)K.E	Y	17.11	858.463	8	1.7	430.24	2	14.8	0.7756-0.7985	0	1	10262	1-ECP_100ng_Slot1-3_1_1349.d	0	0	609	616	Dehydration	T7:Dehydration:1000.00	PEAKS DB
19	13	A0A5S9SWU8|A0A5S9SWU8_9FLAO	K.MSTIN(+.98)ITNK.N	Y	16.79	1021.51	9	-3.3	511.761	2	25.28	0.8415-0.8642	1082.4	1	22316	1-ECP_100ng_Slot1-3_1_1349.d	1	1	1851	1859	Deamidation (NQ)	N5:Deamidation (NQ):47.09	PEAKS DB
16	27	A0A5S9U9Y8|A0A5S9U9Y8_9FLAO	R.LSSVGFGEEYPIASNK.T	Y	89.82	1696.83	16	-10.8	849.413	2	32.86	1.0556-1.0779	135270	1	34262	1-ECP_100ng_Slot1-3_1_1349.d	4	4	424	439			PEAKS DB
16	27	A0A5S9U9Y8|A0A5S9U9Y8_9FLAO	R.LSSVGFGEEYPIASNKTR.A	Y	78.06	1953.98	18	6.4	652.338	3	31.84	0.9269-0.9495	20522	1	32274	1-ECP_100ng_Slot1-3_1_1349.d	2	2	424	441			PEAKS DB
16	27	A0A5S9U9Y8|A0A5S9U9Y8_9FLAO	R.AKAVLDYLTGK.G	Y	75.73	1177.67	11	1.2	589.843	2	32.53	0.9069-0.9296	44507	1	33613	1-ECP_100ng_Slot1-3_1_1349.d	2	2	406	416			PEAKS DB
16	27	A0A5S9U9Y8|A0A5S9U9Y8_9FLAO	K.VAGVASNNGC(+57.02)PVVEVITEEATK.K	Y	72.85	2243.11	22	-3	1122.56	2	34.51	1.2560-1.2779	345.52	1	37136	1-ECP_100ng_Slot1-3_1_1349.d	1	1	321	342	Carbamidomethylation	C10:Carbamidomethylation:1000.00	PEAKS DB
16	27	A0A5S9U9Y8|A0A5S9U9Y8_9FLAO	K.VAGVASNNGC(+57.02)PVVEVITEEATKK.L	Y	72.42	2371.21	23	-7.6	791.403	3	34.37	1.0287-1.0511	1887	1	36837	1-ECP_100ng_Slot1-3_1_1349.d	1	1	321	343	Carbamidomethylation	C10:Carbamidomethylation:1000.00	PEAKS DB
16	27	A0A5S9U9Y8|A0A5S9U9Y8_9FLAO	K.GKLDLIAAIM(+15.99)K.E	Y	71.96	1187.69	11	3.2	594.856	2	33.46	0.9232-0.9459	9036.5	1	35296	1-ECP_100ng_Slot1-3_1_1349.d	1	1	366	376	Oxidation (M)	M10:Oxidation (M):1000.00	PEAKS DB
16	27	A0A5S9U9Y8|A0A5S9U9Y8_9FLAO	R.AKAVLDYLTGKGGISSSR.L	Y	68.96	1821.99	18	7	608.343	3	31.77	0.8442-0.8670	9673.5	1	32061	1-ECP_100ng_Slot1-3_1_1349.d	2	2	406	423			PEAKS DB
16	27	A0A5S9U9Y8|A0A5S9U9Y8_9FLAO	K.AVLDYLTGKGGISSSR.L	Y	68.46	1622.86	16	-5.7	541.958	3	32.76	0.7839-0.8067	37610	1	34100	1-ECP_100ng_Slot1-3_1_1349.d	2	2	408	423			PEAKS DB
16	27	A0A5S9U9Y8|A0A5S9U9Y8_9FLAO	K.EYPDANFSIQGHTDSQGPAASNQR.L	Y	61.86	2589.15	24	-7.8	864.05	3	29.46	0.9576-0.9801	641.04	1	28513	1-ECP_100ng_Slot1-3_1_1349.d	1	1	377	400			PEAKS DB
16	27	A0A5S9U9Y8|A0A5S9U9Y8_9FLAO	R.LSSVGFGEEYPIASN(+.98)KTR.A	Y	59.85	1954.96	18	2.9	652.664	3	32.22	0.9359-0.9585	0	1	33026	1-ECP_100ng_Slot1-3_1_1349.d	0	0	424	441	Deamidation (NQ)	N15:Deamidation (NQ):1000.00	PEAKS DB
16	27	A0A5S9U9Y8|A0A5S9U9Y8_9FLAO	K.AVLDYLTGK.G	Y	59.03	978.539	9	-1.6	490.276	2	33.32	0.8259-0.8488	155600	1	35055	1-ECP_100ng_Slot1-3_1_1349.d	1	1	408	416			PEAKS DB
16	27	A0A5S9U9Y8|A0A5S9U9Y8_9FLAO	W.GDADKDGVLDNVDKC(+57.02)PK.V	Y	55.8	1844.86	17	-1.4	615.959	3	23.1	0.8824-0.9051	1212.5	1	19515	1-ECP_100ng_Slot1-3_1_1349.d	1	1	304	320	Carbamidomethylation	C15:Carbamidomethylation:1000.00	PEAKS DB
16	27	A0A5S9U9Y8|A0A5S9U9Y8_9FLAO	R.N(+.98)SFRPGVK.G	Y	55.48	904.477	8	8.3	453.249	2	17.56	0.7793-0.8022	14563	1	12956	1-ECP_100ng_Slot1-3_1_1349.d	2	2	358	365	Deamidation (NQ)	N1:Deamidation (NQ):1000.00	PEAKS DB
16	27	A0A5S9U9Y8|A0A5S9U9Y8_9FLAO	K.GKLDLIAAIMK.E	Y	53.77	1171.7	11	2.6	586.859	2	34.55	0.9124-0.9350	958.17	1	37262	1-ECP_100ng_Slot1-3_1_1349.d	1	1	366	376			PEAKS DB
16	27	A0A5S9U9Y8|A0A5S9U9Y8_9FLAO	K.HGFEDTGR.D	Y	53.03	917.399	8	0.1	459.707	2	10.63	0.8049-0.8278	0	1	6610	1-ECP_100ng_Slot1-3_1_1349.d	0	0	171	178			PEAKS DB
16	27	A0A5S9U9Y8|A0A5S9U9Y8_9FLAO	R.AIYFNSGR.N	Y	52.32	926.461	8	4.6	464.24	2	25.24	0.8022-0.8250	120180	1	22207	1-ECP_100ng_Slot1-3_1_1349.d	3	3	350	357			PEAKS DB
16	27	A0A5S9U9Y8|A0A5S9U9Y8_9FLAO	R.NSFRPGVK.G	Y	50.88	903.493	8	7.5	452.757	2	14.42	0.7848-0.8077	212980	1	9718	1-ECP_100ng_Slot1-3_1_1349.d	1	1	358	365			PEAKS DB
16	27	A0A5S9U9Y8|A0A5S9U9Y8_9FLAO	K.KLNDFAR.A	Y	50.11	862.466	7	5.6	432.243	2	16.49	0.7848-0.8077	119070	1	11759	1-ECP_100ng_Slot1-3_1_1349.d	3	3	343	349			PEAKS DB
16	27	A0A5S9U9Y8|A0A5S9U9Y8_9FLAO	K.EFNGC(+57.02)PDADKDGVK.D	Y	48.94	1550.67	14	-2.6	776.339	2	18.19	1.0161-1.0385	0	1	13619	1-ECP_100ng_Slot1-3_1_1349.d	0	0	216	229	Carbamidomethylation	C5:Carbamidomethylation:1000.00	PEAKS DB
16	27	A0A5S9U9Y8|A0A5S9U9Y8_9FLAO	R.AIYFN(+.98)SGR.N	Y	47.5	927.445	8	2.9	464.731	2	26.49	0.8278-0.8506	12300	1	24046	1-ECP_100ng_Slot1-3_1_1349.d	2	2	350	357	Deamidation (NQ)	N5:Deamidation (NQ):1000.00	PEAKS DB
16	27	A0A5S9U9Y8|A0A5S9U9Y8_9FLAO	S.SVGFGEEYPIASNK.T	Y	43.67	1496.71	14	-11.6	749.356	2	31.81	1.0089-1.0314	0	1	32245	1-ECP_100ng_Slot1-3_1_1349.d	0	0	426	439			PEAKS DB
16	27	A0A5S9U9Y8|A0A5S9U9Y8_9FLAO	L.DYLTGKGGISSSR.L	Y	42.02	1339.67	13	-2.2	670.842	2	22.61	0.9549-0.9774	0	1	18956	1-ECP_100ng_Slot1-3_1_1349.d	0	0	411	423			PEAKS DB
16	27	A0A5S9U9Y8|A0A5S9U9Y8_9FLAO	K.AM(+15.99)NGC(+57.02)PDADKDGIADNKDK.C	Y	40.75	2049.87	19	1.1	684.299	3	13.71	0.9305-0.9531	716.35	1	9151	1-ECP_100ng_Slot1-3_1_1349.d	1	1	270	288	Oxidation (M); Carbamidomethylation	M2:Oxidation (M):1000.00;C5:Carbamidomethylation:1000.00	PEAKS DB
16	27	A0A5S9U9Y8|A0A5S9U9Y8_9FLAO	K.LDLIAAIM(+15.99)K.E	Y	39.68	1002.58	9	5	502.299	2	34.46	0.8451-0.8679	0	1	37088	1-ECP_100ng_Slot1-3_1_1349.d	0	0	368	376	Oxidation (M)	M8:Oxidation (M):1000.00	PEAKS DB
16	27	A0A5S9U9Y8|A0A5S9U9Y8_9FLAO	R.VEIKLVK.K	Y	39.28	827.548	7	2.9	414.783	2	25.85	0.7839-0.8067	1908.9	1	23120	1-ECP_100ng_Slot1-3_1_1349.d	1	1	450	456			PEAKS DB
16	27	A0A5S9U9Y8|A0A5S9U9Y8_9FLAO	N.SFRPGVK.G	Y	36.34	789.45	7	5.6	395.734	2	13.87	0.7572-0.7802	0	1	9381	1-ECP_100ng_Slot1-3_1_1349.d	0	0	359	365			PEAKS DB
16	27	A0A5S9U9Y8|A0A5S9U9Y8_9FLAO	K.VAGVASNN(+.98)GC(+57.02)PVVEVITEEATK.K	Y	35.48	2244.09	22	-13	1123.04	2	34.54	1.2402-1.2621	0	1	37260	1-ECP_100ng_Slot1-3_1_1349.d	0	0	321	342	Deamidation (NQ); Carbamidomethylation	N8:Deamidation (NQ):11.06;C10:Carbamidomethylation:1000.00	PEAKS DB
16	27	A0A5S9U9Y8|A0A5S9U9Y8_9FLAO	K.FGGKDTDGDGIYD.K	Y	34.72	1358.56	13	2.7	680.29	2	25.46	0.9232-0.9459	574.44	1	22734	1-ECP_100ng_Slot1-3_1_1349.d	2	2	191	203			PEAKS DB
16	27	A0A5S9U9Y8|A0A5S9U9Y8_9FLAO	N.FSIQGHTDSQGPAASNQR.L	Y	34.48	1899.88	18	-9.4	634.295	3	22.3	0.8195-0.8424	0	1	18570	1-ECP_100ng_Slot1-3_1_1349.d	0	0	383	400			PEAKS DB
16	27	A0A5S9U9Y8|A0A5S9U9Y8_9FLAO	H.SIGLVFK.F	Y	34.13	762.464	7	-3.5	382.238	2	33.07	0.7508-0.7738	0	1	34720	1-ECP_100ng_Slot1-3_1_1349.d	0	0	184	190			PEAKS DB
16	27	A0A5S9U9Y8|A0A5S9U9Y8_9FLAO	K.KLN(+.98)DFAR.A	Y	33.87	863.45	7	7.3	432.735	2	17.12	0.7857-0.8086	3997.7	1	12517	1-ECP_100ng_Slot1-3_1_1349.d	1	1	343	349	Deamidation (NQ)	N3:Deamidation (NQ):1000.00	PEAKS DB
16	27	A0A5S9U9Y8|A0A5S9U9Y8_9FLAO	R.RVEIKLVK.K	Y	31.99	983.649	8	12	328.894	3	22.97	0.7223-0.7453	0	1	19417	1-ECP_100ng_Slot1-3_1_1349.d	0	0	449	456			PEAKS DB
16	27	A0A5S9U9Y8|A0A5S9U9Y8_9FLAO	T.KKLNDFAR.A	Y	31.94	990.561	8	6	496.291	2	13.32	0.8351-0.8579	1696.8	1	8754	1-ECP_100ng_Slot1-3_1_1349.d	1	1	342	349			PEAKS DB
16	27	A0A5S9U9Y8|A0A5S9U9Y8_9FLAO	K.VAGVASNNGC(+57.02)PVVEV.I	Y	31.82	1470.71	15	1.3	736.365	2	32.59	0.9927-1.0152	455.83	1	33766	1-ECP_100ng_Slot1-3_1_1349.d	1	1	321	335	Carbamidomethylation	C10:Carbamidomethylation:1000.00	PEAKS DB
16	27	A0A5S9U9Y8|A0A5S9U9Y8_9FLAO	K.VAGVASNNGC(+57.02)PVVE.V	Y	27.01	1371.65	14	-11.8	686.822	2	26.95	0.9404-0.9630	0	1	24793	1-ECP_100ng_Slot1-3_1_1349.d	0	0	321	334	Carbamidomethylation	C10:Carbamidomethylation:1000.00	PEAKS DB
16	27	A0A5S9U9Y8|A0A5S9U9Y8_9FLAO	K.EDAC(+57.02)PEVAGLK.E	Y	26.84	1187.55	11	-12.6	594.774	2	25.75	0.8779-0.9006	0	1	23083	1-ECP_100ng_Slot1-3_1_1349.d	0	0	205	215	Carbamidomethylation	C4:Carbamidomethylation:1000.00	PEAKS DB
16	27	A0A5S9U9Y8|A0A5S9U9Y8_9FLAO	T.EWGDNTLPSISR.I	Y	22.39	1373.66	12	3.3	687.838	2	32.53	0.9558-0.9783	0	1	33621	1-ECP_100ng_Slot1-3_1_1349.d	0	0	59	70			PEAKS DB
16	27	A0A5S9U9Y8|A0A5S9U9Y8_9FLAO	D.GIADKDDAC(+57.02)PNAK.G	Y	20.82	1373.62	13	2.9	687.822	2	13.34	0.9603-0.9828	0	1	8827	1-ECP_100ng_Slot1-3_1_1349.d	0	0	254	266	Carbamidomethylation	C9:Carbamidomethylation:1000.00	PEAKS DB
16	27	A0A5S9U9Y8|A0A5S9U9Y8_9FLAO	A.VLDYLTGK.G	Y	20.03	907.501	8	-2.9	454.757	2	30.12	0.7930-0.8159	0	1	29510	1-ECP_100ng_Slot1-3_1_1349.d	0	0	409	416			PEAKS DB
16	27	A0A5S9U9Y8|A0A5S9U9Y8_9FLAO	V.LDYLTGK.G	Y	16.98	808.433	7	2.9	809.443	1	33.27	0.8232-0.8460	0	1	35119	1-ECP_100ng_Slot1-3_1_1349.d	0	0	410	416			PEAKS DB
9	14	A0A5S9RCB5|A0A5S9RCB5_9FLAO	K.EGGADENVILVTPK.L	Y	72.92	1440.75	14	-3.6	721.378	2	31.87	0.9999-1.0224	16207	1	32228	1-ECP_100ng_Slot1-3_1_1349.d	1	1	328	341			PEAKS DB
9	14	A0A5S9RCB5|A0A5S9RCB5_9FLAO	R.KINPYGEINPYGVR.N	Y	68.49	1618.85	14	1.7	540.624	3	31.22	0.8724-0.8951	35938	1	31122	1-ECP_100ng_Slot1-3_1_1349.d	2	2	746	759			PEAKS DB
9	14	A0A5S9RCB5|A0A5S9RCB5_9FLAO	R.ALIGVENNEGTKGVLYR.K	Y	67.46	1831.98	17	5.6	917.002	2	31.5	1.1518-1.1740	22472	1	31655	1-ECP_100ng_Slot1-3_1_1349.d	4	4	729	745			PEAKS DB
9	14	A0A5S9RCB5|A0A5S9RCB5_9FLAO	R.KNIDATGYKIR.I	Y	64.79	1277.71	11	2.8	426.911	3	19.62	0.7829-0.8058	0	1	15296	1-ECP_100ng_Slot1-3_1_1349.d	0	0	469	479			PEAKS DB
9	14	A0A5S9RCB5|A0A5S9RCB5_9FLAO	R.IGSLVKGNDIYEK.D	Y	64.12	1434.77	13	-2.5	718.391	2	26.68	1.0314-1.0538	1064	1	24288	1-ECP_100ng_Slot1-3_1_1349.d	1	1	480	492			PEAKS DB
9	14	A0A5S9RCB5|A0A5S9RCB5_9FLAO	K.INPYGEINPYGVR.N	Y	63.28	1490.75	13	1.5	746.384	2	32.68	1.0269-1.0493	6085.6	1	33944	1-ECP_100ng_Slot1-3_1_1349.d	1	1	747	759			PEAKS DB
9	14	A0A5S9RCB5|A0A5S9RCB5_9FLAO	K.ILDGDDLSKDSDVK.G	Y	61.08	1518.74	14	-2.8	760.376	2	25.96	1.0323-1.0547	10453	1	23178	1-ECP_100ng_Slot1-3_1_1349.d	3	3	302	315			PEAKS DB
9	14	A0A5S9RCB5|A0A5S9RCB5_9FLAO	R.ALIGVENNEGTK.G	Y	61.01	1243.64	12	2.5	622.829	2	24.82	0.9278-0.9504	60251	1	21737	1-ECP_100ng_Slot1-3_1_1349.d	1	1	729	740			PEAKS DB
9	14	A0A5S9RCB5|A0A5S9RCB5_9FLAO	K.GGWLTGQTDLIK.E	Y	60.6	1287.68	12	0.3	644.849	2	33.98	0.9846-1.0071	1499.4	1	36293	1-ECP_100ng_Slot1-3_1_1349.d	1	1	316	327			PEAKS DB
9	14	A0A5S9RCB5|A0A5S9RCB5_9FLAO	K.LSNINTNNYR.V	Y	59.14	1207.59	10	2.7	604.806	2	21.39	0.9006-0.9232	130900	1	17350	1-ECP_100ng_Slot1-3_1_1349.d	2	2	342	351			PEAKS DB
9	14	A0A5S9RCB5|A0A5S9RCB5_9FLAO	R.ALIGVENNEGTKGVLYRK.I	Y	59.09	1960.07	18	3.5	654.368	3	28.72	0.9269-0.9495	9950.9	1	27306	1-ECP_100ng_Slot1-3_1_1349.d	1	1	729	746			PEAKS DB
9	14	A0A5S9RCB5|A0A5S9RCB5_9FLAO	K.IPC(+57.02)LVPDGTK.M	Y	58.1	1098.57	10	0.2	550.295	2	31.4	0.8706-0.8933	1824.5	1	31476	1-ECP_100ng_Slot1-3_1_1349.d	1	1	183	192	Carbamidomethylation	C3:Carbamidomethylation:1000.00	PEAKS DB
9	14	A0A5S9RCB5|A0A5S9RCB5_9FLAO	K.M(+15.99)VLQSLTPDFAWRK.N	Y	57.64	1706.88	14	2.8	569.969	3	34.08	0.8560-0.8788	235.51	1	36460	1-ECP_100ng_Slot1-3_1_1349.d	1	1	456	469	Oxidation (M)	M1:Oxidation (M):1000.00	PEAKS DB
9	14	A0A5S9RCB5|A0A5S9RCB5_9FLAO	K.TYEYSFWM(+15.99)K.K	Y	57.01	1269.54	9	6.3	635.78	2	33.11	0.9251-0.9477	1945.3	1	34752	1-ECP_100ng_Slot1-3_1_1349.d	1	1	91	99	Oxidation (M)	M8:Oxidation (M):1000.00	PEAKS DB
9	14	A0A5S9RCB5|A0A5S9RCB5_9FLAO	R.WEWQNWNQK.H	Y	55.85	1317.59	9	5.5	659.806	2	33.4	0.9350-0.9576	6643.9	1	35247	1-ECP_100ng_Slot1-3_1_1349.d	1	1	51	59			PEAKS DB
9	14	A0A5S9RCB5|A0A5S9RCB5_9FLAO	K.GKTYEYSFWMKK.G	Y	54.71	1566.75	12	0.8	523.259	3	31	0.7884-0.8113	322.85	1	30743	1-ECP_100ng_Slot1-3_1_1349.d	1	1	89	100			PEAKS DB
9	14	A0A5S9RCB5|A0A5S9RCB5_9FLAO	K.GKTYEYSFWMK.K	Y	54.47	1438.66	11	3.5	720.339	2	32.91	1.0080-1.0305	0	1	34426	1-ECP_100ng_Slot1-3_1_1349.d	0	0	89	99			PEAKS DB
9	14	A0A5S9RCB5|A0A5S9RCB5_9FLAO	R.IGTVSNAFK.G	Y	54.43	935.508	9	2.1	468.762	2	25.1	0.8003-0.8232	98551	1	22114	1-ECP_100ng_Slot1-3_1_1349.d	1	1	370	378			PEAKS DB
9	14	A0A5S9RCB5|A0A5S9RCB5_9FLAO	R.NVVGPILENQPLAVVFSK.S	Y	53.72	1923.08	18	3.6	962.552	2	34.69	1.1934-1.2155	0	1	37467	1-ECP_100ng_Slot1-3_1_1349.d	0	0	760	777			PEAKS DB
9	14	A0A5S9RCB5|A0A5S9RCB5_9FLAO	K.TYEYSFWMKK.G	Y	53.32	1381.64	10	3.8	691.829	2	32.64	0.9972-1.0197	1305	1	33810	1-ECP_100ng_Slot1-3_1_1349.d	1	1	91	100			PEAKS DB
9	14	A0A5S9RCB5|A0A5S9RCB5_9FLAO	K.LSNINTN(+.98)NYR.V	Y	53.29	1208.58	10	3	605.298	2	20.3	0.8761-0.8988	10974	1	16111	1-ECP_100ng_Slot1-3_1_1349.d	2	2	342	351	Deamidation (NQ)	N7:Deamidation (NQ):9.34	PEAKS DB
9	14	A0A5S9RCB5|A0A5S9RCB5_9FLAO	K.KQDENDLDVK.L	Y	52.19	1202.58	10	2.4	602.298	2	14	0.9051-0.9278	6477.8	1	9437	1-ECP_100ng_Slot1-3_1_1349.d	1	1	117	126			PEAKS DB
9	14	A0A5S9RCB5|A0A5S9RCB5_9FLAO	R.SANPGILR.I	Y	51.21	826.466	8	0.7	414.241	2	21.89	0.7692-0.7921	57662	1	17920	1-ECP_100ng_Slot1-3_1_1349.d	1	1	362	369			PEAKS DB
9	14	A0A5S9RCB5|A0A5S9RCB5_9FLAO	R.ALIGVEN(+.98)NEGTK.G	Y	51.21	1244.62	12	-0.9	623.319	2	25.6	0.9223-0.9450	155.73	1	22854	1-ECP_100ng_Slot1-3_1_1349.d	1	1	729	740	Deamidation (NQ)	N7:Deamidation (NQ):12.28	PEAKS DB
9	14	A0A5S9RCB5|A0A5S9RCB5_9FLAO	E.DKVISALFSK.K	Y	51.15	1106.63	10	-6.2	554.321	2	32.68	0.8906-0.9133	0	1	33976	1-ECP_100ng_Slot1-3_1_1349.d	0	0	846	855			PEAKS DB
9	14	A0A5S9RCB5|A0A5S9RCB5_9FLAO	K.TYEYSFWMK.K	Y	50.87	1253.54	9	-5.4	627.775	2	34.36	0.9051-0.9278	490.76	1	36925	1-ECP_100ng_Slot1-3_1_1349.d	1	1	91	99			PEAKS DB
9	14	A0A5S9RCB5|A0A5S9RCB5_9FLAO	K.NIDATGYKIR.I	Y	50.79	1149.61	10	5.2	384.214	3	23.93	0.7517-0.7747	6935.6	1	20661	1-ECP_100ng_Slot1-3_1_1349.d	1	1	470	479			PEAKS DB
9	14	A0A5S9RCB5|A0A5S9RCB5_9FLAO	K.SRSANPGILR.I	Y	50.29	1069.6	10	1.3	357.541	3	18.45	0.7508-0.7738	5718.3	1	13882	1-ECP_100ng_Slot1-3_1_1349.d	2	2	360	369			PEAKS DB
9	14	A0A5S9RCB5|A0A5S9RCB5_9FLAO	K.KQVYLELER.S	Y	50.07	1176.65	9	-0.5	589.332	2	27.81	0.9042-0.9269	2832.4	1	26033	1-ECP_100ng_Slot1-3_1_1349.d	1	1	781	789			PEAKS DB
9	14	A0A5S9RCB5|A0A5S9RCB5_9FLAO	K.MEILYTDGVK.I	Y	50.01	1167.58	10	1.7	584.801	2	32.19	0.9024-0.9251	4598.1	1	32875	1-ECP_100ng_Slot1-3_1_1349.d	1	1	193	202			PEAKS DB
9	14	A0A5S9RCB5|A0A5S9RCB5_9FLAO	K.NC(+57.02)ESLEIK.T	Y	49.33	991.464	8	1.9	496.74	2	22.39	0.8195-0.8424	10464	1	18593	1-ECP_100ng_Slot1-3_1_1349.d	1	1	528	535	Carbamidomethylation	C2:Carbamidomethylation:1000.00	PEAKS DB
9	14	A0A5S9RCB5|A0A5S9RCB5_9FLAO	K.QVYLELER.S	Y	48.85	1048.56	8	4.6	525.287	2	31.67	0.8988-0.9214	12110	1	31898	1-ECP_100ng_Slot1-3_1_1349.d	1	1	782	789			PEAKS DB
9	14	A0A5S9RCB5|A0A5S9RCB5_9FLAO	K.TGGWKEPR.W	Y	48.79	929.472	8	9.4	465.748	2	14.48	0.8195-0.8424	8953.3	1	9811	1-ECP_100ng_Slot1-3_1_1349.d	1	1	43	50			PEAKS DB
9	14	A0A5S9RCB5|A0A5S9RCB5_9FLAO	R.KNIDATGYK.I	Y	47.85	1008.52	9	9.7	505.274	2	13.07	0.8232-0.8460	17971	1	8532	1-ECP_100ng_Slot1-3_1_1349.d	1	1	469	477			PEAKS DB
9	14	A0A5S9RCB5|A0A5S9RCB5_9FLAO	K.M(+15.99)EILYTDGVK.I	Y	47.34	1183.58	10	-8.6	592.792	2	28.6	0.8888-0.9115	332.84	1	27239	1-ECP_100ng_Slot1-3_1_1349.d	1	1	193	202	Oxidation (M)	M1:Oxidation (M):1000.00	PEAKS DB
9	14	A0A5S9RCB5|A0A5S9RCB5_9FLAO	K.TYEYSFWM(+15.99)KK.G	Y	47.22	1397.63	10	-8	699.818	2	31.31	1.0008-1.0233	1162.6	1	31249	1-ECP_100ng_Slot1-3_1_1349.d	1	1	91	100	Oxidation (M)	M8:Oxidation (M):1000.00	PEAKS DB
9	14	A0A5S9RCB5|A0A5S9RCB5_9FLAO	R.GLVSNTSYK.V	Y	47	967.497	9	6	484.759	2	19.85	0.8351-0.8579	19389	1	15585	1-ECP_100ng_Slot1-3_1_1349.d	1	1	244	252			PEAKS DB
9	14	A0A5S9RCB5|A0A5S9RCB5_9FLAO	K.ISWNKNNGSKK.Y	Y	46.34	1274.67	11	1	425.899	3	11.43	0.7057-0.7287	0	1	7128	1-ECP_100ng_Slot1-3_1_1349.d	0	0	203	213			PEAKS DB
9	14	A0A5S9RCB5|A0A5S9RCB5_9FLAO	K.SNKKQVYLELER.S	Y	45.16	1505.82	12	3.2	502.949	3	24.91	0.7921-0.8150	2415.7	1	21804	1-ECP_100ng_Slot1-3_1_1349.d	1	1	778	789			PEAKS DB
9	14	A0A5S9RCB5|A0A5S9RCB5_9FLAO	K.GKTYEYSFWM(+15.99)K.K	Y	45.04	1454.65	11	-3.5	728.332	2	31.46	1.0053-1.0278	176.7	1	31625	1-ECP_100ng_Slot1-3_1_1349.d	1	1	89	99	Oxidation (M)	M10:Oxidation (M):1000.00	PEAKS DB
9	14	A0A5S9RCB5|A0A5S9RCB5_9FLAO	K.FVVTWYK.M	Y	44.96	941.501	7	4	471.76	2	33.73	0.8104-0.8332	519.76	1	35869	1-ECP_100ng_Slot1-3_1_1349.d	1	1	677	683			PEAKS DB
9	14	A0A5S9RCB5|A0A5S9RCB5_9FLAO	K.ISWNKNN(+.98)GSK.K	Y	44.04	1147.56	10	-9.3	574.783	2	16.16	0.8715-0.8942	0	1	11527	1-ECP_100ng_Slot1-3_1_1349.d	0	0	203	212	Deamidation (NQ)	N7:Deamidation (NQ):20.00	PEAKS DB
9	14	A0A5S9RCB5|A0A5S9RCB5_9FLAO	K.ISWNKNNGSK.K	Y	43.83	1146.58	10	-7	574.292	2	14.57	0.8752-0.8979	1816.3	1	10007	1-ECP_100ng_Slot1-3_1_1349.d	1	1	203	212			PEAKS DB
9	14	A0A5S9RCB5|A0A5S9RCB5_9FLAO	K.VISALFSKK.Q	Y	42.06	991.607	9	1.1	496.811	2	28.53	0.8615-0.8842	532.81	1	27112	1-ECP_100ng_Slot1-3_1_1349.d	1	1	848	856			PEAKS DB
9	14	A0A5S9RCB5|A0A5S9RCB5_9FLAO	R.GLVSNTSYKVYVK.S	Y	42.02	1456.79	13	-7.8	729.398	2	29.24	1.0591-1.0815	563.25	1	28212	1-ECP_100ng_Slot1-3_1_1349.d	1	1	244	256			PEAKS DB
9	14	A0A5S9RCB5|A0A5S9RCB5_9FLAO	R.IGTVSN(+.98)AFK.G	Y	41.85	936.492	9	5.6	469.256	2	26.99	0.8003-0.8232	496.89	1	24787	1-ECP_100ng_Slot1-3_1_1349.d	1	1	370	378	Deamidation (NQ)	N6:Deamidation (NQ):1000.00	PEAKS DB
9	14	A0A5S9RCB5|A0A5S9RCB5_9FLAO	K.VISALFSK.K	Y	41.67	863.512	8	6	432.766	2	32.22	0.7784-0.8013	2305.9	1	32927	1-ECP_100ng_Slot1-3_1_1349.d	1	1	848	855			PEAKS DB
9	14	A0A5S9RCB5|A0A5S9RCB5_9FLAO	K.ISWNKNN(+.98)GSKK.Y	Y	41.19	1275.66	11	4.7	426.228	3	12.89	0.7020-0.7250	1168.4	1	8376	1-ECP_100ng_Slot1-3_1_1349.d	2	2	203	213	Deamidation (NQ)	N7:Deamidation (NQ):11.06	PEAKS DB
9	14	A0A5S9RCB5|A0A5S9RCB5_9FLAO	K.N(+.98)NGSKKYYYK.V	Y	40.52	1264.61	10	-5.3	633.308	2	12.59	0.9422-0.9648	341.56	1	8118	1-ECP_100ng_Slot1-3_1_1349.d	1	1	208	217	Deamidation (NQ)	N1:Deamidation (NQ):0.00	PEAKS DB
9	14	A0A5S9RCB5|A0A5S9RCB5_9FLAO	R.ALIGVEN(+.98)NEGTKGVLYR.K	Y	39.52	1832.96	17	1.5	917.49	2	32.04	1.1482-1.1704	0	1	32663	1-ECP_100ng_Slot1-3_1_1349.d	0	0	729	745	Deamidation (NQ)	N7:Deamidation (NQ):0.00	PEAKS DB
9	14	A0A5S9RCB5|A0A5S9RCB5_9FLAO	R.ALIGVEN(+.98)NEGTKGVLYRK.I	Y	38.79	1961.06	18	9.3	654.699	3	29.88	0.9269-0.9495	0	1	29181	1-ECP_100ng_Slot1-3_1_1349.d	0	0	729	746	Deamidation (NQ)	N7:Deamidation (NQ):17.01	PEAKS DB
9	14	A0A5S9RCB5|A0A5S9RCB5_9FLAO	K.NIDATGYK.I	Y	38.23	880.429	8	8.8	441.226	2	17.12	0.7747-0.7976	19811	1	12492	1-ECP_100ng_Slot1-3_1_1349.d	1	1	470	477			PEAKS DB
9	14	A0A5S9RCB5|A0A5S9RCB5_9FLAO	K.ISWNKN(+.98)NGSK.K	Y	36.89	1147.56	10	-2.4	574.787	2	15.76	0.8724-0.8951	0	1	11140	1-ECP_100ng_Slot1-3_1_1349.d	0	0	203	212	Deamidation (NQ)	N6:Deamidation (NQ):14.02	PEAKS DB
9	14	A0A5S9RCB5|A0A5S9RCB5_9FLAO	K.GNDIYEKDLGNTSAY.S	Y	36.13	1658.74	15	-4.7	830.375	2	29.88	1.0591-1.0815	203.23	1	29183	1-ECP_100ng_Slot1-3_1_1349.d	1	1	486	500			PEAKS DB
9	14	A0A5S9RCB5|A0A5S9RCB5_9FLAO	K.LSNIN(+.98)TNNYR.V	Y	34.99	1208.58	10	3.5	605.299	2	21.68	0.8897-0.9124	1957.7	1	17786	1-ECP_100ng_Slot1-3_1_1349.d	2	2	342	351	Deamidation (NQ)	N5:Deamidation (NQ):0.00	PEAKS DB
9	14	A0A5S9RCB5|A0A5S9RCB5_9FLAO	K.NN(+.98)GSKKYYYK.V	Y	34.41	1264.61	10	-5.3	633.308	2	12.59	0.9422-0.9648	341.56	1	8072	1-ECP_100ng_Slot1-3_1_1349.d	1	1	208	217	Deamidation (NQ)	N2:Deamidation (NQ):14.02	PEAKS DB
9	14	A0A5S9RCB5|A0A5S9RCB5_9FLAO	K.GNDIYEK.D	Y	33.58	837.387	7	11.3	419.705	2	12.76	0.7628-0.7857	0	1	8278	1-ECP_100ng_Slot1-3_1_1349.d	0	0	486	492			PEAKS DB
9	14	A0A5S9RCB5|A0A5S9RCB5_9FLAO	K.ILDGDDLSK.D	Y	32.53	974.492	9	2.9	488.255	2	24.12	0.8232-0.8460	3392.5	1	20744	1-ECP_100ng_Slot1-3_1_1349.d	1	1	302	310			PEAKS DB
9	14	A0A5S9RCB5|A0A5S9RCB5_9FLAO	K.IRIGSLVK.G	Y	31.13	884.581	8	5.8	443.3	2	28.11	0.8058-0.8287	1672.8	1	26416	1-ECP_100ng_Slot1-3_1_1349.d	1	1	478	485			PEAKS DB
9	14	A0A5S9RCB5|A0A5S9RCB5_9FLAO	P.KLSNINTNNYR.V	Y	30.88	1335.69	11	-8.8	446.233	3	19.06	0.7398-0.7628	0	1	14683	1-ECP_100ng_Slot1-3_1_1349.d	0	0	341	351			PEAKS DB
9	14	A0A5S9RCB5|A0A5S9RCB5_9FLAO	V.LQSLTPDFAWRK.N	Y	28.85	1460.78	12	4.1	731.399	2	33.16	1.0089-1.0314	311.58	1	34868	1-ECP_100ng_Slot1-3_1_1349.d	1	1	458	469			PEAKS DB
9	14	A0A5S9RCB5|A0A5S9RCB5_9FLAO	L.QSLTPDFAWR.K	Y	28.66	1219.6	10	5.2	610.81	2	34	0.9078-0.9305	0	1	36318	1-ECP_100ng_Slot1-3_1_1349.d	0	0	459	468			PEAKS DB
9	14	A0A5S9RCB5|A0A5S9RCB5_9FLAO	K.MVLQSLTPDFAWRK.N	Y	28.65	1690.89	14	-0.1	564.636	3	34.43	0.8570-0.8797	0	1	37049	1-ECP_100ng_Slot1-3_1_1349.d	0	0	456	469			PEAKS DB
9	14	A0A5S9RCB5|A0A5S9RCB5_9FLAO	R.KINPYGEINPY.G	Y	28.32	1306.66	11	4.1	654.338	2	31.52	0.9504-0.9729	408.52	1	31719	1-ECP_100ng_Slot1-3_1_1349.d	1	1	746	756			PEAKS DB
9	14	A0A5S9RCB5|A0A5S9RCB5_9FLAO	K.TITNPNFGGGDLNT.I	Y	24.71	1419.66	14	-1.8	710.837	2	31.89	0.9747-0.9972	0	1	32408	1-ECP_100ng_Slot1-3_1_1349.d	0	0	536	549			PEAKS DB
9	14	A0A5S9RCB5|A0A5S9RCB5_9FLAO	R.KINPYGEINP.Y	Y	22.44	1143.59	10	-1.2	572.803	2	28.96	0.8879-0.9106	840.1	1	27736	1-ECP_100ng_Slot1-3_1_1349.d	1	1	746	755			PEAKS DB
9	14	A0A5S9RCB5|A0A5S9RCB5_9FLAO	K.GDAKNC(+57.02)ESLEIK.T	Y	22.35	1362.64	12	-3.8	682.327	2	19.94	0.9513-0.9738	257.22	1	15669	1-ECP_100ng_Slot1-3_1_1349.d	1	1	524	535	Carbamidomethylation	C6:Carbamidomethylation:1000.00	PEAKS DB
9	14	A0A5S9RCB5|A0A5S9RCB5_9FLAO	V.LQSLTPDFAWR.K	Y	20.94	1332.68	11	10.4	667.356	2	34.49	0.9504-0.9729	0	1	37172	1-ECP_100ng_Slot1-3_1_1349.d	0	0	458	468			PEAKS DB
9	14	A0A5S9RCB5|A0A5S9RCB5_9FLAO	K.ILDGDDLSKD(-18.01)SDVK.G	Y	18.21	1500.73	14	-3.1	751.37	2	33.25	1.0170-1.0394	1292.2	1	35013	1-ECP_100ng_Slot1-3_1_1349.d	1	1	302	315	Dehydration	D10:Dehydration:0.00	PEAKS DB
10	37	A0A5S9RF93|A0A5S9RF93_9FLAO	R.GKGM(+15.99)FDPYEM(+15.99)HDDHVIR.A	Y	87.48	2077.9	17	7.1	520.486	4	24.47	0.8104-0.8332	23561	1	21285	1-ECP_100ng_Slot1-3_1_1349.d	2	2	162	178	Oxidation (M)	M4:Oxidation (M):1000.00;M10:Oxidation (M):1000.00	PEAKS DB
10	37	A0A5S9RF93|A0A5S9RF93_9FLAO	K.GMFDPYEMHDDHVIR.A	Y	82.07	1860.79	15	7.2	621.276	3	32.23	0.8570-0.8797	6247.8	1	32919	1-ECP_100ng_Slot1-3_1_1349.d	1	1	164	178			PEAKS DB
10	37	A0A5S9RF93|A0A5S9RF93_9FLAO	K.GM(+15.99)FDPYEMHDDHVIR.A	Y	71.83	1876.79	15	4.4	626.606	3	30.24	0.8779-0.9006	4270.8	1	29593	1-ECP_100ng_Slot1-3_1_1349.d	1	1	164	178	Oxidation (M)	M2:Oxidation (M):71.27	PEAKS DB
10	37	A0A5S9RF93|A0A5S9RF93_9FLAO	K.GMFDPYEM(+15.99)HDDHVIR.A	Y	69.97	1876.79	15	4.7	626.606	3	30.68	0.8815-0.9042	8760.7	1	30281	1-ECP_100ng_Slot1-3_1_1349.d	1	1	164	178	Oxidation (M)	M8:Oxidation (M):71.27	PEAKS DB
10	37	A0A5S9RF93|A0A5S9RF93_9FLAO	K.NDDGTILVNNLFTNPK.D	Y	67.03	1773.89	16	-8.5	887.945	2	34.55	1.1500-1.1722	675.32	1	37230	1-ECP_100ng_Slot1-3_1_1349.d	1	1	54	69			PEAKS DB
10	37	A0A5S9RF93|A0A5S9RF93_9FLAO	R.GKGMFDPYEMHDDHVIR.A	Y	64.58	2045.91	17	-0.9	682.976	3	30.48	0.9305-0.9531	2758	1	29902	1-ECP_100ng_Slot1-3_1_1349.d	2	2	162	178			PEAKS DB
10	37	A0A5S9RF93|A0A5S9RF93_9FLAO	K.GIPEKDAGGTTTEEQSYLDPK.V	Y	63.41	2235.05	21	1.7	746.027	3	27.5	0.9323-0.9549	3420.6	1	25454	1-ECP_100ng_Slot1-3_1_1349.d	2	2	24	44			PEAKS DB
10	37	A0A5S9RF93|A0A5S9RF93_9FLAO	K.VNEFVKVEK.N	Y	62.58	1090.6	9	5	546.311	2	22.59	0.8670-0.8897	27730	1	18817	1-ECP_100ng_Slot1-3_1_1349.d	2	2	45	53			PEAKS DB
10	37	A0A5S9RF93|A0A5S9RF93_9FLAO	R.GKGMFDPYEM(+15.99)HDDHVIR.A	Y	62.28	2061.9	17	9.1	516.488	4	27.33	0.8104-0.8332	926.94	1	25343	1-ECP_100ng_Slot1-3_1_1349.d	1	1	162	178	Oxidation (M)	M10:Oxidation (M):30.10	PEAKS DB
10	37	A0A5S9RF93|A0A5S9RF93_9FLAO	K.GM(+15.99)FDPYEM(+15.99)HDDHVIR.A	Y	61.25	1892.78	15	5.6	631.938	3	27.04	0.8797-0.9024	11455	1	24847	1-ECP_100ng_Slot1-3_1_1349.d	3	3	164	178	Oxidation (M)	M2:Oxidation (M):1000.00;M8:Oxidation (M):1000.00	PEAKS DB
10	37	A0A5S9RF93|A0A5S9RF93_9FLAO	K.VEKNDDGTILVNNLFTNPK.D	Y	60.42	2130.1	19	7.8	711.045	3	34.27	0.8997-0.9223	2048.1	1	36688	1-ECP_100ng_Slot1-3_1_1349.d	1	1	51	69			PEAKS DB
10	37	A0A5S9RF93|A0A5S9RF93_9FLAO	K.YFYNTTKGDKTLN	Y	60.04	1563.76	13	-1	782.885	2	24.2	1.0008-1.0233	41276	1	20868	1-ECP_100ng_Slot1-3_1_1349.d	2	2	227	239			PEAKS DB
10	37	A0A5S9RF93|A0A5S9RF93_9FLAO	K.DAGGTTTEEQSYLDPK.V	Y	59.33	1710.76	16	-2.7	856.384	2	26.95	1.0645-1.0868	1238.7	1	24728	1-ECP_100ng_Slot1-3_1_1349.d	2	2	29	44			PEAKS DB
10	37	A0A5S9RF93|A0A5S9RF93_9FLAO	K.YFYNTTKGDK.T	Y	59.14	1235.58	10	-1.3	618.798	2	18.28	0.9296-0.9522	96524	1	13621	1-ECP_100ng_Slot1-3_1_1349.d	4	4	227	236			PEAKS DB
10	37	A0A5S9RF93|A0A5S9RF93_9FLAO	D.AGGTTTEEQSYLDPK.V	Y	57.66	1595.73	15	-2.7	798.871	2	25.48	1.0726-1.0949	5091.2	1	22609	1-ECP_100ng_Slot1-3_1_1349.d	1	1	30	44			PEAKS DB
10	37	A0A5S9RF93|A0A5S9RF93_9FLAO	K.DNKGNLVYVK.F	Y	56.57	1148.62	10	-4.9	575.314	2	22.25	0.9097-0.9323	24014	1	18486	1-ECP_100ng_Slot1-3_1_1349.d	1	1	70	79			PEAKS DB
10	37	A0A5S9RF93|A0A5S9RF93_9FLAO	E.KDAGGTTTEEQSYLDPK.V	Y	56.04	1838.85	17	1.3	613.959	3	23.56	0.8351-0.8579	3919.4	1	20065	1-ECP_100ng_Slot1-3_1_1349.d	1	1	28	44			PEAKS DB
10	37	A0A5S9RF93|A0A5S9RF93_9FLAO	T.TTEEQSYLDPK.V	Y	54.8	1309.6	11	-3.4	655.807	2	23.79	0.9522-0.9747	1964.5	1	20368	1-ECP_100ng_Slot1-3_1_1349.d	1	1	34	44			PEAKS DB
10	37	A0A5S9RF93|A0A5S9RF93_9FLAO	A.GGTTTEEQSYLDPK.V	Y	54.17	1524.69	14	-12.4	763.345	2	25.04	1.0430-1.0654	1388.8	1	22086	1-ECP_100ng_Slot1-3_1_1349.d	1	1	31	44			PEAKS DB
10	37	A0A5S9RF93|A0A5S9RF93_9FLAO	K.VVTGDDWDIAFFNR.A	Y	53.02	1653.78	14	-8	827.89	2	34.64	1.0591-1.0815	0	1	37392	1-ECP_100ng_Slot1-3_1_1349.d	0	0	87	100			PEAKS DB
10	37	A0A5S9RF93|A0A5S9RF93_9FLAO	R.GKGM(+15.99)FDPYEMHDDHVIR.A	Y	51.23	2061.9	17	-4.9	516.481	4	27.72	0.6604-0.6835	1929.3	1	25923	1-ECP_100ng_Slot1-3_1_1349.d	2	2	162	178	Oxidation (M)	M4:Oxidation (M):41.57	PEAKS DB
10	37	A0A5S9RF93|A0A5S9RF93_9FLAO	K.FNLEQAK.V	Y	49.22	848.439	7	6.2	425.229	2	24.19	0.7811-0.8040	43624	1	20864	1-ECP_100ng_Slot1-3_1_1349.d	1	1	80	86			PEAKS DB
10	37	A0A5S9RF93|A0A5S9RF93_9FLAO	K.YPYYTFK.Y	Y	48.72	980.464	7	2.6	491.241	2	31.06	0.8269-0.8497	1153	1	30804	1-ECP_100ng_Slot1-3_1_1349.d	1	1	220	226			PEAKS DB
10	37	A0A5S9RF93|A0A5S9RF93_9FLAO	K.DAGGTTTEEQ(+.98)SYLDPK.V	Y	47.29	1711.74	16	9.8	856.887	2	27.18	1.0851-1.1073	0	1	25104	1-ECP_100ng_Slot1-3_1_1349.d	0	0	29	44	Deamidation (NQ)	Q10:Deamidation (NQ):1000.00	PEAKS DB
10	37	A0A5S9RF93|A0A5S9RF93_9FLAO	K.DNKGNLVYVKF.N	Y	46.8	1295.69	11	5.9	648.855	2	33.02	0.9214-0.9440	9486.8	1	34572	1-ECP_100ng_Slot1-3_1_1349.d	2	2	70	80			PEAKS DB
10	37	A0A5S9RF93|A0A5S9RF93_9FLAO	T.EEQSYLDPK.V	Y	46.49	1107.51	9	2.2	554.763	2	21.55	0.8761-0.8988	6203	1	17514	1-ECP_100ng_Slot1-3_1_1349.d	1	1	36	44			PEAKS DB
10	37	A0A5S9RF93|A0A5S9RF93_9FLAO	K.NDDGTILVNNLFTNPKDNK.G	Y	44.24	2131.05	19	4.2	711.362	3	34.28	0.9404-0.9630	0	1	36779	1-ECP_100ng_Slot1-3_1_1349.d	0	0	54	72			PEAKS DB
10	37	A0A5S9RF93|A0A5S9RF93_9FLAO	K.QDGKDKTAIDDR.G	Y	43.82	1360.66	12	7.5	454.563	3	8.35	0.7490-0.7719	0	1	5209	1-ECP_100ng_Slot1-3_1_1349.d	0	0	150	161			PEAKS DB
10	37	A0A5S9RF93|A0A5S9RF93_9FLAO	K.YFYN(+.98)TTKGDK.T	Y	43.27	1236.57	10	4.7	619.293	2	19.37	0.9287-0.9513	972.45	1	14972	1-ECP_100ng_Slot1-3_1_1349.d	1	1	227	236	Deamidation (NQ)	N4:Deamidation (NQ):1000.00	PEAKS DB
10	37	A0A5S9RF93|A0A5S9RF93_9FLAO	K.VEKNDDGTILVNNLFTNPKDNK.G	Y	42.69	2487.26	22	2.2	830.096	3	33.32	0.9350-0.9576	0	1	35190	1-ECP_100ng_Slot1-3_1_1349.d	0	0	51	72			PEAKS DB
10	37	A0A5S9RF93|A0A5S9RF93_9FLAO	K.YFYNTTKGDKTLN(+.98)	Y	42.65	1564.74	13	-1.5	783.377	2	25.42	1.0287-1.0511	0	1	22610	1-ECP_100ng_Slot1-3_1_1349.d	0	0	227	239	Deamidation (NQ)	N13:Deamidation (NQ):27.52	PEAKS DB
10	37	A0A5S9RF93|A0A5S9RF93_9FLAO	K.TINGNYAK.L	Y	42.17	879.445	8	6.6	440.733	2	12.64	0.7802-0.8031	11715	1	8039	1-ECP_100ng_Slot1-3_1_1349.d	1	1	189	196			PEAKS DB
10	37	A0A5S9RF93|A0A5S9RF93_9FLAO	K.Q(+.98)D(-18.01)GKDKTAIDDR.G	Y	42.01	1343.63	12	-0.5	448.884	3	13.14	0.7563-0.7793	0	1	8655	1-ECP_100ng_Slot1-3_1_1349.d	0	0	150	161	Deamidation (NQ); Dehydration	Q1:Deamidation (NQ):1000.00;D2:Dehydration:0.00	PEAKS DB
10	37	A0A5S9RF93|A0A5S9RF93_9FLAO	K.DKTAIDDRGK.G	Y	41.88	1117.57	10	-5	559.791	2	5.5	0.8624-0.8851	0	1	3768	1-ECP_100ng_Slot1-3_1_1349.d	0	0	154	163			PEAKS DB
10	37	A0A5S9RF93|A0A5S9RF93_9FLAO	K.YFYNTTK.G	Y	41.62	935.439	7	0.7	468.727	2	21.84	0.8003-0.8232	13714	1	17853	1-ECP_100ng_Slot1-3_1_1349.d	1	1	227	233			PEAKS DB
10	37	A0A5S9RF93|A0A5S9RF93_9FLAO	K.LKIEDIYK.D	Y	39.63	1020.59	8	1.9	511.301	2	30.09	0.8615-0.8842	3281.8	1	29369	1-ECP_100ng_Slot1-3_1_1349.d	1	1	197	204			PEAKS DB
10	37	A0A5S9RF93|A0A5S9RF93_9FLAO	E.EQSYLDPK.V	Y	39.41	978.466	8	4	490.242	2	20.57	0.8387-0.8615	9271.2	1	16279	1-ECP_100ng_Slot1-3_1_1349.d	1	1	37	44			PEAKS DB
10	37	A0A5S9RF93|A0A5S9RF93_9FLAO	K.YFYNTTKGDKT.L	Y	38.55	1336.63	11	9.5	669.329	2	19.01	0.9495-0.9720	0	1	14606	1-ECP_100ng_Slot1-3_1_1349.d	0	0	227	237			PEAKS DB
10	37	A0A5S9RF93|A0A5S9RF93_9FLAO	K.DKLLLIK.T	Y	35.9	841.564	7	5.2	421.791	2	30.22	0.7994-0.8223	25218	1	29490	1-ECP_100ng_Slot1-3_1_1349.d	1	1	182	188			PEAKS DB
10	37	A0A5S9RF93|A0A5S9RF93_9FLAO	K.TAIDDRGK.G	Y	35.82	874.451	8	3.2	438.234	2	5.21	0.7784-0.8013	0	1	3598	1-ECP_100ng_Slot1-3_1_1349.d	0	0	156	163			PEAKS DB
10	37	A0A5S9RF93|A0A5S9RF93_9FLAO	K.GNLVYVK.F	Y	35.27	791.454	7	5.8	396.737	2	23.86	0.7600-0.7829	2512.4	1	20466	1-ECP_100ng_Slot1-3_1_1349.d	1	1	73	79			PEAKS DB
10	37	A0A5S9RF93|A0A5S9RF93_9FLAO	K.YFYNTTKGD.K	Y	34.17	1107.49	9	8.2	554.755	2	22.46	0.8460-0.8688	0	1	18773	1-ECP_100ng_Slot1-3_1_1349.d	0	0	227	235			PEAKS DB
10	37	A0A5S9RF93|A0A5S9RF93_9FLAO	K.TAIDDRGKGM(+15.99)FDPYEM(+15.99)HDDHVIR.A	Y	33.98	2749.22	23	0	550.852	5	26.39	0.8533-0.8761	501.75	1	23941	1-ECP_100ng_Slot1-3_1_1349.d	1	1	156	178	Oxidation (M)	M10:Oxidation (M):1000.00;M16:Oxidation (M):1000.00	PEAKS DB
10	37	A0A5S9RF93|A0A5S9RF93_9FLAO	E.EQSYLDPKVNEFVK.V	Y	32	1694.85	14	6.8	565.962	3	32.27	0.8851-0.9078	221.17	1	33126	1-ECP_100ng_Slot1-3_1_1349.d	1	1	37	50			PEAKS DB
10	37	A0A5S9RF93|A0A5S9RF93_9FLAO	K.DKTAIDDR.G	Y	29.3	932.456	8	11.7	467.241	2	8.27	0.7976-0.8205	0	1	5170	1-ECP_100ng_Slot1-3_1_1349.d	0	0	154	161			PEAKS DB
10	37	A0A5S9RF93|A0A5S9RF93_9FLAO	K.GIPEKDAGGTTTEEQS.Y	Y	29.14	1618.73	16	11.1	810.382	2	16.24	0.9828-1.0053	0	1	11596	1-ECP_100ng_Slot1-3_1_1349.d	0	0	24	39			PEAKS DB
10	37	A0A5S9RF93|A0A5S9RF93_9FLAO	K.GNLVYVKF.N	Y	28.91	938.523	8	4	470.27	2	33.87	0.8250-0.8478	2655	1	36069	1-ECP_100ng_Slot1-3_1_1349.d	1	1	73	80			PEAKS DB
10	37	A0A5S9RF93|A0A5S9RF93_9FLAO	K.KDKLLLIK.T	Y	25.28	969.659	8	4.4	485.839	2	25.19	0.8415-0.8642	2972.3	1	22185	1-ECP_100ng_Slot1-3_1_1349.d	1	1	181	188			PEAKS DB
12	34	A0A5S9VV43|A0A5S9VV43_9FLAO	K.VATVTGANGLAFDGK.T	Y	87.79	1419.74	15	2.6	710.877	2	31.35	0.9936-1.0161	106730	1	31400	1-ECP_100ng_Slot1-3_1_1349.d	3	3	174	188			PEAKS DB
12	34	A0A5S9VV43|A0A5S9VV43_9FLAO	K.VATVTGAN(+.98)GLAFDGK.T	Y	82.55	1420.72	15	0.4	711.367	2	31.45	0.9891-1.0116	55516	1	31575	1-ECP_100ng_Slot1-3_1_1349.d	3	3	174	188	Deamidation (NQ)	N8:Deamidation (NQ):1000.00	PEAKS DB
12	34	A0A5S9VV43|A0A5S9VV43_9FLAO	K.KLSGPADISLLNGK.L	Y	77.78	1411.8	14	-3.5	706.907	2	32.39	0.9972-1.0197	28150	1	33300	1-ECP_100ng_Slot1-3_1_1349.d	3	3	270	283			PEAKS DB
12	34	A0A5S9VV43|A0A5S9VV43_9FLAO	K.LSGPADISLLNGK.L	Y	74.19	1283.71	13	4.1	642.864	2	33.63	0.9440-0.9666	39624	1	35696	1-ECP_100ng_Slot1-3_1_1349.d	1	1	271	283			PEAKS DB
12	34	A0A5S9VV43|A0A5S9VV43_9FLAO	K.IITTAGM(+15.99)YDGLAIYK.S	Y	73.99	1644.84	15	-3.2	823.426	2	33.65	1.1020-1.1243	13410	1	35741	1-ECP_100ng_Slot1-3_1_1349.d	2	2	223	237	Oxidation (M)	M7:Oxidation (M):1000.00	PEAKS DB
12	34	A0A5S9VV43|A0A5S9VV43_9FLAO	K.KLSGPADISLLN(+.98)GK.L	Y	73.8	1412.79	14	4	707.404	2	32.46	0.9954-1.0179	20783	1	33460	1-ECP_100ng_Slot1-3_1_1349.d	3	3	270	283	Deamidation (NQ)	N12:Deamidation (NQ):1000.00	PEAKS DB
12	34	A0A5S9VV43|A0A5S9VV43_9FLAO	K.GM(+15.99)AIADDYLYIADVQK.I	Y	70.93	1800.86	16	-13.8	901.425	2	34.41	1.1145-1.1367	0	1	36973	1-ECP_100ng_Slot1-3_1_1349.d	0	0	95	110	Oxidation (M)	M2:Oxidation (M):1000.00	PEAKS DB
12	34	A0A5S9VV43|A0A5S9VV43_9FLAO	K.LNIATPTNPDSLTLTK.V	Y	66.24	1697.92	16	-7.2	849.961	2	33.5	1.0868-1.1091	31255	1	35453	1-ECP_100ng_Slot1-3_1_1349.d	1	1	158	173			PEAKS DB
12	34	A0A5S9VV43|A0A5S9VV43_9FLAO	K.IN(+.98)DITAAAPSPEK.I	Y	63.74	1326.67	13	-2.1	664.339	2	26.43	0.9459-0.9684	3664.2	1	23897	1-ECP_100ng_Slot1-3_1_1349.d	2	2	210	222	Deamidation (NQ)	N2:Deamidation (NQ):1000.00	PEAKS DB
12	34	A0A5S9VV43|A0A5S9VV43_9FLAO	K.TLYVASFPADGK.V	Y	63.27	1267.64	12	2.5	634.831	2	32.58	0.9196-0.9422	39649	1	33622	1-ECP_100ng_Slot1-3_1_1349.d	2	2	189	200			PEAKS DB
12	34	A0A5S9VV43|A0A5S9VV43_9FLAO	K.TLYVASFPADGKVTENNVIYK.I	Y	62.28	2328.2	21	6.2	777.079	3	33.45	0.9386-0.9612	0	1	35425	1-ECP_100ng_Slot1-3_1_1349.d	0	0	189	209			PEAKS DB
12	34	A0A5S9VV43|A0A5S9VV43_9FLAO	K.VTDQQITPFIPADGNLSAPK.G	Y	60.2	2111.09	20	-11.2	1056.54	2	34.37	1.2331-1.2551	3242.1	1	36884	1-ECP_100ng_Slot1-3_1_1349.d	1	1	75	94			PEAKS DB
12	34	A0A5S9VV43|A0A5S9VV43_9FLAO	T.TAGM(+15.99)YDGLAIYK.S	Y	58.28	1317.63	12	7.7	659.826	2	31.74	0.9486-0.9711	290.92	1	32083	1-ECP_100ng_Slot1-3_1_1349.d	1	1	226	237	Oxidation (M)	M4:Oxidation (M):1000.00	PEAKS DB
12	34	A0A5S9VV43|A0A5S9VV43_9FLAO	A.IADDYLYIADVQK.I	Y	58.19	1525.77	13	-1.5	763.889	2	34.07	1.0385-1.0609	3272.3	1	36315	1-ECP_100ng_Slot1-3_1_1349.d	1	1	98	110			PEAKS DB
12	34	A0A5S9VV43|A0A5S9VV43_9FLAO	K.VTENNVIYK.I	Y	58.04	1078.57	9	-1.3	540.29	2	21.47	0.8597-0.8824	31403	1	17489	1-ECP_100ng_Slot1-3_1_1349.d	1	1	201	209			PEAKS DB
12	34	A0A5S9VV43|A0A5S9VV43_9FLAO	K.INDITAAAPSPEK.I	Y	58	1325.68	13	0.6	663.849	2	25.64	0.9468-0.9693	133890	1	22745	1-ECP_100ng_Slot1-3_1_1349.d	1	1	210	222			PEAKS DB
12	34	A0A5S9VV43|A0A5S9VV43_9FLAO	N.IATPTNPDSLTLTK.V	Y	57.34	1470.79	14	1	736.404	2	31.7	0.9828-1.0053	14256	1	31919	1-ECP_100ng_Slot1-3_1_1349.d	1	1	160	173			PEAKS DB
12	34	A0A5S9VV43|A0A5S9VV43_9FLAO	K.VTDQQITPFIPADGN(+.98)LSAPK.G	Y	56	2112.07	20	-4.7	1057.04	2	34.33	1.2067-1.2287	0	1	36865	1-ECP_100ng_Slot1-3_1_1349.d	0	0	75	94	Deamidation (NQ)	N15:Deamidation (NQ):72.01	PEAKS DB
12	34	A0A5S9VV43|A0A5S9VV43_9FLAO	K.IITTAGMYDGLAIYK.S	Y	55.55	1628.85	15	1.3	815.433	2	34.47	1.1082-1.1305	1000.6	1	37093	1-ECP_100ng_Slot1-3_1_1349.d	1	1	223	237			PEAKS DB
12	34	A0A5S9VV43|A0A5S9VV43_9FLAO	K.LSGPADISLLN(+.98)GK.L	Y	53.96	1284.69	13	-2.7	643.352	2	33.67	0.9205-0.9431	0	1	35837	1-ECP_100ng_Slot1-3_1_1349.d	0	0	271	283	Deamidation (NQ)	N11:Deamidation (NQ):1000.00	PEAKS DB
12	34	A0A5S9VV43|A0A5S9VV43_9FLAO	R.VVTISEGLK.F	Y	51.7	944.554	9	6.4	473.287	2	27.83	0.8058-0.8287	54659	1	25996	1-ECP_100ng_Slot1-3_1_1349.d	1	1	30	38			PEAKS DB
12	34	A0A5S9VV43|A0A5S9VV43_9FLAO	Y.ISVTNTGAIYK.L	Y	48.71	1165.63	11	4.3	583.827	2	28.15	0.8833-0.9060	3747.9	1	26480	1-ECP_100ng_Slot1-3_1_1349.d	1	1	147	157			PEAKS DB
12	34	A0A5S9VV43|A0A5S9VV43_9FLAO	K.VTEN(+.98)NVIYK.I	Y	48.57	1079.55	9	5.1	540.785	2	22.91	0.8533-0.8761	320.24	1	19323	1-ECP_100ng_Slot1-3_1_1349.d	1	1	201	209	Deamidation (NQ)	N4:Deamidation (NQ):0.00	PEAKS DB
12	34	A0A5S9VV43|A0A5S9VV43_9FLAO	K.GMAIADDYLYIADVQK.I	Y	46.92	1784.87	16	-7.5	893.433	2	34.54	1.1314-1.1536	0	1	37241	1-ECP_100ng_Slot1-3_1_1349.d	0	0	95	110			PEAKS DB
12	34	A0A5S9VV43|A0A5S9VV43_9FLAO	K.LYVPNLPESELTIISVK	Y	46.37	1914.07	17	-13.2	958.03	2	34.67	1.1740-1.1961	0	1	37416	1-ECP_100ng_Slot1-3_1_1349.d	0	0	284	300			PEAKS DB
12	34	A0A5S9VV43|A0A5S9VV43_9FLAO	K.LSGPADIS(-18.01)LLN(+.98)GK.L	Y	45.84	1266.68	13	5.2	634.351	2	34.13	0.9169-0.9395	640.61	1	36538	1-ECP_100ng_Slot1-3_1_1349.d	1	1	271	283	Dehydration; Deamidation (NQ)	S8:Dehydration:45.01;N11:Deamidation (NQ):1000.00	PEAKS DB
12	34	A0A5S9VV43|A0A5S9VV43_9FLAO	F.IPADGNLSAPK.G	Y	44.72	1081.58	11	-0.1	541.796	2	23.45	0.8742-0.8970	1190.7	1	19956	1-ECP_100ng_Slot1-3_1_1349.d	1	1	84	94			PEAKS DB
12	34	A0A5S9VV43|A0A5S9VV43_9FLAO	K.NSIDTEGKK.L	Y	42.12	990.498	9	0.3	496.257	2	4.51	0.8195-0.8424	5746.3	1	3167	1-ECP_100ng_Slot1-3_1_1349.d	1	1	262	270			PEAKS DB
12	34	A0A5S9VV43|A0A5S9VV43_9FLAO	E.RVVTISEGLK.F	Y	41.99	1100.66	10	3.9	551.337	2	24.7	0.8879-0.9106	6054.5	1	21600	1-ECP_100ng_Slot1-3_1_1349.d	1	1	29	38			PEAKS DB
12	34	A0A5S9VV43|A0A5S9VV43_9FLAO	K.IVVYNLK.N	Y	41.92	847.517	7	-0.6	424.765	2	29.6	0.7683-0.7912	94738	1	28662	1-ECP_100ng_Slot1-3_1_1349.d	1	1	111	117			PEAKS DB
12	34	A0A5S9VV43|A0A5S9VV43_9FLAO	K.KLSGPADIS(-18.01)LLN(+.98)GK.L	Y	41.57	1394.78	14	-1.1	465.932	3	32.91	0.7756-0.7985	0	1	34447	1-ECP_100ng_Slot1-3_1_1349.d	0	0	270	283	Dehydration; Deamidation (NQ)	S9:Dehydration:67.96;N12:Deamidation (NQ):1000.00	PEAKS DB
12	34	A0A5S9VV43|A0A5S9VV43_9FLAO	K.KNSIDTEGK.K	Y	41.13	990.498	9	-9.8	496.252	2	5.26	0.8269-0.8497	0	1	3610	1-ECP_100ng_Slot1-3_1_1349.d	0	0	261	269			PEAKS DB
12	34	A0A5S9VV43|A0A5S9VV43_9FLAO	T.VTGANGLAFDGK.T	Y	40.49	1148.58	12	2.8	575.3	2	27.31	0.8861-0.9087	548.51	1	25291	1-ECP_100ng_Slot1-3_1_1349.d	1	1	177	188			PEAKS DB
12	34	A0A5S9VV43|A0A5S9VV43_9FLAO	T.TAGMYDGLAIYK.S	Y	40.01	1301.63	12	0.1	651.824	2	33.11	0.9549-0.9774	646.17	1	34785	1-ECP_100ng_Slot1-3_1_1349.d	1	1	226	237			PEAKS DB
12	34	A0A5S9VV43|A0A5S9VV43_9FLAO	K.IVVYN(+.98)LK.N	Y	39.33	848.501	7	5.7	425.26	2	29.22	0.7756-0.7985	0	1	28198	1-ECP_100ng_Slot1-3_1_1349.d	0	0	111	117	Deamidation (NQ)	N5:Deamidation (NQ):1000.00	PEAKS DB
12	34	A0A5S9VV43|A0A5S9VV43_9FLAO	K.NSIDTEGK.K	Y	39.13	862.403	8	-4	432.207	2	7.76	0.7646-0.7875	0	1	4904	1-ECP_100ng_Slot1-3_1_1349.d	0	0	262	269			PEAKS DB
12	34	A0A5S9VV43|A0A5S9VV43_9FLAO	Y.VASFPADGKVTENNVIYK.I	Y	39.13	1951.01	18	5.4	651.346	3	31.06	0.8642-0.8870	1980.2	1	30819	1-ECP_100ng_Slot1-3_1_1349.d	1	1	192	209			PEAKS DB
12	34	A0A5S9VV43|A0A5S9VV43_9FLAO	T.VTGAN(+.98)GLAFDGK.T	Y	34.91	1149.57	12	11.8	575.797	2	27.41	0.8715-0.8942	305.53	1	25552	1-ECP_100ng_Slot1-3_1_1349.d	1	1	177	188	Deamidation (NQ)	N5:Deamidation (NQ):1000.00	PEAKS DB
12	34	A0A5S9VV43|A0A5S9VV43_9FLAO	K.NSIDTEGKKLSGPADISLLNGK.L	Y	33.65	2256.2	22	1.3	565.057	4	32.17	0.8715-0.8942	1573.1	1	32925	1-ECP_100ng_Slot1-3_1_1349.d	1	1	262	283			PEAKS DB
12	34	A0A5S9VV43|A0A5S9VV43_9FLAO	L.NIATPTNPDSLTLTK.V	Y	32.71	1584.84	15	-11.3	793.416	2	32.01	1.0403-1.0627	0	1	32637	1-ECP_100ng_Slot1-3_1_1349.d	0	0	159	173			PEAKS DB
12	34	A0A5S9VV43|A0A5S9VV43_9FLAO	K.VATVTGAN(+.98)GLAFD(-18.01)GK.T	Y	31.67	1402.71	15	-2.9	702.36	2	32.61	0.9720-0.9945	2226.3	1	33736	1-ECP_100ng_Slot1-3_1_1349.d	1	1	174	188	Deamidation (NQ); Dehydration	N8:Deamidation (NQ):1000.00;D13:Dehydration:15.34	PEAKS DB
12	34	A0A5S9VV43|A0A5S9VV43_9FLAO	Y.VASFPADGK.V	Y	31.29	890.45	9	0	446.232	2	19.72	0.7701-0.7930	0	1	15434	1-ECP_100ng_Slot1-3_1_1349.d	0	0	192	200			PEAKS DB
12	34	A0A5S9VV43|A0A5S9VV43_9FLAO	K.LYFSNWANEGEVGYIDM(+15.99)ATQKK.N	Y	23.86	2579.2	22	-11.3	860.731	3	34.33	1.1091-1.1314	0	1	36835	1-ECP_100ng_Slot1-3_1_1349.d	0	0	240	261	Oxidation (M)	M17:Oxidation (M):1000.00	PEAKS DB
29	16	A0A5S9URL6|A0A5S9URL6_9FLAO	R.ASYAYNDSQITN(+.98)AYSKK.A	Y	76.98	1923.88	17	7.6	642.307	3	27.33	0.8933-0.9160	6001.1	1	25244	1-ECP_100ng_Slot1-3_1_1349.d	2	2	762	778	Deamidation (NQ)	N12:Deamidation (NQ):56.34	PEAKS DB
29	16	A0A5S9URL6|A0A5S9URL6_9FLAO	R.ASYAYNDSQITN(+.98)AYSK.K	Y	75.79	1795.79	16	-1.2	898.901	2	29.09	1.1171-1.1394	2705.4	1	27915	1-ECP_100ng_Slot1-3_1_1349.d	1	1	762	777	Deamidation (NQ)	N12:Deamidation (NQ):38.16	PEAKS DB
29	16	A0A5S9URL6|A0A5S9URL6_9FLAO	R.APGEGTGYFSTR.G	Y	67.77	1241.57	12	1	621.792	2	25.6	0.9015-0.9241	36800	1	22814	1-ECP_100ng_Slot1-3_1_1349.d	1	1	171	182			PEAKS DB
29	16	A0A5S9URL6|A0A5S9URL6_9FLAO	R.LNSLGIPNVKVPK.N	Y	65.39	1377.83	13	0.4	689.925	2	32.58	1.0053-1.0278	0	1	33754	1-ECP_100ng_Slot1-3_1_1349.d	0	0	339	351			PEAKS DB
29	16	A0A5S9URL6|A0A5S9URL6_9FLAO	K.DLENSQVYSTVTSK.L	Y	65.06	1569.75	14	-4.7	785.88	2	29	1.0179-1.0403	1532.1	1	27748	1-ECP_100ng_Slot1-3_1_1349.d	1	1	128	141			PEAKS DB
29	16	A0A5S9URL6|A0A5S9URL6_9FLAO	R.NRFVAGLDFVNR.S	Y	65	1406.74	12	-3.7	469.92	3	33.07	0.7930-0.8159	697.72	1	34738	1-ECP_100ng_Slot1-3_1_1349.d	1	1	484	495			PEAKS DB
29	16	A0A5S9URL6|A0A5S9URL6_9FLAO	R.FVAGLDFVNR.S	Y	64.1	1136.6	10	7.5	569.31	2	34.25	0.8815-0.9042	6300.6	1	36670	1-ECP_100ng_Slot1-3_1_1349.d	1	1	486	495			PEAKS DB
29	16	A0A5S9URL6|A0A5S9URL6_9FLAO	K.AGVVYQPIPNK.L	Y	64.08	1184.66	11	5.6	593.338	2	27.67	0.8915-0.9142	9337.8	1	25764	1-ECP_100ng_Slot1-3_1_1349.d	1	1	650	660			PEAKS DB
29	16	A0A5S9URL6|A0A5S9URL6_9FLAO	R.TRQTNPSMLFVNR.L	Y	60.5	1562.8	13	0.6	521.941	3	30.96	0.7609-0.7839	0	1	30732	1-ECP_100ng_Slot1-3_1_1349.d	0	0	321	333			PEAKS DB
29	16	A0A5S9URL6|A0A5S9URL6_9FLAO	K.TAYVSKLPLK.D	Y	60.42	1118.67	10	-0.5	560.342	2	28.32	0.9241-0.9468	0	1	26848	1-ECP_100ng_Slot1-3_1_1349.d	0	0	118	127			PEAKS DB
29	16	A0A5S9URL6|A0A5S9URL6_9FLAO	R.VSADINTSLSEK.G	Y	60.4	1262.64	12	7.9	632.33	2	25.85	0.9133-0.9359	792.36	1	23170	1-ECP_100ng_Slot1-3_1_1349.d	1	1	259	270			PEAKS DB
29	16	A0A5S9URL6|A0A5S9URL6_9FLAO	R.LNTSYLTQDSFQDAGFKK.T	Y	57.65	2062	18	-3.2	688.339	3	32.63	0.8942-0.9169	909.44	1	33805	1-ECP_100ng_Slot1-3_1_1349.d	1	1	277	294			PEAKS DB
29	16	A0A5S9URL6|A0A5S9URL6_9FLAO	R.LDHFEQNGGESTTKDDYTK.T	Y	57.49	2183.96	19	1.1	728.995	3	19	0.9178-0.9404	569.88	1	14593	1-ECP_100ng_Slot1-3_1_1349.d	1	1	625	643			PEAKS DB
29	16	A0A5S9URL6|A0A5S9URL6_9FLAO	K.TFFVAPSVSYR.V	Y	57.2	1272.65	11	5.5	637.336	2	33.97	0.9359-0.9585	4530.2	1	36210	1-ECP_100ng_Slot1-3_1_1349.d	1	1	295	305			PEAKS DB
29	16	A0A5S9URL6|A0A5S9URL6_9FLAO	K.NIHELNVDPNK.S	Y	55.09	1291.65	11	-4	646.831	2	22.75	0.9269-0.9495	766.3	1	19124	1-ECP_100ng_Slot1-3_1_1349.d	1	1	352	362			PEAKS DB
29	16	A0A5S9URL6|A0A5S9URL6_9FLAO	K.QFEGGIKTNLFNNR.L	Y	54.7	1636.83	14	-0.4	546.618	3	31.88	0.8387-0.8615	388.31	1	32336	1-ECP_100ng_Slot1-3_1_1349.d	1	1	694	707			PEAKS DB
29	16	A0A5S9URL6|A0A5S9URL6_9FLAO	K.GWTTVNAQAPR.A	Y	54.51	1199.6	11	3.7	600.812	2	26.34	0.8997-0.9223	5673.6	1	23850	1-ECP_100ng_Slot1-3_1_1349.d	1	1	887	897			PEAKS DB
29	16	A0A5S9URL6|A0A5S9URL6_9FLAO	R.LNSLGIPNVK.V	Y	54.3	1053.62	10	8.1	527.821	2	32.17	0.8752-0.8979	6856.2	1	32812	1-ECP_100ng_Slot1-3_1_1349.d	1	1	339	348			PEAKS DB
29	16	A0A5S9URL6|A0A5S9URL6_9FLAO	R.DTEPSIFEPIKAK.Q	Y	53.26	1473.77	13	0.4	737.893	2	32.63	1.0125-1.0350	0	1	33842	1-ECP_100ng_Slot1-3_1_1349.d	0	0	681	693			PEAKS DB
29	16	A0A5S9URL6|A0A5S9URL6_9FLAO	K.VNNLTDQVYYK.G	Y	53.15	1355.67	11	-1.1	678.843	2	28.45	0.9765-0.9990	1431.9	1	26947	1-ECP_100ng_Slot1-3_1_1349.d	1	1	876	886			PEAKS DB
29	16	A0A5S9URL6|A0A5S9URL6_9FLAO	R.Q(+.98)T(-18.01)NPSM(+15.99)LFVNR.L	Y	53.06	1304.62	11	13.2	653.325	2	33.55	0.9431-0.9657	0	1	35623	1-ECP_100ng_Slot1-3_1_1349.d	0	0	323	333	Deamidation (NQ); Dehydration; Oxidation (M)	Q1:Deamidation (NQ):0.00;T2:Dehydration:28.36;M6:Oxidation (M):1000.00	PEAKS DB
29	16	A0A5S9URL6|A0A5S9URL6_9FLAO	R.QTNPSM(+15.99)LFVNR.L	Y	52.09	1321.64	11	0.3	661.83	2	30.71	0.9468-0.9693	4565.7	1	30232	1-ECP_100ng_Slot1-3_1_1349.d	1	1	323	333	Oxidation (M)	M6:Oxidation (M):1000.00	PEAKS DB
29	16	A0A5S9URL6|A0A5S9URL6_9FLAO	K.LPLKDLENSQVYSTVTSK.L	Y	50.79	2021.07	18	-5.1	1011.54	2	32.6	1.2314-1.2534	1110.6	1	33786	1-ECP_100ng_Slot1-3_1_1349.d	1	1	124	141			PEAKS DB
29	16	A0A5S9URL6|A0A5S9URL6_9FLAO	R.QTNPSMLFVNR.L	Y	50.67	1305.65	11	0.9	653.833	2	32.76	0.9468-0.9693	10159	1	34015	1-ECP_100ng_Slot1-3_1_1349.d	1	1	323	333			PEAKS DB
29	16	A0A5S9URL6|A0A5S9URL6_9FLAO	K.VVDNSKNPLVGVNVVLKENQK.G	Y	49.89	2292.28	21	-2.7	765.099	3	32.78	1.0439-1.0663	0	1	34176	1-ECP_100ng_Slot1-3_1_1349.d	0	0	28	48			PEAKS DB
29	16	A0A5S9URL6|A0A5S9URL6_9FLAO	K.NQSGNPAITK.S	Y	48.89	1028.53	10	9	515.274	2	12.03	0.8141-0.8369	4439.8	1	7563	1-ECP_100ng_Slot1-3_1_1349.d	1	1	501	510			PEAKS DB
29	16	A0A5S9URL6|A0A5S9URL6_9FLAO	R.AFLGTLSYK.F	Y	48.09	998.544	9	4.1	500.281	2	32.83	0.8396-0.8624	0	1	34291	1-ECP_100ng_Slot1-3_1_1349.d	0	0	898	906			PEAKS DB
29	16	A0A5S9URL6|A0A5S9URL6_9FLAO	R.TRQTNPSM(+15.99)LFVNR.L	Y	47.79	1578.79	13	0.1	527.272	3	27.54	0.7572-0.7802	265.15	1	25610	1-ECP_100ng_Slot1-3_1_1349.d	1	1	321	333	Oxidation (M)	M8:Oxidation (M):1000.00	PEAKS DB
29	16	A0A5S9URL6|A0A5S9URL6_9FLAO	Y.VSKLPLKDLENSQVYSTVTSK.L	Y	46.26	2335.26	21	1.7	779.43	3	32.24	0.9124-0.9350	0	1	33097	1-ECP_100ng_Slot1-3_1_1349.d	0	0	121	141			PEAKS DB
29	16	A0A5S9URL6|A0A5S9URL6_9FLAO	K.DLEN(+.98)SQVYSTVTSK.L	Y	45.48	1570.74	14	4.5	786.379	2	29.07	1.0233-1.0457	0	1	27951	1-ECP_100ng_Slot1-3_1_1349.d	0	0	128	141	Deamidation (NQ)	N4:Deamidation (NQ):26.31	PEAKS DB
29	16	A0A5S9URL6|A0A5S9URL6_9FLAO	K.KFTLGFK.V	Y	44.95	839.49	7	10.1	420.757	2	30.25	0.7784-0.8013	266.49	1	29653	1-ECP_100ng_Slot1-3_1_1349.d	1	1	869	875			PEAKS DB
29	16	A0A5S9URL6|A0A5S9URL6_9FLAO	R.RPEEAGPK.M	Y	44.59	882.456	8	5.2	442.238	2	3.67	0.7646-0.7875	0	1	2722	1-ECP_100ng_Slot1-3_1_1349.d	0	0	801	808			PEAKS DB
29	16	A0A5S9URL6|A0A5S9URL6_9FLAO	K.TNLFNNR.L	Y	44.28	877.441	7	2.5	439.729	2	22.52	0.7829-0.8058	3581.6	1	18782	1-ECP_100ng_Slot1-3_1_1349.d	1	1	701	707			PEAKS DB
29	16	A0A5S9URL6|A0A5S9URL6_9FLAO	R.QT(-18.01)N(+.98)PSMLFVNR.L	Y	38.46	1288.62	11	-3.8	645.317	2	34.54	0.9558-0.9783	0	1	37261	1-ECP_100ng_Slot1-3_1_1349.d	0	0	323	333	Dehydration; Deamidation (NQ)	T2:Dehydration:13.38;N3:Deamidation (NQ):6.59	PEAKS DB
29	16	A0A5S9URL6|A0A5S9URL6_9FLAO	R.ASYAYNDSQ(+.98)ITN(+.98)AYSK.K	Y	37.93	1796.77	16	3.6	899.398	2	29.07	1.0904-1.1127	0	1	27966	1-ECP_100ng_Slot1-3_1_1349.d	0	0	762	777	Deamidation (NQ)	Q9:Deamidation (NQ):0.00;N12:Deamidation (NQ):0.00	PEAKS DB
29	16	A0A5S9URL6|A0A5S9URL6_9FLAO	K.LWEATGR.A	Y	36.71	831.424	7	-0.3	416.719	2	21.84	0.7802-0.8031	2429	1	18021	1-ECP_100ng_Slot1-3_1_1349.d	1	1	164	170			PEAKS DB
29	16	A0A5S9URL6|A0A5S9URL6_9FLAO	R.LNLGASYYHIIANNK.T	Y	32.96	1689.88	15	5	564.305	3	33.12	0.8113-0.8342	0	1	34844	1-ECP_100ng_Slot1-3_1_1349.d	0	0	708	722			PEAKS DB
29	16	A0A5S9URL6|A0A5S9URL6_9FLAO	K.FQEDSFLK.N	Y	32.63	1012.49	8	0.4	507.251	2	30.99	0.8433-0.8661	1884	1	30762	1-ECP_100ng_Slot1-3_1_1349.d	1	1	819	826			PEAKS DB
29	16	A0A5S9URL6|A0A5S9URL6_9FLAO	R.AFLGTLSYKF	Y	32.31	1145.61	10	0.9	573.814	2	34.57	0.9042-0.9269	0	1	37299	1-ECP_100ng_Slot1-3_1_1349.d	0	0	898	907			PEAKS DB
29	16	A0A5S9URL6|A0A5S9URL6_9FLAO	K.QFEGGIK.T	Y	26.55	777.402	7	1.7	389.709	2	17.86	0.7471-0.7701	0	1	13306	1-ECP_100ng_Slot1-3_1_1349.d	0	0	694	700			PEAKS DB
29	16	A0A5S9URL6|A0A5S9URL6_9FLAO	R.DANATNYNIQQNFIGDFK.I	Y	25.87	2071.96	18	-10.2	1036.98	2	34.43	1.1801-1.2023	0	1	37052	1-ECP_100ng_Slot1-3_1_1349.d	0	0	461	478			PEAKS DB
29	16	A0A5S9URL6|A0A5S9URL6_9FLAO	R.DTEPSIFEPIK.A	Y	24.39	1274.64	11	1.4	638.328	2	34	0.9042-0.9269	0	1	36347	1-ECP_100ng_Slot1-3_1_1349.d	0	0	681	691			PEAKS DB
29	16	A0A5S9URL6|A0A5S9URL6_9FLAO	P.GEGTGYFSTR.G	Y	24.08	1073.48	10	6.2	537.75	2	23.07	0.8560-0.8788	245.56	1	19588	1-ECP_100ng_Slot1-3_1_1349.d	1	1	173	182			PEAKS DB
29	16	A0A5S9URL6|A0A5S9URL6_9FLAO	A.Q(+.98)T(-18.01)SSIRGK.V	Y	23.14	858.456	8	1.8	430.236	2	10.95	0.7719-0.7948	0	1	6792	1-ECP_100ng_Slot1-3_1_1349.d	0	0	20	27	Deamidation (NQ); Dehydration	Q1:Deamidation (NQ):1000.00;T2:Dehydration:17.01	PEAKS DB
29	16	A0A5S9URL6|A0A5S9URL6_9FLAO	Y.AYNDSQITN(+.98)AYSK.K	Y	19.96	1474.66	13	-4.1	738.333	2	25.27	0.9963-1.0188	0	1	22421	1-ECP_100ng_Slot1-3_1_1349.d	0	0	765	777	Deamidation (NQ)	N9:Deamidation (NQ):12.33	PEAKS DB
32	18	A0A5S9SZQ7|A0A5S9SZQ7_9FLAO	R.TTGNHYANDSNTELNDNTEALEK.H	Y	90.09	2550.11	23	-1.7	851.043	3	25.08	0.9251-0.9477	6547.3	1	22088	1-ECP_100ng_Slot1-3_1_1349.d	1	1	1000	1022			PEAKS DB
32	18	A0A5S9SZQ7|A0A5S9SZQ7_9FLAO	K.SVALNEEGLPC(+57.02)NPDC(+57.02)K.S	Y	71.93	1801.8	16	-4.2	901.902	2	30.09	1.1118-1.1340	1836.4	1	29514	1-ECP_100ng_Slot1-3_1_1349.d	1	1	1148	1163	Carbamidomethylation	C11:Carbamidomethylation:1000.00;C15:Carbamidomethylation:1000.00	PEAKS DB
32	18	A0A5S9SZQ7|A0A5S9SZQ7_9FLAO	K.KIIAPTEPKHPSK.L	Y	69.17	1444.84	13	9.7	482.625	3	14.93	0.8113-0.8342	429.45	1	10388	1-ECP_100ng_Slot1-3_1_1349.d	1	1	764	776			PEAKS DB
32	18	A0A5S9SZQ7|A0A5S9SZQ7_9FLAO	K.HPSKLSFPR.F	Y	67.72	1067.59	9	8.7	356.873	3	20.98	0.7177-0.7407	0	1	16907	1-ECP_100ng_Slot1-3_1_1349.d	0	0	773	781			PEAKS DB
32	18	A0A5S9SZQ7|A0A5S9SZQ7_9FLAO	K.SAPEKYSFVGTTLSK.S	Y	67.53	1613.83	15	1.7	538.952	3	30.43	0.8332-0.8560	17584	1	29865	1-ECP_100ng_Slot1-3_1_1349.d	3	3	817	831			PEAKS DB
32	18	A0A5S9SZQ7|A0A5S9SZQ7_9FLAO	R.AQDIEKVETK.K	Y	59.02	1159.61	10	6.1	580.815	2	14.52	0.8951-0.9178	9133.1	1	9960	1-ECP_100ng_Slot1-3_1_1349.d	1	1	957	966			PEAKS DB
32	18	A0A5S9SZQ7|A0A5S9SZQ7_9FLAO	R.AQDIEKVETKK.R	Y	56.74	1287.7	11	7.1	430.245	3	12.4	0.7112-0.7342	3221.4	1	7863	1-ECP_100ng_Slot1-3_1_1349.d	1	1	957	967			PEAKS DB
32	18	A0A5S9SZQ7|A0A5S9SZQ7_9FLAO	R.VPTTLTVLQAK.S	Y	55.4	1169.7	11	-1.9	585.857	2	32.71	0.9187-0.9413	0	1	34009	1-ECP_100ng_Slot1-3_1_1349.d	0	0	1137	1147			PEAKS DB
32	18	A0A5S9SZQ7|A0A5S9SZQ7_9FLAO	K.YSYVGGLTR.S	Y	54.11	1014.51	9	4.8	508.266	2	27.63	0.8442-0.8670	9926.7	1	25697	1-ECP_100ng_Slot1-3_1_1349.d	1	1	395	403			PEAKS DB
32	18	A0A5S9SZQ7|A0A5S9SZQ7_9FLAO	K.VSKEEIEVPR.G	Y	52.98	1184.64	10	1.6	593.328	2	23.17	0.9160-0.9386	5961.8	1	19563	1-ECP_100ng_Slot1-3_1_1349.d	2	2	845	854			PEAKS DB
32	18	A0A5S9SZQ7|A0A5S9SZQ7_9FLAO	K.FYIDSSTENQQK.E	Y	52.94	1458.66	12	-3.4	730.336	2	25.1	0.9972-1.0197	291.55	1	22087	1-ECP_100ng_Slot1-3_1_1349.d	1	1	747	758			PEAKS DB
32	18	A0A5S9SZQ7|A0A5S9SZQ7_9FLAO	R.TEANYEKWQNETYK.A	Y	51.17	1802.81	14	2.5	601.946	3	25.43	0.8551-0.8779	2665.4	1	22554	1-ECP_100ng_Slot1-3_1_1349.d	2	2	925	938			PEAKS DB
32	18	A0A5S9SZQ7|A0A5S9SZQ7_9FLAO	R.FNKFGEEIGK.G	Y	50.09	1167.59	10	2.9	584.805	2	24.56	0.9069-0.9296	9593.6	1	21342	1-ECP_100ng_Slot1-3_1_1349.d	1	1	782	791			PEAKS DB
32	18	A0A5S9SZQ7|A0A5S9SZQ7_9FLAO	E.FNEIYPHYLTK.V	Y	49.93	1423.71	11	-3.6	712.861	2	31.52	1.0287-1.0511	5465.5	1	31618	1-ECP_100ng_Slot1-3_1_1349.d	2	2	891	901			PEAKS DB
32	18	A0A5S9SZQ7|A0A5S9SZQ7_9FLAO	R.EFSSQLNR.N	Y	49.12	979.472	8	6.1	490.746	2	20.15	0.8214-0.8442	14288	1	15789	1-ECP_100ng_Slot1-3_1_1349.d	1	1	970	977			PEAKS DB
32	18	A0A5S9SZQ7|A0A5S9SZQ7_9FLAO	K.IIAPTEPKHPSK.L	Y	48.75	1316.75	12	7.8	439.926	3	16.95	0.8332-0.8560	355.74	1	12289	1-ECP_100ng_Slot1-3_1_1349.d	1	1	765	776			PEAKS DB
32	18	A0A5S9SZQ7|A0A5S9SZQ7_9FLAO	R.M(+15.99)AIDLITRPYGIR.T	Y	47.55	1533.83	13	2.9	512.287	3	33.24	0.8788-0.9015	3081.7	1	34958	1-ECP_100ng_Slot1-3_1_1349.d	2	2	987	999	Oxidation (M)	M1:Oxidation (M):1000.00	PEAKS DB
32	18	A0A5S9SZQ7|A0A5S9SZQ7_9FLAO	K.KIIAPTEPK.H	Y	46.94	995.601	9	1.3	498.809	2	18.62	0.8670-0.8897	0	1	14109	1-ECP_100ng_Slot1-3_1_1349.d	0	0	764	772			PEAKS DB
32	18	A0A5S9SZQ7|A0A5S9SZQ7_9FLAO	K.QVEEYNDFIR.A	Y	46.22	1311.61	10	-1.1	656.811	2	31.49	0.9323-0.9549	916.26	1	31627	1-ECP_100ng_Slot1-3_1_1349.d	1	1	947	956			PEAKS DB
32	18	A0A5S9SZQ7|A0A5S9SZQ7_9FLAO	K.FYIDSSTENQQKENNAKK.I	Y	44.33	2143.02	18	-3.3	715.344	3	19.87	0.9468-0.9693	0	1	15624	1-ECP_100ng_Slot1-3_1_1349.d	0	0	747	764			PEAKS DB
32	18	A0A5S9SZQ7|A0A5S9SZQ7_9FLAO	R.MAIDLITRPYGIR.T	Y	43.57	1517.84	13	11.8	506.959	3	34.28	0.8688-0.8915	671.88	1	36709	1-ECP_100ng_Slot1-3_1_1349.d	1	1	987	999			PEAKS DB
32	18	A0A5S9SZQ7|A0A5S9SZQ7_9FLAO	K.IIAPTEPK.H	Y	42.92	867.506	8	-0.2	434.76	2	21.92	0.7756-0.7985	1020.7	1	18091	1-ECP_100ng_Slot1-3_1_1349.d	1	1	765	772			PEAKS DB
32	18	A0A5S9SZQ7|A0A5S9SZQ7_9FLAO	K.SQKEGDGTQWVNK.V	Y	41.55	1475.7	13	-0.7	492.907	3	17	0.7388-0.7618	0	1	12357	1-ECP_100ng_Slot1-3_1_1349.d	0	0	832	844			PEAKS DB
32	18	A0A5S9SZQ7|A0A5S9SZQ7_9FLAO	K.YSFVGTTLSK.S	Y	38.29	1101.57	10	3.1	551.794	2	31.53	0.8661-0.8888	4198.8	1	31621	1-ECP_100ng_Slot1-3_1_1349.d	1	1	822	831			PEAKS DB
32	18	A0A5S9SZQ7|A0A5S9SZQ7_9FLAO	K.VPVSAYM(+15.99)NK.T	Y	38.11	1023.51	9	8.7	512.765	2	18.31	0.8296-0.8524	0	1	13770	1-ECP_100ng_Slot1-3_1_1349.d	0	0	902	910	Oxidation (M)	M7:Oxidation (M):1000.00	PEAKS DB
32	18	A0A5S9SZQ7|A0A5S9SZQ7_9FLAO	K.VSKEEIEVPRGYK.A	Y	37.71	1532.82	13	9.6	511.952	3	24.03	0.8022-0.8250	0	1	20779	1-ECP_100ng_Slot1-3_1_1349.d	0	0	845	857			PEAKS DB
32	18	A0A5S9SZQ7|A0A5S9SZQ7_9FLAO	K.IINYGKR.L	Y	37.55	862.502	7	9	288.511	3	13.87	0.6835-0.7066	2880.7	1	9379	1-ECP_100ng_Slot1-3_1_1349.d	1	1	728	734			PEAKS DB
32	18	A0A5S9SZQ7|A0A5S9SZQ7_9FLAO	K.AILDAYNK.Q	Y	34.97	906.481	8	4.8	454.25	2	25.25	0.8195-0.8424	1881.6	1	22306	1-ECP_100ng_Slot1-3_1_1349.d	1	1	939	946			PEAKS DB
32	18	A0A5S9SZQ7|A0A5S9SZQ7_9FLAO	K.RMAIDLITRPYGIR.T	Y	34.67	1673.94	14	-1.9	558.986	3	33.22	0.8842-0.9069	0	1	35024	1-ECP_100ng_Slot1-3_1_1349.d	0	0	986	999			PEAKS DB
32	18	A0A5S9SZQ7|A0A5S9SZQ7_9FLAO	K.FYIDSSTENQQKENNA.K	Y	30.38	1886.83	16	-0.1	944.421	2	25.53	1.1109-1.1331	0	1	22742	1-ECP_100ng_Slot1-3_1_1349.d	0	0	747	762			PEAKS DB
32	18	A0A5S9SZQ7|A0A5S9SZQ7_9FLAO	K.FYIDSSTENQQKENNAK.K	Y	29.89	2014.92	17	-2.1	1008.47	2	22.46	1.1571-1.1793	0	1	18747	1-ECP_100ng_Slot1-3_1_1349.d	0	0	747	763			PEAKS DB
32	18	A0A5S9SZQ7|A0A5S9SZQ7_9FLAO	K.GLFAPSTH.K	Y	29.68	828.413	8	3.7	415.215	2	27.13	0.7848-0.8077	0	1	25060	1-ECP_100ng_Slot1-3_1_1349.d	0	0	1166	1173			PEAKS DB
32	18	A0A5S9SZQ7|A0A5S9SZQ7_9FLAO	R.M(+15.99)AIDLITRPY.G	Y	28.2	1207.63	10	-0.4	604.821	2	33.55	0.8842-0.9069	0	1	35633	1-ECP_100ng_Slot1-3_1_1349.d	0	0	987	996	Oxidation (M)	M1:Oxidation (M):1000.00	PEAKS DB
32	18	A0A5S9SZQ7|A0A5S9SZQ7_9FLAO	K.SAPEKYSFVGTT.L	Y	28.15	1285.62	12	-1.9	643.816	2	28.61	0.9251-0.9477	0	1	27257	1-ECP_100ng_Slot1-3_1_1349.d	0	0	817	828			PEAKS DB
32	18	A0A5S9SZQ7|A0A5S9SZQ7_9FLAO	K.IIAPTEPKHPSKLSFPR.F	Y	25.73	1917.08	17	-1.9	384.423	5	28.25	0.7471-0.7701	0	1	26733	1-ECP_100ng_Slot1-3_1_1349.d	0	0	765	781			PEAKS DB
32	18	A0A5S9SZQ7|A0A5S9SZQ7_9FLAO	K.VPVSAYMNK.T	Y	25.59	1007.51	9	4.8	504.765	2	25.29	0.8323-0.8551	350.89	1	22408	1-ECP_100ng_Slot1-3_1_1349.d	1	1	902	910			PEAKS DB
32	18	A0A5S9SZQ7|A0A5S9SZQ7_9FLAO	K.FGEEIGK.G	Y	22.34	778.386	7	14.2	390.206	2	20.28	0.7490-0.7719	0	1	16086	1-ECP_100ng_Slot1-3_1_1349.d	0	0	785	791			PEAKS DB
22	22	A0A5S9SJH3|A0A5S9SJH3_9FLAO	K.LVFQQGVASGASYK.I	Y	72.75	1453.76	14	0.1	727.886	2	30.82	0.9720-0.9945	7530.6	1	30425	1-ECP_100ng_Slot1-3_1_1349.d	1	1	416	429			PEAKS DB
22	22	A0A5S9SJH3|A0A5S9SJH3_9FLAO	K.AHSDYATYLIK.N	Y	68.29	1280.64	11	3.9	641.33	2	30.14	0.9513-0.9738	17490	1	29374	1-ECP_100ng_Slot1-3_1_1349.d	1	1	102	112			PEAKS DB
22	22	A0A5S9SJH3|A0A5S9SJH3_9FLAO	K.MVYVAALNMAR.K	Y	68.03	1237.63	11	3.9	619.825	2	34.11	0.9846-1.0071	2528.4	1	36465	1-ECP_100ng_Slot1-3_1_1349.d	2	2	379	389			PEAKS DB
22	22	A0A5S9SJH3|A0A5S9SJH3_9FLAO	R.SYKGIIPSK.K	Y	65.38	991.57	9	-5.2	496.79	2	22.76	0.8223-0.8451	565.66	1	19080	1-ECP_100ng_Slot1-3_1_1349.d	1	1	406	414			PEAKS DB
22	22	A0A5S9SJH3|A0A5S9SJH3_9FLAO	K.AFELETDPFKK.A	Y	64.95	1323.67	11	-3	662.841	2	32.78	0.9927-1.0152	6043.1	1	34071	1-ECP_100ng_Slot1-3_1_1349.d	2	2	308	318			PEAKS DB
22	22	A0A5S9SJH3|A0A5S9SJH3_9FLAO	R.EALQFNPNMGK.A	Y	63.28	1247.6	11	7.9	624.811	2	30.97	0.9024-0.9251	9142.1	1	30678	1-ECP_100ng_Slot1-3_1_1349.d	1	1	344	354			PEAKS DB
22	22	A0A5S9SJH3|A0A5S9SJH3_9FLAO	K.KLVFQQGVASGASYK.I	Y	61.58	1581.85	15	-9.2	791.926	2	28.39	1.0493-1.0717	1588.1	1	26829	1-ECP_100ng_Slot1-3_1_1349.d	2	2	415	429			PEAKS DB
22	22	A0A5S9SJH3|A0A5S9SJH3_9FLAO	K.VAEGTSDKELAKR.V	Y	61.32	1402.74	13	11.4	468.593	3	12.18	0.7572-0.7802	10456	1	7696	1-ECP_100ng_Slot1-3_1_1349.d	2	2	73	85			PEAKS DB
22	22	A0A5S9SJH3|A0A5S9SJH3_9FLAO	K.YNLFKGNAITKK.Y	Y	59.82	1395.79	12	-8.2	466.266	3	25.96	0.7618-0.7848	0	1	23363	1-ECP_100ng_Slot1-3_1_1349.d	0	0	33	44			PEAKS DB
22	22	A0A5S9SJH3|A0A5S9SJH3_9FLAO	R.SYKGIIPSKK.L	Y	59.66	1119.67	10	4.7	560.842	2	17.97	0.8861-0.9087	2647.7	1	13402	1-ECP_100ng_Slot1-3_1_1349.d	2	2	406	415			PEAKS DB
22	22	A0A5S9SJH3|A0A5S9SJH3_9FLAO	K.MVYVAALNM(+15.99)AR.K	Y	58.54	1253.63	11	3.1	627.822	2	32.4	0.9341-0.9567	1038.6	1	33389	1-ECP_100ng_Slot1-3_1_1349.d	1	1	379	389	Oxidation (M)	M9:Oxidation (M):113.22	PEAKS DB
22	22	A0A5S9SJH3|A0A5S9SJH3_9FLAO	K.KMVYVAALNMAR.K	Y	58.14	1365.73	12	-1.2	683.87	2	32.53	0.9765-0.9990	652.77	1	33592	1-ECP_100ng_Slot1-3_1_1349.d	1	1	378	389			PEAKS DB
22	22	A0A5S9SJH3|A0A5S9SJH3_9FLAO	K.GC(+57.02)QEDPLYEK.L	Y	56.8	1237.53	10	-13.1	619.763	2	22.08	0.9069-0.9296	356.25	1	18233	1-ECP_100ng_Slot1-3_1_1349.d	1	1	261	270	Carbamidomethylation	C2:Carbamidomethylation:1000.00	PEAKS DB
22	22	A0A5S9SJH3|A0A5S9SJH3_9FLAO	K.M(+15.99)VYVAALNMAR.K	Y	56.66	1253.63	11	7.7	627.825	2	33.04	0.9214-0.9440	1248.6	1	34642	1-ECP_100ng_Slot1-3_1_1349.d	2	2	379	389	Oxidation (M)	M1:Oxidation (M):99.62	PEAKS DB
22	22	A0A5S9SJH3|A0A5S9SJH3_9FLAO	R.DFDVNKAETTWLR.R	Y	54.17	1593.78	13	-14.3	797.885	2	33.62	1.0636-1.0859	0	1	35742	1-ECP_100ng_Slot1-3_1_1349.d	0	0	239	251			PEAKS DB
22	22	A0A5S9SJH3|A0A5S9SJH3_9FLAO	G.C(+57.02)QEDPLYEK.L	Y	53.61	1180.51	9	0.5	591.261	2	23.25	0.8970-0.9196	2071.8	1	19638	1-ECP_100ng_Slot1-3_1_1349.d	1	1	262	270	Carbamidomethylation	C1:Carbamidomethylation:1000.00	PEAKS DB
22	22	A0A5S9SJH3|A0A5S9SJH3_9FLAO	R.YFEGITNNFK.D	Y	53.5	1231.59	10	-2.2	616.8	2	32.69	0.9214-0.9440	772.65	1	33954	1-ECP_100ng_Slot1-3_1_1349.d	1	1	144	153			PEAKS DB
22	22	A0A5S9SJH3|A0A5S9SJH3_9FLAO	K.LKLIEAQEAR.N	Y	53.39	1169.68	10	2.2	585.847	2	25.44	0.9278-0.9504	8158.8	1	22612	1-ECP_100ng_Slot1-3_1_1349.d	1	1	321	330			PEAKS DB
22	22	A0A5S9SJH3|A0A5S9SJH3_9FLAO	K.AYLLIAGMYAK.S	Y	53.29	1212.66	11	3.5	607.338	2	34.56	0.9377-0.9603	404.67	1	37267	1-ECP_100ng_Slot1-3_1_1349.d	1	1	355	365			PEAKS DB
22	22	A0A5S9SJH3|A0A5S9SJH3_9FLAO	R.IVNFPNKK.A	Y	52.06	958.56	8	9.1	480.292	2	19.45	0.8488-0.8715	6204.3	1	15044	1-ECP_100ng_Slot1-3_1_1349.d	1	1	91	98			PEAKS DB
22	22	A0A5S9SJH3|A0A5S9SJH3_9FLAO	R.YFEGITNNFKDSNPQK.V	Y	51.92	1900.9	16	-8.4	951.447	2	31.12	1.1695-1.1916	959.17	1	30917	1-ECP_100ng_Slot1-3_1_1349.d	2	2	144	159			PEAKS DB
22	22	A0A5S9SJH3|A0A5S9SJH3_9FLAO	K.SANSC(+57.02)GTNEFEK.K	Y	51.89	1342.55	12	-0.3	672.28	2	16.24	0.9124-0.9350	1385.9	1	11526	1-ECP_100ng_Slot1-3_1_1349.d	1	1	366	377	Carbamidomethylation	C5:Carbamidomethylation:1000.00	PEAKS DB
22	22	A0A5S9SJH3|A0A5S9SJH3_9FLAO	K.NKLASDEEVFAILEK.A	Y	50.52	1704.89	15	-1.5	569.304	3	34.41	0.8424-0.8651	0	1	37016	1-ECP_100ng_Slot1-3_1_1349.d	0	0	113	127			PEAKS DB
22	22	A0A5S9SJH3|A0A5S9SJH3_9FLAO	K.AYTINSSALGK.V	Y	48.24	1123.59	11	3.6	562.803	2	27.25	0.8833-0.9060	4974.9	1	25144	1-ECP_100ng_Slot1-3_1_1349.d	1	1	204	214			PEAKS DB
22	22	A0A5S9SJH3|A0A5S9SJH3_9FLAO	K.KAFELETDPFKK.A	Y	47.29	1451.77	12	-2.5	726.889	2	31.09	1.0143-1.0368	0	1	30928	1-ECP_100ng_Slot1-3_1_1349.d	0	0	307	318			PEAKS DB
22	22	A0A5S9SJH3|A0A5S9SJH3_9FLAO	R.EALQFNPNM(+15.99)GK.A	Y	46.66	1263.59	11	0.2	632.803	2	26.93	0.9024-0.9251	2640.2	1	24636	1-ECP_100ng_Slot1-3_1_1349.d	1	1	344	354	Oxidation (M)	M9:Oxidation (M):1000.00	PEAKS DB
22	22	A0A5S9SJH3|A0A5S9SJH3_9FLAO	K.AQSVDPGSNAGR.Y	Y	45.49	1157.54	12	5.3	579.782	2	12.1	0.8442-0.8670	495.55	1	7645	1-ECP_100ng_Slot1-3_1_1349.d	1	1	391	402			PEAKS DB
22	22	A0A5S9SJH3|A0A5S9SJH3_9FLAO	K.AYLLIAGM(+15.99)YAK.S	Y	44.23	1228.65	11	3.1	615.335	2	33.73	0.9531-0.9756	2987.9	1	35866	1-ECP_100ng_Slot1-3_1_1349.d	1	1	355	365	Oxidation (M)	M8:Oxidation (M):1000.00	PEAKS DB
22	22	A0A5S9SJH3|A0A5S9SJH3_9FLAO	R.DFDVNKAETTWLRR.A	Y	43.12	1749.88	14	9.5	584.306	3	32.73	0.8670-0.8897	413.07	1	34034	1-ECP_100ng_Slot1-3_1_1349.d	1	1	239	252			PEAKS DB
22	22	A0A5S9SJH3|A0A5S9SJH3_9FLAO	K.SANSC(+57.02)GTNEFEKK.M	Y	42.24	1470.64	13	-0.5	491.221	3	13.54	0.7618-0.7848	0	1	9041	1-ECP_100ng_Slot1-3_1_1349.d	0	0	366	378	Carbamidomethylation	C5:Carbamidomethylation:1000.00	PEAKS DB
22	22	A0A5S9SJH3|A0A5S9SJH3_9FLAO	K.AYQISPK.D	Y	40.45	805.433	7	5.1	403.726	2	18.47	0.7912-0.8141	2120	1	13833	1-ECP_100ng_Slot1-3_1_1349.d	1	1	128	134			PEAKS DB
22	22	A0A5S9SJH3|A0A5S9SJH3_9FLAO	R.KAQSVDPGSNAGR.Y	Y	39.73	1285.64	13	2.5	643.828	2	9.78	0.8970-0.9196	1330.4	1	6026	1-ECP_100ng_Slot1-3_1_1349.d	1	1	390	402			PEAKS DB
22	22	A0A5S9SJH3|A0A5S9SJH3_9FLAO	K.EAGNISSKEER.R	Y	39.57	1218.58	11	-12	407.197	3	8.97	0.7379-0.7609	0	1	5530	1-ECP_100ng_Slot1-3_1_1349.d	0	0	190	200			PEAKS DB
22	22	A0A5S9SJH3|A0A5S9SJH3_9FLAO	R.LHNKGC(+57.02)QEDPLYEK.L	Y	37.95	1729.81	14	13.4	577.618	3	17.41	0.8560-0.8788	0	1	12802	1-ECP_100ng_Slot1-3_1_1349.d	0	0	257	270	Carbamidomethylation	C6:Carbamidomethylation:1000.00	PEAKS DB
22	22	A0A5S9SJH3|A0A5S9SJH3_9FLAO	R.LKAYTINSSALGK.V	Y	34.03	1364.77	13	4.5	683.394	2	27.84	1.0035-1.0260	0	1	26143	1-ECP_100ng_Slot1-3_1_1349.d	0	0	202	214			PEAKS DB
22	22	A0A5S9SJH3|A0A5S9SJH3_9FLAO	K.LIEAQEAR.N	Y	31.76	928.498	8	-3.1	465.255	2	16.67	0.8205-0.8433	0	1	12012	1-ECP_100ng_Slot1-3_1_1349.d	0	0	323	330			PEAKS DB
22	22	A0A5S9SJH3|A0A5S9SJH3_9FLAO	K.NGDASGASEMR.K	Y	30.38	1093.45	11	-0.6	547.73	2	10.48	0.8150-0.8378	0	1	6518	1-ECP_100ng_Slot1-3_1_1349.d	0	0	295	305			PEAKS DB
22	22	A0A5S9SJH3|A0A5S9SJH3_9FLAO	K.GIIPSKK.L	Y	29.73	741.475	7	4.5	371.746	2	15.41	0.7333-0.7563	0	1	10826	1-ECP_100ng_Slot1-3_1_1349.d	0	0	409	415			PEAKS DB
22	22	A0A5S9SJH3|A0A5S9SJH3_9FLAO	R.LIPIYTR.D	Y	29.49	874.528	7	4.3	438.273	2	31.51	0.7967-0.8195	11534	1	31554	1-ECP_100ng_Slot1-3_1_1349.d	1	1	232	238			PEAKS DB
22	22	A0A5S9SJH3|A0A5S9SJH3_9FLAO	K.N(+.98)GDASGASEMR.K	Y	28.38	1094.43	11	4.9	548.225	2	12.61	0.8314-0.8542	0	1	8147	1-ECP_100ng_Slot1-3_1_1349.d	0	0	295	305	Deamidation (NQ)	N1:Deamidation (NQ):1000.00	PEAKS DB
22	22	A0A5S9SJH3|A0A5S9SJH3_9FLAO	K.VAEGTSDKELAK.R	Y	27.41	1246.64	12	4	624.33	2	12.94	0.9359-0.9585	1296.1	1	8388	1-ECP_100ng_Slot1-3_1_1349.d	1	1	73	84			PEAKS DB
22	22	A0A5S9SJH3|A0A5S9SJH3_9FLAO	R.IVNFPNK.K	Y	26.03	830.465	7	-0.4	416.24	2	24.23	0.7545-0.7774	0	1	21050	1-ECP_100ng_Slot1-3_1_1349.d	0	0	91	97			PEAKS DB
22	22	A0A5S9SJH3|A0A5S9SJH3_9FLAO	V.AEGTSDKELAKR.V	Y	24.66	1303.67	12	-5	652.841	2	12.18	0.9413-0.9639	0	1	7733	1-ECP_100ng_Slot1-3_1_1349.d	0	0	74	85			PEAKS DB
22	22	A0A5S9SJH3|A0A5S9SJH3_9FLAO	K.AYQISPKDM(+15.99)SVK.N	Y	23.13	1381.69	12	-6.4	691.848	2	20.64	0.9684-0.9909	121.33	1	16499	1-ECP_100ng_Slot1-3_1_1349.d	1	1	128	139	Oxidation (M)	M9:Oxidation (M):1000.00	PEAKS DB
22	22	A0A5S9SJH3|A0A5S9SJH3_9FLAO	R.NRGGFGK.A	Y	21.39	734.382	7	13.2	368.203	2	3.79	0.6992-0.7223	0	1	2799	1-ECP_100ng_Slot1-3_1_1349.d	0	0	331	337			PEAKS DB
31	15	A0A5S9S9H1|A0A5S9S9H1_9FLAO	K.AQIETTTSDYDKEKLQER.L	Y	77.43	2154.04	18	2.5	719.024	3	22.56	0.9440-0.9666	1832.6	1	18875	1-ECP_100ng_Slot1-3_1_1349.d	1	1	351	368			PEAKS DB
31	15	A0A5S9S9H1|A0A5S9S9H1_9FLAO	R.TIVENAGGEGSVVINK.V	Y	75.65	1585.83	16	-7.5	793.917	2	28.25	1.0287-1.0511	4575	1	26597	1-ECP_100ng_Slot1-3_1_1349.d	1	1	453	468			PEAKS DB
31	15	A0A5S9S9H1|A0A5S9S9H1_9FLAO	R.AAVEEGIVAGGGVALVR.S	Y	71.18	1566.87	17	-0.6	784.443	2	33.6	1.0377-1.0600	0	1	35694	1-ECP_100ng_Slot1-3_1_1349.d	0	0	405	421			PEAKS DB
31	15	A0A5S9S9H1|A0A5S9S9H1_9FLAO	K.NVAAGANPMDLKR.G	Y	63.46	1355.7	13	-2.4	678.855	2	25.36	0.9891-1.0116	7690.6	1	22493	1-ECP_100ng_Slot1-3_1_1349.d	1	1	105	117			PEAKS DB
31	15	A0A5S9S9H1|A0A5S9S9H1_9FLAO	K.EGLKNVAAGANPMDLKR.G	Y	63.26	1782.94	17	5.7	595.324	3	28.84	0.9205-0.9431	1740.1	1	27546	1-ECP_100ng_Slot1-3_1_1349.d	1	1	101	117			PEAKS DB
31	15	A0A5S9S9H1|A0A5S9S9H1_9FLAO	K.AQIETTTSDYDKEK.L	Y	62.33	1627.76	14	-3.6	814.883	2	18.11	1.0984-1.1207	6754.1	1	13539	1-ECP_100ng_Slot1-3_1_1349.d	2	2	351	364			PEAKS DB
31	15	A0A5S9S9H1|A0A5S9S9H1_9FLAO	K.VLEGEKDFGYDAK.S	Y	60.64	1469.7	13	-3.3	735.857	2	26.15	1.0296-1.0520	10873	1	23559	1-ECP_100ng_Slot1-3_1_1349.d	2	2	469	481			PEAKS DB
31	15	A0A5S9S9H1|A0A5S9S9H1_9FLAO	R.VDDALHATR.A	Y	59.89	996.499	9	8.5	499.261	2	14.28	0.8405-0.8633	2342	1	9682	1-ECP_100ng_Slot1-3_1_1349.d	1	1	396	404			PEAKS DB
31	15	A0A5S9S9H1|A0A5S9S9H1_9FLAO	K.NVAAGANPMDLK.R	Y	59.39	1199.6	12	6.1	600.809	2	28.42	0.8888-0.9115	1674.7	1	26877	1-ECP_100ng_Slot1-3_1_1349.d	1	1	105	116			PEAKS DB
31	15	A0A5S9S9H1|A0A5S9S9H1_9FLAO	K.DRVDDALHATR.A	Y	58.53	1267.63	11	10.6	423.554	3	19.69	0.7701-0.7930	8396.4	1	15398	1-ECP_100ng_Slot1-3_1_1349.d	2	2	394	404			PEAKS DB
31	15	A0A5S9S9H1|A0A5S9S9H1_9FLAO	K.SFGAPHVTK.D	Y	58.1	942.492	9	5	472.256	2	19.13	0.8122-0.8351	9052.5	1	14618	1-ECP_100ng_Slot1-3_1_1349.d	1	1	42	50			PEAKS DB
31	15	A0A5S9S9H1|A0A5S9S9H1_9FLAO	K.SEAYVNMLK.A	Y	57.94	1053.52	9	2.6	527.767	2	30.78	0.8588-0.8815	9139.5	1	30296	1-ECP_100ng_Slot1-3_1_1349.d	1	1	482	490			PEAKS DB
31	15	A0A5S9S9H1|A0A5S9S9H1_9FLAO	M.AKDIKFDVDAR.D	Y	56.34	1276.68	11	-0.7	639.346	2	23.42	0.9359-0.9585	12058	1	19960	1-ECP_100ng_Slot1-3_1_1349.d	3	3	2	12			PEAKS DB
31	15	A0A5S9S9H1|A0A5S9S9H1_9FLAO	K.IAAVKAPGFGDR.R	Y	55.77	1200.66	12	2.9	601.34	2	26.9	0.9305-0.9531	2895.3	1	24573	1-ECP_100ng_Slot1-3_1_1349.d	2	2	273	284			PEAKS DB
31	15	A0A5S9S9H1|A0A5S9S9H1_9FLAO	K.SFGAPHVTKDGVTVAK.E	Y	54.56	1612.86	16	0.4	538.627	3	26.04	0.8122-0.8351	3431.4	1	23362	1-ECP_100ng_Slot1-3_1_1349.d	1	1	42	57			PEAKS DB
31	15	A0A5S9S9H1|A0A5S9S9H1_9FLAO	K.EGLKNVAAGANPM(+15.99)DLKR.G	Y	54.02	1798.94	17	-1.1	600.652	3	25.12	0.9232-0.9459	1157.6	1	22226	1-ECP_100ng_Slot1-3_1_1349.d	1	1	101	117	Oxidation (M)	M13:Oxidation (M):1000.00	PEAKS DB
31	15	A0A5S9S9H1|A0A5S9S9H1_9FLAO	K.AVTSIVNDLEK.Q	Y	51.28	1187.64	11	-0.9	594.827	2	32.6	0.9350-0.9576	1993.2	1	33761	1-ECP_100ng_Slot1-3_1_1349.d	1	1	122	132			PEAKS DB
31	15	A0A5S9S9H1|A0A5S9S9H1_9FLAO	K.IAAVKAPGFGDRR.K	Y	50.65	1356.76	13	9.9	453.266	3	24.13	0.8214-0.8442	0	1	20901	1-ECP_100ng_Slot1-3_1_1349.d	0	0	273	285			PEAKS DB
31	15	A0A5S9S9H1|A0A5S9S9H1_9FLAO	R.GYLSPYFVTDADK.M	Y	50.12	1474.7	13	-4	738.353	2	34	1.0053-1.0278	0	1	36334	1-ECP_100ng_Slot1-3_1_1349.d	0	0	198	210			PEAKS DB
31	15	A0A5S9S9H1|A0A5S9S9H1_9FLAO	K.EGVITVEEAK.G	Y	49.17	1073.56	10	4.1	537.79	2	25.13	0.8679-0.8906	1408.3	1	22170	1-ECP_100ng_Slot1-3_1_1349.d	1	1	172	181			PEAKS DB
31	15	A0A5S9S9H1|A0A5S9S9H1_9FLAO	K.GRNVIISK.S	Y	48.87	885.54	8	8.4	443.781	2	14.63	0.7903-0.8131	1415.4	1	10012	1-ECP_100ng_Slot1-3_1_1349.d	1	1	34	41			PEAKS DB
31	15	A0A5S9S9H1|A0A5S9S9H1_9FLAO	R.GVDALANAVK.V	Y	48.34	956.529	10	5.8	479.275	2	28.55	0.8387-0.8615	11708	1	27187	1-ECP_100ng_Slot1-3_1_1349.d	1	1	18	27			PEAKS DB
31	15	A0A5S9S9H1|A0A5S9S9H1_9FLAO	K.DIKFDVDAR.D	Y	48.24	1077.55	9	1.6	539.781	2	29.04	0.8688-0.8915	0	1	27936	1-ECP_100ng_Slot1-3_1_1349.d	0	0	4	12			PEAKS DB
31	15	A0A5S9S9H1|A0A5S9S9H1_9FLAO	K.RGVDALANAVK.V	Y	46.93	1112.63	11	13.3	371.889	3	25.55	0.7260-0.7490	1114.3	1	22802	1-ECP_100ng_Slot1-3_1_1349.d	1	1	17	27			PEAKS DB
31	15	A0A5S9S9H1|A0A5S9S9H1_9FLAO	K.APGFGDR.R	Y	45.68	718.34	7	7.4	360.18	2	15.54	0.7324-0.7554	3905.5	1	10847	1-ECP_100ng_Slot1-3_1_1349.d	1	1	278	284			PEAKS DB
31	15	A0A5S9S9H1|A0A5S9S9H1_9FLAO	K.NVAAGANPM(+15.99)DLKR.G	Y	42.91	1371.69	13	-6.8	686.849	2	19.49	0.9981-1.0206	5094.2	1	15147	1-ECP_100ng_Slot1-3_1_1349.d	2	2	105	117	Oxidation (M)	M9:Oxidation (M):1000.00	PEAKS DB
31	15	A0A5S9S9H1|A0A5S9S9H1_9FLAO	K.SEAYVNM(+15.99)LK.A	Y	40.41	1069.51	9	-4.6	535.76	2	23.6	0.8624-0.8851	0	1	20254	1-ECP_100ng_Slot1-3_1_1349.d	0	0	482	490	Oxidation (M)	M7:Oxidation (M):1000.00	PEAKS DB
31	15	A0A5S9S9H1|A0A5S9S9H1_9FLAO	K.VGKEGVITVEEAK.G	Y	38.08	1357.75	13	4.6	679.883	2	23.42	0.9810-1.0035	0	1	20024	1-ECP_100ng_Slot1-3_1_1349.d	0	0	169	181			PEAKS DB
31	15	A0A5S9S9H1|A0A5S9S9H1_9FLAO	K.KDRVDDALHATR.A	Y	35.62	1395.72	12	7.8	349.94	4	15.79	0.7269-0.7499	0	1	11174	1-ECP_100ng_Slot1-3_1_1349.d	0	0	393	404			PEAKS DB
31	15	A0A5S9S9H1|A0A5S9S9H1_9FLAO	K.APGFGDRR.K	Y	34.4	874.441	8	10.4	438.232	2	12.96	0.7958-0.8186	2135.1	1	8397	1-ECP_100ng_Slot1-3_1_1349.d	1	1	278	285			PEAKS DB
31	15	A0A5S9S9H1|A0A5S9S9H1_9FLAO	K.VLEGEKDFG.Y	Y	28.19	992.481	9	4.6	497.25	2	23.78	0.8259-0.8488	296.49	1	20438	1-ECP_100ng_Slot1-3_1_1349.d	1	1	469	477			PEAKS DB
31	15	A0A5S9S9H1|A0A5S9S9H1_9FLAO	K.AIEAPLR.T	Y	28.05	768.449	7	1.6	385.233	2	24.13	0.7462-0.7692	3220.2	1	20913	1-ECP_100ng_Slot1-3_1_1349.d	1	1	446	452			PEAKS DB
31	15	A0A5S9S9H1|A0A5S9S9H1_9FLAO	K.AGIIDPK.K	Y	27.15	712.412	7	4.8	357.215	2	20.19	0.7342-0.7572	4368.9	1	15938	1-ECP_100ng_Slot1-3_1_1349.d	1	1	491	497			PEAKS DB
8	11	A0A5S9UT56|A0A5S9UT56_9FLAO	K.SYEISTEGVLQEK.S	Y	77.54	1481.72	13	-2.2	741.868	2	31.78	1.0161-1.0385	62877	1	32117	1-ECP_100ng_Slot1-3_1_1349.d	2	2	112	124			PEAKS DB
8	11	A0A5S9UT56|A0A5S9UT56_9FLAO	K.VYWMSYIGNGK.A	Y	69.03	1316.62	11	9.5	659.325	2	34.39	0.9675-0.9900	14886	1	36889	1-ECP_100ng_Slot1-3_1_1349.d	1	1	315	325			PEAKS DB
8	11	A0A5S9UT56|A0A5S9UT56_9FLAO	K.TVTDIAGIPNPHGQR.Y	Y	68.15	1574.82	15	-2.2	788.414	2	28.76	1.0314-1.0538	185730	1	27329	1-ECP_100ng_Slot1-3_1_1349.d	4	4	361	375			PEAKS DB
8	11	A0A5S9UT56|A0A5S9UT56_9FLAO	K.WLADGSYKTPDTER.A	Y	67.82	1637.77	14	-2.9	819.889	2	27.35	1.0484-1.0708	107870	1	25257	1-ECP_100ng_Slot1-3_1_1349.d	4	4	212	225			PEAKS DB
8	11	A0A5S9UT56|A0A5S9UT56_9FLAO	K.VYWM(+15.99)SYIGN(+.98)GK.A	Y	67.37	1333.6	11	2.5	667.81	2	33.02	0.9594-0.9819	12037	1	34528	1-ECP_100ng_Slot1-3_1_1349.d	1	1	315	325	Oxidation (M); Deamidation (NQ)	M4:Oxidation (M):1000.00;N9:Deamidation (NQ):1000.00	PEAKS DB
8	11	A0A5S9UT56|A0A5S9UT56_9FLAO	K.VYWMSYIGN(+.98)GK.A	Y	66.18	1317.61	11	8.2	659.816	2	34.46	0.9621-0.9846	5198.4	1	37035	1-ECP_100ng_Slot1-3_1_1349.d	1	1	315	325	Deamidation (NQ)	N9:Deamidation (NQ):1000.00	PEAKS DB
8	11	A0A5S9UT56|A0A5S9UT56_9FLAO	R.YTTPAFIENGK.V	Y	66.04	1239.61	11	-1.7	620.813	2	30.78	0.9142-0.9368	109320	1	30348	1-ECP_100ng_Slot1-3_1_1349.d	3	3	376	386			PEAKS DB
8	11	A0A5S9UT56|A0A5S9UT56_9FLAO	R.FFHQTNNTLFTAGYSK.D	Y	64.93	1874.9	16	-4.2	938.451	2	32.11	1.1571-1.1793	29247	1	32757	1-ECP_100ng_Slot1-3_1_1349.d	4	4	91	106			PEAKS DB
8	11	A0A5S9UT56|A0A5S9UT56_9FLAO	K.VYWM(+15.99)SYIGNGK.A	Y	64.47	1332.62	11	1	667.317	2	32.76	0.9657-0.9882	0	1	34105	1-ECP_100ng_Slot1-3_1_1349.d	0	0	315	325	Oxidation (M)	M4:Oxidation (M):1000.00	PEAKS DB
8	11	A0A5S9UT56|A0A5S9UT56_9FLAO	K.VYISVTTPIETR.V	Y	63.59	1377.75	12	-0.3	689.882	2	33.13	0.9954-1.0179	10623	1	34746	1-ECP_100ng_Slot1-3_1_1349.d	2	2	387	398			PEAKS DB
8	11	A0A5S9UT56|A0A5S9UT56_9FLAO	K.TLDSYASTEDGK.M	Y	62.76	1285.57	12	1.9	643.792	2	19.48	0.9332-0.9558	18695	1	15072	1-ECP_100ng_Slot1-3_1_1349.d	1	1	132	143			PEAKS DB
8	11	A0A5S9UT56|A0A5S9UT56_9FLAO	R.IIAHDIDIDKGDGTK.E	Y	62.61	1609.83	15	8.6	537.622	3	23.85	0.8259-0.8488	1121.8	1	20569	1-ECP_100ng_Slot1-3_1_1349.d	1	1	172	186			PEAKS DB
8	11	A0A5S9UT56|A0A5S9UT56_9FLAO	R.GNKLFVSYHK.W	Y	62.13	1191.64	10	4.7	398.223	3	21.83	0.7388-0.7618	77632	1	17854	1-ECP_100ng_Slot1-3_1_1349.d	3	3	202	211			PEAKS DB
8	11	A0A5S9UT56|A0A5S9UT56_9FLAO	K.MVVIDFYNK.T	Y	58.64	1127.57	9	2.8	564.793	2	34.12	0.8942-0.9169	38109	1	36408	1-ECP_100ng_Slot1-3_1_1349.d	1	1	352	360			PEAKS DB
8	11	A0A5S9UT56|A0A5S9UT56_9FLAO	R.YTTPAFIEN(+.98)GK.V	Y	58	1240.6	11	4.6	621.309	2	30.98	0.9024-0.9251	69547	1	30626	1-ECP_100ng_Slot1-3_1_1349.d	2	2	376	386	Deamidation (NQ)	N9:Deamidation (NQ):1000.00	PEAKS DB
8	11	A0A5S9UT56|A0A5S9UT56_9FLAO	K.M(+15.99)VVIDFYNK.T	Y	56.15	1143.56	9	3.6	572.791	2	32.84	0.9024-0.9251	12662	1	34206	1-ECP_100ng_Slot1-3_1_1349.d	1	1	352	360	Oxidation (M)	M1:Oxidation (M):1000.00	PEAKS DB
8	11	A0A5S9UT56|A0A5S9UT56_9FLAO	K.NKGIPQTGWR.F	Y	54.65	1155.61	10	3.7	578.817	2	22.54	0.8851-0.9078	77212	1	18753	1-ECP_100ng_Slot1-3_1_1349.d	2	2	81	90			PEAKS DB
8	11	A0A5S9UT56|A0A5S9UT56_9FLAO	K.RFHIVDAK.T	Y	53.43	984.551	8	8.2	493.286	2	18.41	0.8387-0.8615	14757	1	13777	1-ECP_100ng_Slot1-3_1_1349.d	2	2	158	165			PEAKS DB
8	11	A0A5S9UT56|A0A5S9UT56_9FLAO	R.FHIVDAK.T	Y	52.55	828.449	7	2.5	415.233	2	21.83	0.7930-0.8159	69897	1	17926	1-ECP_100ng_Slot1-3_1_1349.d	3	3	159	165			PEAKS DB
8	11	A0A5S9UT56|A0A5S9UT56_9FLAO	K.ENPGSIPWVTGM(+15.99)VQR.G	Y	51.69	1685.82	15	-8.1	843.91	2	33.7	1.0538-1.0761	323.12	1	35844	1-ECP_100ng_Slot1-3_1_1349.d	1	1	187	201	Oxidation (M)	M12:Oxidation (M):1000.00	PEAKS DB
8	11	A0A5S9UT56|A0A5S9UT56_9FLAO	K.WLADGSYK.T	Y	51.64	938.45	8	7.3	470.236	2	26.5	0.8040-0.8269	15936	1	24075	1-ECP_100ng_Slot1-3_1_1349.d	1	1	212	219			PEAKS DB
8	11	A0A5S9UT56|A0A5S9UT56_9FLAO	K.SKFTFDKTLDSYASTEDGK.M	Y	50.29	2139	19	3.7	714.01	3	31.3	0.8570-0.8797	1720	1	31303	1-ECP_100ng_Slot1-3_1_1349.d	1	1	125	143			PEAKS DB
8	11	A0A5S9UT56|A0A5S9UT56_9FLAO	K.SKFTFDK.T	Y	49.96	871.444	7	4.1	436.731	2	20.02	0.7655-0.7884	2093.1	1	15779	1-ECP_100ng_Slot1-3_1_1349.d	1	1	125	131			PEAKS DB
8	11	A0A5S9UT56|A0A5S9UT56_9FLAO	K.GIPQTGWR.F	Y	48.88	913.477	8	0.2	457.746	2	26.63	0.7774-0.8003	113560	1	24185	1-ECP_100ng_Slot1-3_1_1349.d	1	1	83	90			PEAKS DB
8	11	A0A5S9UT56|A0A5S9UT56_9FLAO	V.TDIAGIPNPHGQR.Y	Y	46.62	1374.7	13	-4.6	688.354	2	28.71	0.9603-0.9828	324.85	1	27393	1-ECP_100ng_Slot1-3_1_1349.d	1	1	363	375			PEAKS DB
8	11	A0A5S9UT56|A0A5S9UT56_9FLAO	R.FFHQTNNTLFTAGYSKDVTC(+57.02)K.S	Y	44.85	2478.16	21	-14.5	827.05	3	31.68	1.0609-1.0833	409.93	1	31963	1-ECP_100ng_Slot1-3_1_1349.d	1	1	91	111	Carbamidomethylation	C20:Carbamidomethylation:1000.00	PEAKS DB
8	11	A0A5S9UT56|A0A5S9UT56_9FLAO	H.QTNNTLFTAGYSK.D	Y	42.46	1443.7	13	5.7	722.861	2	29.69	0.9855-1.0080	233.71	1	28909	1-ECP_100ng_Slot1-3_1_1349.d	1	1	94	106			PEAKS DB
8	11	A0A5S9UT56|A0A5S9UT56_9FLAO	K.SLKGIFK.L	Y	41.79	791.49	7	1.7	396.753	2	25.53	0.7545-0.7774	13506	1	22771	1-ECP_100ng_Slot1-3_1_1349.d	1	1	419	425			PEAKS DB
8	11	A0A5S9UT56|A0A5S9UT56_9FLAO	R.GN(+.98)KLFVSYHK.W	Y	41.12	1192.62	10	-10.3	597.313	2	23.75	0.9142-0.9368	0	1	20450	1-ECP_100ng_Slot1-3_1_1349.d	0	0	202	211	Deamidation (NQ)	N2:Deamidation (NQ):1000.00	PEAKS DB
8	11	A0A5S9UT56|A0A5S9UT56_9FLAO	R.GNKLFVSY.H	Y	40.12	926.486	8	5.5	464.253	2	31.72	0.7939-0.8168	11573	1	32034	1-ECP_100ng_Slot1-3_1_1349.d	1	1	202	209			PEAKS DB
8	11	A0A5S9UT56|A0A5S9UT56_9FLAO	K.N(+.98)KGIPQTGWR.F	Y	37.19	1156.6	10	6.3	579.31	2	25.79	0.8752-0.8979	752.7	1	23030	1-ECP_100ng_Slot1-3_1_1349.d	1	1	81	90	Deamidation (NQ)	N1:Deamidation (NQ):90.91	PEAKS DB
8	11	A0A5S9UT56|A0A5S9UT56_9FLAO	F.SYPSFEFEK.I	Y	34.94	1132.51	9	8.6	567.266	2	32.37	0.8697-0.8924	1672.6	1	33258	1-ECP_100ng_Slot1-3_1_1349.d	1	1	232	240			PEAKS DB
8	11	A0A5S9UT56|A0A5S9UT56_9FLAO	K.LFVSYHK.W	Y	34.49	892.481	7	3.2	447.249	2	23.89	0.8168-0.8396	43278	1	20404	1-ECP_100ng_Slot1-3_1_1349.d	1	1	205	211			PEAKS DB
8	11	A0A5S9UT56|A0A5S9UT56_9FLAO	R.IIAHDIDIDKGDGT(-18.01)K.E	Y	30.88	1591.82	15	1.5	531.615	3	31.51	0.7637-0.7866	951.09	1	31623	1-ECP_100ng_Slot1-3_1_1349.d	1	1	172	186	Dehydration	T14:Dehydration:22.85	PEAKS DB
8	11	A0A5S9UT56|A0A5S9UT56_9FLAO	A.VELSYDGLGQKR.F	Y	30.83	1363.71	12	-10.6	682.855	2	28.27	0.9981-1.0206	0	1	26777	1-ECP_100ng_Slot1-3_1_1349.d	0	0	147	158			PEAKS DB
8	11	A0A5S9UT56|A0A5S9UT56_9FLAO	N.VVTPPQK.S	Y	28.32	767.454	7	-3.9	384.733	2	13.29	0.7462-0.7692	0	1	8792	1-ECP_100ng_Slot1-3_1_1349.d	0	0	34	40			PEAKS DB
8	11	A0A5S9UT56|A0A5S9UT56_9FLAO	R.FFHQ(+.98)TNNTLFTAGYSK.D	Y	28.1	1875.88	16	8	626.305	3	32.63	0.8205-0.8433	0	1	33855	1-ECP_100ng_Slot1-3_1_1349.d	0	0	91	106	Deamidation (NQ)	Q4:Deamidation (NQ):0.00	PEAKS DB
8	11	A0A5S9UT56|A0A5S9UT56_9FLAO	R.IINDDSVGAYEWGAFLK.T	Y	27.25	1896.93	17	-8.8	949.462	2	34.64	1.1314-1.1536	0	1	37391	1-ECP_100ng_Slot1-3_1_1349.d	0	0	330	346			PEAKS DB
8	11	A0A5S9UT56|A0A5S9UT56_9FLAO	K.SSTKYVVAF.E	Y	27.05	1000.52	9	3.6	501.271	2	32.39	0.8515-0.8742	1657.9	1	33311	1-ECP_100ng_Slot1-3_1_1349.d	1	1	41	49			PEAKS DB
8	11	A0A5S9UT56|A0A5S9UT56_9FLAO	T.DIAGIPNPHGQR.Y	Y	25.49	1273.65	12	-13	637.825	2	25.27	0.9214-0.9440	0	1	22410	1-ECP_100ng_Slot1-3_1_1349.d	0	0	364	375			PEAKS DB
8	11	A0A5S9UT56|A0A5S9UT56_9FLAO	R.FFHQTNNTLF.T	Y	23.98	1267.6	10	8.6	634.812	2	33.62	0.9278-0.9504	831.76	1	35708	1-ECP_100ng_Slot1-3_1_1349.d	1	1	91	100			PEAKS DB
8	11	A0A5S9UT56|A0A5S9UT56_9FLAO	K.ENPGSIPWVTGM(+15.99)VQ(+.98)R.G	Y	23.24	1686.8	15	4	844.412	2	33.65	1.0547-1.0770	0	1	35782	1-ECP_100ng_Slot1-3_1_1349.d	0	0	187	201	Oxidation (M); Deamidation (NQ)	M12:Oxidation (M):1000.00;Q14:Deamidation (NQ):12.88	PEAKS DB
8	11	A0A5S9UT56|A0A5S9UT56_9FLAO	F.LKTDVLK.M	Y	20.01	815.512	7	12.6	408.768	2	18.82	0.7600-0.7829	179.22	1	14374	1-ECP_100ng_Slot1-3_1_1349.d	1	1	345	351			PEAKS DB
8	11	A0A5S9UT56|A0A5S9UT56_9FLAO	R.YT(-18.01)TPAFIEN(+.98)GK.V	Y	19.62	1222.59	11	1.9	612.302	2	31.84	0.8861-0.9087	3933.4	1	32246	1-ECP_100ng_Slot1-3_1_1349.d	1	1	376	386	Dehydration; Deamidation (NQ)	T2:Dehydration:0.00;N9:Deamidation (NQ):1000.00	PEAKS DB
8	11	A0A5S9UT56|A0A5S9UT56_9FLAO	R.YTT(-18.01)PAFIEN(+.98)GK.V	Y	18.95	1222.59	11	1.9	612.302	2	31.84	0.8979-0.9205	3933.4	1	32283	1-ECP_100ng_Slot1-3_1_1349.d	1	1	376	386	Dehydration; Deamidation (NQ)	T3:Dehydration:40.00;N9:Deamidation (NQ):1000.00	PEAKS DB
42	17	A0A5S9TQR2|A0A5S9TQR2_9FLAO	K.KHALLMAEAGYTQPAAR.K	Y	76.22	1826.95	17	4.1	609.992	3	27.19	0.8497-0.8724	1815.4	1	25043	1-ECP_100ng_Slot1-3_1_1349.d	1	1	694	710			PEAKS DB
42	17	A0A5S9TQR2|A0A5S9TQR2_9FLAO	K.M(+15.99)NTIGADVLAGLNK.A	Y	71.17	1431.74	14	-4.5	716.874	2	34.15	0.9972-1.0197	819.09	1	36525	1-ECP_100ng_Slot1-3_1_1349.d	1	1	506	519	Oxidation (M)	M1:Oxidation (M):1000.00	PEAKS DB
42	17	A0A5S9TQR2|A0A5S9TQR2_9FLAO	R.NRLVNDALTASLK.S	Y	65.85	1413.79	13	-2.2	472.271	3	31.6	0.7738-0.7967	2080.7	1	31883	1-ECP_100ng_Slot1-3_1_1349.d	1	1	59	71			PEAKS DB
42	17	A0A5S9TQR2|A0A5S9TQR2_9FLAO	K.HALLMAEAGYTQPAAR.K	Y	65.48	1698.85	16	2.5	567.292	3	30.34	0.8960-0.9187	511.48	1	29721	1-ECP_100ng_Slot1-3_1_1349.d	1	1	695	710			PEAKS DB
42	17	A0A5S9TQR2|A0A5S9TQR2_9FLAO	K.MNTIGADVLAGLNK.A	Y	64.79	1415.74	14	6.3	708.884	2	34.47	0.9981-1.0206	583.14	1	37085	1-ECP_100ng_Slot1-3_1_1349.d	1	1	506	519			PEAKS DB
42	17	A0A5S9TQR2|A0A5S9TQR2_9FLAO	K.KHALLM(+15.99)AEAGYTQPAAR.K	Y	61.58	1842.94	17	8.5	615.326	3	24.1	0.8579-0.8806	0	1	20863	1-ECP_100ng_Slot1-3_1_1349.d	0	0	694	710	Oxidation (M)	M6:Oxidation (M):1000.00	PEAKS DB
42	17	A0A5S9TQR2|A0A5S9TQR2_9FLAO	R.LVNDALTASLK.S	Y	61.04	1143.65	11	-1.6	572.831	2	31.91	0.8870-0.9097	8261.7	1	32378	1-ECP_100ng_Slot1-3_1_1349.d	1	1	61	71			PEAKS DB
42	17	A0A5S9TQR2|A0A5S9TQR2_9FLAO	K.SKPSPIYSKK.F	Y	59.06	1133.64	10	7.8	378.892	3	10.2	0.7084-0.7315	0	1	6350	1-ECP_100ng_Slot1-3_1_1349.d	0	0	72	81			PEAKS DB
42	17	A0A5S9TQR2|A0A5S9TQR2_9FLAO	K.QALGAFM(+15.99)VATDSMQASR.F	Y	58.83	1798.83	17	-12.2	900.413	2	33.32	1.1394-1.1615	0	1	35186	1-ECP_100ng_Slot1-3_1_1349.d	0	0	719	735	Oxidation (M)	M7:Oxidation (M):45.03	PEAKS DB
42	17	A0A5S9TQR2|A0A5S9TQR2_9FLAO	K.EGATYYYDVTAK.G	Y	58.18	1379.62	12	1	690.82	2	28.86	0.9702-0.9927	2005.7	1	27578	1-ECP_100ng_Slot1-3_1_1349.d	2	2	448	459			PEAKS DB
42	17	A0A5S9TQR2|A0A5S9TQR2_9FLAO	K.LFEVVPGPNC(+57.02)K.Q	Y	56.59	1258.64	11	0.2	630.326	2	32.51	0.9305-0.9531	952.41	1	33537	1-ECP_100ng_Slot1-3_1_1349.d	1	1	170	180	Carbamidomethylation	C10:Carbamidomethylation:1000.00	PEAKS DB
42	17	A0A5S9TQR2|A0A5S9TQR2_9FLAO	K.HFAVTHFFNPPR.Y	Y	56.07	1468.74	12	-3.6	490.584	3	32.09	0.8460-0.8688	295.25	1	32834	1-ECP_100ng_Slot1-3_1_1349.d	1	1	155	166			PEAKS DB
42	17	A0A5S9TQR2|A0A5S9TQR2_9FLAO	R.EAFLSLATER.K	Y	54.52	1135.59	10	5.1	568.804	2	33.48	0.8815-0.9042	3907.8	1	35426	1-ECP_100ng_Slot1-3_1_1349.d	1	1	774	783			PEAKS DB
42	17	A0A5S9TQR2|A0A5S9TQR2_9FLAO	K.VFEQVEKYR.T	Y	54.17	1196.62	9	-2.4	599.315	2	24.96	0.9341-0.9567	940.43	1	21924	1-ECP_100ng_Slot1-3_1_1349.d	1	1	118	126			PEAKS DB
42	17	A0A5S9TQR2|A0A5S9TQR2_9FLAO	R.EAFLSLATERK.T	Y	53.39	1263.68	11	2.4	632.85	2	31.71	0.9477-0.9702	2114.1	1	31992	1-ECP_100ng_Slot1-3_1_1349.d	1	1	774	784			PEAKS DB
42	17	A0A5S9TQR2|A0A5S9TQR2_9FLAO	K.QKVFEQVEKYR.T	Y	53.13	1452.77	11	2.9	485.266	3	24.23	0.8003-0.8232	0	1	21049	1-ECP_100ng_Slot1-3_1_1349.d	0	0	116	126			PEAKS DB
42	17	A0A5S9TQR2|A0A5S9TQR2_9FLAO	K.TSVLAKDTPAFIGNR.I	Y	52.57	1588.86	15	-3.3	795.433	2	31.52	1.0466-1.0690	155.28	1	31681	1-ECP_100ng_Slot1-3_1_1349.d	1	1	198	212			PEAKS DB
42	17	A0A5S9TQR2|A0A5S9TQR2_9FLAO	K.FATLELTK.N	Y	52.28	921.517	8	8.6	461.77	2	31.83	0.8323-0.8551	3946.6	1	32171	1-ECP_100ng_Slot1-3_1_1349.d	1	1	336	343			PEAKS DB
42	17	A0A5S9TQR2|A0A5S9TQR2_9FLAO	K.SKPSPIYSK.K	Y	51.91	1005.55	9	13	503.788	2	13.58	0.8342-0.8570	2344.5	1	9025	1-ECP_100ng_Slot1-3_1_1349.d	1	1	72	80			PEAKS DB
42	17	A0A5S9TQR2|A0A5S9TQR2_9FLAO	K.HALLMAEAGYTQPAARK.D	Y	50.44	1826.95	17	0.4	609.99	3	27.51	0.9260-0.9486	0	1	25632	1-ECP_100ng_Slot1-3_1_1349.d	0	0	695	711			PEAKS DB
42	17	A0A5S9TQR2|A0A5S9TQR2_9FLAO	K.YFQDTMMR.M	Y	48.76	1090.46	8	4.8	546.239	2	28.25	0.8970-0.9196	5228.4	1	26600	1-ECP_100ng_Slot1-3_1_1349.d	1	1	567	574			PEAKS DB
42	17	A0A5S9TQR2|A0A5S9TQR2_9FLAO	K.DTPAFIGNR.I	Y	46.76	989.493	9	6.1	495.757	2	27.18	0.8278-0.8506	2246.8	1	25081	1-ECP_100ng_Slot1-3_1_1349.d	1	1	204	212			PEAKS DB
42	17	A0A5S9TQR2|A0A5S9TQR2_9FLAO	K.HALLM(+15.99)AEAGYTQPAAR.K	Y	46.3	1714.85	16	-2.7	572.621	3	27.13	0.8942-0.9169	0	1	25045	1-ECP_100ng_Slot1-3_1_1349.d	0	0	695	710	Oxidation (M)	M5:Oxidation (M):1000.00	PEAKS DB
42	17	A0A5S9TQR2|A0A5S9TQR2_9FLAO	K.NIDKPIDRFK.V	Y	45.93	1244.69	10	8.6	415.907	3	22.07	0.7342-0.7572	5239.3	1	18269	1-ECP_100ng_Slot1-3_1_1349.d	2	2	344	353			PEAKS DB
42	17	A0A5S9TQR2|A0A5S9TQR2_9FLAO	K.DIVVVNKDR.Q	Y	45.2	1056.59	9	5.2	529.306	2	19.86	0.8724-0.8951	2120.3	1	15531	1-ECP_100ng_Slot1-3_1_1349.d	1	1	679	687			PEAKS DB
42	17	A0A5S9TQR2|A0A5S9TQR2_9FLAO	K.VLVGGKDKAGEFYR.K	Y	42.99	1537.83	14	4.3	513.618	3	24.2	0.8332-0.8560	142.87	1	20987	1-ECP_100ng_Slot1-3_1_1349.d	1	1	354	367			PEAKS DB
42	17	A0A5S9TQR2|A0A5S9TQR2_9FLAO	R.FISEHDQK.I	Y	42.34	1002.48	8	8.2	502.25	2	10.92	0.8460-0.8688	2279.1	1	6710	1-ECP_100ng_Slot1-3_1_1349.d	1	1	736	743			PEAKS DB
42	17	A0A5S9TQR2|A0A5S9TQR2_9FLAO	K.YFQDTMM(+15.99)R.M	Y	39.22	1106.45	8	9	554.239	2	23.28	0.8688-0.8915	984.58	1	19731	1-ECP_100ng_Slot1-3_1_1349.d	1	1	567	574	Oxidation (M)	M7:Oxidation (M):7.65	PEAKS DB
42	17	A0A5S9TQR2|A0A5S9TQR2_9FLAO	K.NIDKPIDR.F	Y	37.52	969.524	8	9	485.774	2	14.55	0.8460-0.8688	1881	1	9929	1-ECP_100ng_Slot1-3_1_1349.d	1	1	344	351			PEAKS DB
42	17	A0A5S9TQR2|A0A5S9TQR2_9FLAO	K.VSEQYLLNLER.E	Y	36.33	1362.71	11	7.8	682.37	2	33.5	0.9873-1.0098	0	1	35537	1-ECP_100ng_Slot1-3_1_1349.d	0	0	763	773			PEAKS DB
42	17	A0A5S9TQR2|A0A5S9TQR2_9FLAO	K.QKVFEQVEK.Y	Y	35.34	1133.61	9	2.9	567.813	2	18.36	0.8797-0.9024	2993.3	1	13746	1-ECP_100ng_Slot1-3_1_1349.d	1	1	116	124			PEAKS DB
42	17	A0A5S9TQR2|A0A5S9TQR2_9FLAO	Y.VMAGGDLSEPTK.V	Y	30.73	1203.58	12	-2.6	602.796	2	22.48	0.9323-0.9549	0	1	18796	1-ECP_100ng_Slot1-3_1_1349.d	0	0	751	762			PEAKS DB
42	17	A0A5S9TQR2|A0A5S9TQR2_9FLAO	K.VFEQVEK.Y	Y	30.62	877.455	7	0.9	439.735	2	19.05	0.7802-0.8031	951.38	1	14609	1-ECP_100ng_Slot1-3_1_1349.d	1	1	118	124			PEAKS DB
42	17	A0A5S9TQR2|A0A5S9TQR2_9FLAO	K.AGEFYRK.N	Y	29.21	869.439	7	10.1	435.731	2	12.83	0.7884-0.8113	590.39	1	8337	1-ECP_100ng_Slot1-3_1_1349.d	1	1	362	368			PEAKS DB
42	17	A0A5S9TQR2|A0A5S9TQR2_9FLAO	K.YFQDTM(+15.99)MR.M	Y	25.76	1106.45	8	0.4	554.234	2	22.87	0.8733-0.8960	464.39	1	19206	1-ECP_100ng_Slot1-3_1_1349.d	1	1	567	574	Oxidation (M)	M6:Oxidation (M):0.00	PEAKS DB
42	17	A0A5S9TQR2|A0A5S9TQR2_9FLAO	K.DKAGEFYR.K	Y	25.37	984.466	8	4.1	493.243	2	17.05	0.8378-0.8606	0	1	12410	1-ECP_100ng_Slot1-3_1_1349.d	0	0	360	367			PEAKS DB
42	17	A0A5S9TQR2|A0A5S9TQR2_9FLAO	K.DKAGEFYRK.N	Y	25.3	1112.56	9	10.3	557.294	2	13.42	0.8488-0.8715	0	1	8907	1-ECP_100ng_Slot1-3_1_1349.d	0	0	360	368			PEAKS DB
42	17	A0A5S9TQR2|A0A5S9TQR2_9FLAO	K.AEGKEPAAWITEMVTK.G	Y	24.78	1759.88	16	-1	587.634	3	34.41	0.8003-0.8232	0	1	37017	1-ECP_100ng_Slot1-3_1_1349.d	0	0	423	438			PEAKS DB
42	17	A0A5S9TQR2|A0A5S9TQR2_9FLAO	K.GLTLKDK.V	Y	24.15	773.465	7	10.5	387.744	2	14.69	0.7554-0.7784	1017.8	1	10062	1-ECP_100ng_Slot1-3_1_1349.d	1	1	49	55			PEAKS DB
42	17	A0A5S9TQR2|A0A5S9TQR2_9FLAO	S.RFISEHDQK.I	Y	21.63	1158.58	9	12.6	387.205	3	10.2	0.7269-0.7499	0	1	6341	1-ECP_100ng_Slot1-3_1_1349.d	0	0	735	743			PEAKS DB
42	17	A0A5S9TQR2|A0A5S9TQR2_9FLAO	K.AKGLTLKDK.V	Y	20.95	972.597	9	9.6	487.31	2	12.23	0.8195-0.8424	0	1	7771	1-ECP_100ng_Slot1-3_1_1349.d	0	0	47	55			PEAKS DB
18	60	A0A5S9U4N8|A0A5S9U4N8_9FLAO	R.NTYHGNTANTYAQGNRNPFIDNPYLATR.I	Y	75.75	3182.49	28	-3.9	796.627	4	32.6	0.8824-0.9051	0	1	33813	1-ECP_100ng_Slot1-3_1_1349.d	0	0	244	271			PEAKS DB
18	60	A0A5S9U4N8|A0A5S9U4N8_9FLAO	R.SGNLQDSGNGDLLVWNR.E	Y	74.64	1843.88	17	-6.4	922.942	2	33.75	1.1020-1.1243	5815.2	1	35939	1-ECP_100ng_Slot1-3_1_1349.d	1	1	97	113			PEAKS DB
18	60	A0A5S9U4N8|A0A5S9U4N8_9FLAO	K.SLATPKLETGSPGAGTDAHNLRPADKTR.N	Y	72.45	2860.48	28	-1.2	716.126	4	25.68	0.9585-0.9810	12167	1	22929	1-ECP_100ng_Slot1-3_1_1349.d	2	2	120	147			PEAKS DB
18	60	A0A5S9U4N8|A0A5S9U4N8_9FLAO	K.STHTNLLSYTPGVWEASK.I	Y	69.68	1989.98	18	11.5	996.009	2	33.6	1.1810-1.2031	11212	1	35701	1-ECP_100ng_Slot1-3_1_1349.d	1	1	47	64			PEAKS DB
18	60	A0A5S9U4N8|A0A5S9U4N8_9FLAO	K.LETGSPGAGTDAHNLRPADKTR.N	Y	68.95	2263.13	22	2.4	755.386	3	18.71	0.9069-0.9296	73206	1	14134	1-ECP_100ng_Slot1-3_1_1349.d	5	5	126	147			PEAKS DB
18	60	A0A5S9U4N8|A0A5S9U4N8_9FLAO	K.SLATPKLETGSPGAGTDAHNLRPADK.T	Y	65.74	2603.33	26	2.2	651.841	4	26.79	0.9341-0.9567	8018.7	1	24462	1-ECP_100ng_Slot1-3_1_1349.d	1	1	120	145			PEAKS DB
18	60	A0A5S9U4N8|A0A5S9U4N8_9FLAO	R.NPFIDNPYLATR.I	Y	64.71	1419.71	12	0.1	710.865	2	34.04	1.0116-1.0341	6442.1	1	36300	1-ECP_100ng_Slot1-3_1_1349.d	1	1	260	271			PEAKS DB
18	60	A0A5S9U4N8|A0A5S9U4N8_9FLAO	K.WNAEDPVSDIEKAR.N	Y	64.49	1628.78	14	-0.6	543.933	3	31.96	0.8013-0.8241	1716.7	1	32548	1-ECP_100ng_Slot1-3_1_1349.d	1	1	230	243			PEAKS DB
18	60	A0A5S9U4N8|A0A5S9U4N8_9FLAO	R.NTYHGNTANTYAQGNR.N	Y	63.54	1780.79	16	11.7	594.61	3	14.04	0.8022-0.8250	8286.7	1	9503	1-ECP_100ng_Slot1-3_1_1349.d	2	2	244	259			PEAKS DB
18	60	A0A5S9U4N8|A0A5S9U4N8_9FLAO	K.ALEIANITSR.T	Y	62.02	1086.6	10	0	544.309	2	32.09	0.8688-0.8915	85271	1	32717	1-ECP_100ng_Slot1-3_1_1349.d	1	1	494	503			PEAKS DB
18	60	A0A5S9U4N8|A0A5S9U4N8_9FLAO	K.WNAEDPVSDIEK.A	Y	60.65	1401.64	12	4.6	701.831	2	32.09	0.9377-0.9603	19814	1	32615	1-ECP_100ng_Slot1-3_1_1349.d	1	1	230	241			PEAKS DB
18	60	A0A5S9U4N8|A0A5S9U4N8_9FLAO	K.LETGSPGAGTDAHNLRPADK.T	Y	58.52	2005.98	20	10.5	502.508	4	20.03	0.8122-0.8351	36103	1	15778	1-ECP_100ng_Slot1-3_1_1349.d	3	3	126	145			PEAKS DB
18	60	A0A5S9U4N8|A0A5S9U4N8_9FLAO	K.DGANNKSAQSATVNATTTDGAS.N	Y	58.49	2079.93	22	-13.2	1040.96	2	17.18	1.1589-1.1810	0	1	12532	1-ECP_100ng_Slot1-3_1_1349.d	0	0	452	473			PEAKS DB
18	60	A0A5S9U4N8|A0A5S9U4N8_9FLAO	R.TIDLAGYTVKR.Q	Y	57.85	1235.69	11	3.3	618.853	2	30.55	0.9747-0.9972	99834	1	30108	1-ECP_100ng_Slot1-3_1_1349.d	2	2	504	514			PEAKS DB
18	60	A0A5S9U4N8|A0A5S9U4N8_9FLAO	K.SAASNVVNGK.T	Y	55.8	945.488	10	11.3	473.757	2	12.28	0.7875-0.8104	29205	1	7735	1-ECP_100ng_Slot1-3_1_1349.d	1	1	367	376			PEAKS DB
18	60	A0A5S9U4N8|A0A5S9U4N8_9FLAO	R.FGDGSGNSGFSSVTY.V	Y	53.03	1480.61	15	3.3	741.315	2	32.77	0.9756-0.9981	5290.1	1	34047	1-ECP_100ng_Slot1-3_1_1349.d	1	1	156	170			PEAKS DB
18	60	A0A5S9U4N8|A0A5S9U4N8_9FLAO	K.SAASNVVN(+.98)GK.T	Y	51.64	946.472	10	8.4	474.247	2	13.56	0.7857-0.8086	14137	1	8997	1-ECP_100ng_Slot1-3_1_1349.d	3	3	367	376	Deamidation (NQ)	N8:Deamidation (NQ):32.69	PEAKS DB
18	60	A0A5S9U4N8|A0A5S9U4N8_9FLAO	R.MVMYMYLR.Y	Y	50.53	1105.51	8	5.4	553.766	2	34.38	0.8888-0.9115	0	1	36967	1-ECP_100ng_Slot1-3_1_1349.d	0	0	194	201			PEAKS DB
18	60	A0A5S9U4N8|A0A5S9U4N8_9FLAO	R.M(+15.99)VM(+15.99)YMYLR.Y	Y	50.31	1137.5	8	4.4	569.761	2	31.57	0.9051-0.9278	4802.6	1	31758	1-ECP_100ng_Slot1-3_1_1349.d	1	1	194	201	Oxidation (M)	M1:Oxidation (M):68.07;M3:Oxidation (M):43.88	PEAKS DB
18	60	A0A5S9U4N8|A0A5S9U4N8_9FLAO	K.IKSTHTNLLSYTPGVWEASK.I	Y	49.23	2231.16	20	5.3	558.8	4	32.83	0.8067-0.8296	952.5	1	34275	1-ECP_100ng_Slot1-3_1_1349.d	1	1	45	64			PEAKS DB
18	60	A0A5S9U4N8|A0A5S9U4N8_9FLAO	R.MVM(+15.99)YM(+15.99)YLR.Y	Y	48.45	1137.5	8	0.1	569.758	2	30.12	0.8970-0.9196	7075.6	1	29414	1-ECP_100ng_Slot1-3_1_1349.d	1	1	194	201	Oxidation (M)	M3:Oxidation (M):36.05;M5:Oxidation (M):64.94	PEAKS DB
18	60	A0A5S9U4N8|A0A5S9U4N8_9FLAO	R.SGNLQDSGNGDLLVWNREHVYSK.S	Y	47.87	2587.24	23	-0.7	863.42	3	32.11	0.9612-0.9837	925.05	1	32772	1-ECP_100ng_Slot1-3_1_1349.d	1	1	97	119			PEAKS DB
18	60	A0A5S9U4N8|A0A5S9U4N8_9FLAO	K.SAQSATVNATTTDGAS.N	Y	46.29	1480.66	16	-2.7	741.337	2	17.34	0.9639-0.9864	827.07	1	12623	1-ECP_100ng_Slot1-3_1_1349.d	1	1	458	473			PEAKS DB
18	60	A0A5S9U4N8|A0A5S9U4N8_9FLAO	R.MVM(+15.99)YMYLR.Y	Y	43.5	1121.51	8	-0.3	561.761	2	32.75	0.9269-0.9495	1181.3	1	34119	1-ECP_100ng_Slot1-3_1_1349.d	1	1	194	201	Oxidation (M)	M3:Oxidation (M):32.28	PEAKS DB
18	60	A0A5S9U4N8|A0A5S9U4N8_9FLAO	R.M(+15.99)VM(+15.99)YM(+15.99)YLR.Y	Y	42.55	1153.5	8	1.5	577.757	2	27.71	0.9097-0.9323	10352	1	25776	1-ECP_100ng_Slot1-3_1_1349.d	1	1	194	201	Oxidation (M)	M1:Oxidation (M):1000.00;M3:Oxidation (M):1000.00;M5:Oxidation (M):1000.00	PEAKS DB
18	60	A0A5S9U4N8|A0A5S9U4N8_9FLAO	R.TIDLAGYTVK.R	Y	40.82	1079.59	10	12.1	540.807	2	32.76	0.8560-0.8788	14998	1	34167	1-ECP_100ng_Slot1-3_1_1349.d	1	1	504	513			PEAKS DB
18	60	A0A5S9U4N8|A0A5S9U4N8_9FLAO	R.MVMYM(+15.99)YLR.Y	Y	33.65	1121.51	8	5.3	561.764	2	33.02	0.8988-0.9214	7125.4	1	34717	1-ECP_100ng_Slot1-3_1_1349.d	1	1	194	201	Oxidation (M)	M5:Oxidation (M):54.01	PEAKS DB
18	60	A0A5S9U4N8|A0A5S9U4N8_9FLAO	K.ARNTYHGN(+.98)TANTYAQGNR.N	Y	29.95	2008.91	18	13.3	670.653	3	12.73	0.8424-0.8651	0	1	8255	1-ECP_100ng_Slot1-3_1_1349.d	0	0	242	259	Deamidation (NQ)	N8:Deamidation (NQ):14.84	PEAKS DB
18	60	A0A5S9U4N8|A0A5S9U4N8_9FLAO	K.NVLNVYNPSNR.I	Y	28.07	1288.65	11	0.5	645.334	2	29.7	0.9332-0.9558	0	1	28949	1-ECP_100ng_Slot1-3_1_1349.d	0	0	685	695			PEAKS DB
18	60	A0A5S9U4N8|A0A5S9U4N8_9FLAO	R.M(+15.99)VMYM(+15.99)YLR.Y	Y	27.03	1137.5	8	2.1	569.76	2	31.29	0.9051-0.9278	5973.4	1	31025	1-ECP_100ng_Slot1-3_1_1349.d	1	1	194	201	Oxidation (M)	M1:Oxidation (M):33.18;M5:Oxidation (M):54.01	PEAKS DB
18	60	A0A5S9U4N8|A0A5S9U4N8_9FLAO	K.STHTNLLSY.T	Y	26.47	1034.5	9	-5.3	518.256	2	29.65	0.8752-0.8979	0	1	28864	1-ECP_100ng_Slot1-3_1_1349.d	0	0	47	55			PEAKS DB
18	60	A0A5S9U4N8|A0A5S9U4N8_9FLAO	K.SAAS(-18.01)N(+.98)VVNGK.T	Y	21.19	928.461	10	11.2	465.243	2	14.45	0.7664-0.7894	506.88	1	9843	1-ECP_100ng_Slot1-3_1_1349.d	1	1	367	376	Dehydration; Deamidation (NQ)	S4:Dehydration:49.37;N5:Deamidation (NQ):0.00	PEAKS DB
18	60	A0A5S9U4N8|A0A5S9U4N8_9FLAO	Y.TPGVWEASK.I	Y	18.29	973.487	9	12.8	487.757	2	23.57	0.8058-0.8287	0	1	20216	1-ECP_100ng_Slot1-3_1_1349.d	0	0	56	64			PEAKS DB
24	20	A0A5S9V5T2|A0A5S9V5T2_9FLAO	K.SNTLM(+15.99)TC(+57.02)NWLLGR.K	Y	68.76	1580.74	13	-4.6	791.375	2	34.35	1.0511-1.0734	679.53	1	36847	1-ECP_100ng_Slot1-3_1_1349.d	1	1	241	253	Oxidation (M); Carbamidomethylation	M5:Oxidation (M):1000.00;C7:Carbamidomethylation:1000.00	PEAKS DB
24	20	A0A5S9V5T2|A0A5S9V5T2_9FLAO	K.ALKAEETLNANLK.Q	Y	66.48	1413.78	13	-7.6	707.893	2	26.88	1.0215-1.0439	4306.4	1	24594	1-ECP_100ng_Slot1-3_1_1349.d	2	2	100	112			PEAKS DB
24	20	A0A5S9V5T2|A0A5S9V5T2_9FLAO	K.IYNTLM(+15.99)SQVVAGK.K	Y	64.66	1438.75	13	-0.4	720.381	2	29.43	0.9945-1.0170	4913.4	1	28399	1-ECP_100ng_Slot1-3_1_1349.d	2	2	277	289	Oxidation (M)	M6:Oxidation (M):1000.00	PEAKS DB
24	20	A0A5S9V5T2|A0A5S9V5T2_9FLAO	K.IYNTLMSQVVAGKK.F	Y	64.29	1550.85	14	-4	776.429	2	32.33	1.0886-1.1109	8976.3	1	33153	1-ECP_100ng_Slot1-3_1_1349.d	2	2	277	290			PEAKS DB
24	20	A0A5S9V5T2|A0A5S9V5T2_9FLAO	K.FGGINEVESVR.F	Y	63.6	1205.6	11	-12.3	603.802	2	30.63	0.9232-0.9459	6722.8	1	30200	1-ECP_100ng_Slot1-3_1_1349.d	1	1	291	301			PEAKS DB
24	20	A0A5S9V5T2|A0A5S9V5T2_9FLAO	K.IYNTLM(+15.99)SQVVAGKK.F	Y	62.33	1566.84	14	9.2	523.293	3	26.61	0.8205-0.8433	6874.7	1	24013	1-ECP_100ng_Slot1-3_1_1349.d	2	2	277	290	Oxidation (M)	M6:Oxidation (M):1000.00	PEAKS DB
24	20	A0A5S9V5T2|A0A5S9V5T2_9FLAO	R.RNIFLTDAQWNNERK.T	Y	61.57	1903.97	15	5.1	635.666	3	31.03	0.8633-0.8861	589.45	1	30803	1-ECP_100ng_Slot1-3_1_1349.d	1	1	56	70			PEAKS DB
24	20	A0A5S9V5T2|A0A5S9V5T2_9FLAO	K.MGLVPMVNEYSK.V	Y	60.73	1366.66	12	3.1	684.341	2	34.02	0.9549-0.9774	11750	1	36291	1-ECP_100ng_Slot1-3_1_1349.d	2	2	315	326			PEAKS DB
24	20	A0A5S9V5T2|A0A5S9V5T2_9FLAO	K.MGLVPM(+15.99)VNEYSK.V	Y	59.45	1382.66	12	-1.6	692.335	2	32.41	0.9828-1.0053	4450.4	1	33359	1-ECP_100ng_Slot1-3_1_1349.d	1	1	315	326	Oxidation (M)	M6:Oxidation (M):143.55	PEAKS DB
24	20	A0A5S9V5T2|A0A5S9V5T2_9FLAO	R.NIFLTDAQWNNERK.T	Y	58.52	1747.86	14	-11.7	874.929	2	32.74	1.1269-1.1491	459.84	1	34005	1-ECP_100ng_Slot1-3_1_1349.d	1	1	57	70			PEAKS DB
24	20	A0A5S9V5T2|A0A5S9V5T2_9FLAO	R.RNIFLTDAQWNNER.K	Y	56.73	1775.87	14	0.7	592.965	3	32.5	0.8040-0.8269	184.64	1	33567	1-ECP_100ng_Slot1-3_1_1349.d	1	1	56	69			PEAKS DB
24	20	A0A5S9V5T2|A0A5S9V5T2_9FLAO	K.IYNTLMSQVVAGK.K	Y	56.63	1422.75	13	-1.9	712.383	2	33.66	0.9972-1.0197	6324.3	1	35743	1-ECP_100ng_Slot1-3_1_1349.d	1	1	277	289			PEAKS DB
24	20	A0A5S9V5T2|A0A5S9V5T2_9FLAO	R.SVALFYKNTESDKVK.N	Y	55.64	1727.91	15	4.9	576.98	3	26.88	0.8633-0.8861	1337	1	24583	1-ECP_100ng_Slot1-3_1_1349.d	1	1	127	141			PEAKS DB
24	20	A0A5S9V5T2|A0A5S9V5T2_9FLAO	K.KFGGINEVESVR.F	Y	54.08	1333.7	12	5	445.576	3	27.76	0.7728-0.7958	1327.4	1	25925	1-ECP_100ng_Slot1-3_1_1349.d	2	2	290	301			PEAKS DB
24	20	A0A5S9V5T2|A0A5S9V5T2_9FLAO	K.FLDSIQGPTK.L	Y	52.89	1104.58	10	-1.7	553.297	2	29.6	0.8460-0.8688	21514	1	28638	1-ECP_100ng_Slot1-3_1_1349.d	1	1	386	395			PEAKS DB
24	20	A0A5S9V5T2|A0A5S9V5T2_9FLAO	K.KSEISELEK.M	Y	52.41	1061.56	9	9.3	531.792	2	19.04	0.8706-0.8933	19005	1	14585	1-ECP_100ng_Slot1-3_1_1349.d	1	1	306	314			PEAKS DB
24	20	A0A5S9V5T2|A0A5S9V5T2_9FLAO	K.VMKIEQDPNQKDR.V	Y	51.22	1599.8	13	9	534.28	3	15.8	0.8003-0.8232	3104.4	1	11119	1-ECP_100ng_Slot1-3_1_1349.d	1	1	402	414			PEAKS DB
24	20	A0A5S9V5T2|A0A5S9V5T2_9FLAO	K.IEQDPNQKDR.V	Y	49.96	1241.6	10	2.6	414.875	3	7.34	0.7250-0.7480	0	1	4706	1-ECP_100ng_Slot1-3_1_1349.d	0	0	405	414			PEAKS DB
24	20	A0A5S9V5T2|A0A5S9V5T2_9FLAO	K.FLDSIQGPTKLIER.F	Y	49.91	1615.89	14	2.7	539.64	3	33.35	0.8113-0.8342	385.28	1	35253	1-ECP_100ng_Slot1-3_1_1349.d	1	1	386	399			PEAKS DB
24	20	A0A5S9V5T2|A0A5S9V5T2_9FLAO	K.M(+15.99)GLVPM(+15.99)VNEYSK.V	Y	49.24	1398.65	12	-0.9	700.333	2	30.85	0.9783-1.0008	3806.2	1	30372	1-ECP_100ng_Slot1-3_1_1349.d	1	1	315	326	Oxidation (M)	M1:Oxidation (M):1000.00;M6:Oxidation (M):1000.00	PEAKS DB
24	20	A0A5S9V5T2|A0A5S9V5T2_9FLAO	K.VM(+15.99)KIEQDPNQKDR.V	Y	49.09	1615.8	13	-6.5	539.603	3	11.48	0.8049-0.8278	0	1	7165	1-ECP_100ng_Slot1-3_1_1349.d	0	0	402	414	Oxidation (M)	M2:Oxidation (M):1000.00	PEAKS DB
24	20	A0A5S9V5T2|A0A5S9V5T2_9FLAO	K.SFVIQLDGHKGDGPEEA.V	Y	48.38	1797.85	17	-5.4	899.929	2	32.19	1.1545-1.1766	4843.5	1	32971	1-ECP_100ng_Slot1-3_1_1349.d	1	1	429	445			PEAKS DB
24	20	A0A5S9V5T2|A0A5S9V5T2_9FLAO	K.AEETLNANLK.Q	Y	47.96	1101.57	10	3.1	551.792	2	23.17	0.8770-0.8997	2928	1	19569	1-ECP_100ng_Slot1-3_1_1349.d	1	1	103	112			PEAKS DB
24	20	A0A5S9V5T2|A0A5S9V5T2_9FLAO	R.AFENWTTR.T	Y	47.49	1023.48	8	0.3	512.746	2	28	0.8396-0.8624	2184.7	1	26249	1-ECP_100ng_Slot1-3_1_1349.d	1	1	367	374			PEAKS DB
24	20	A0A5S9V5T2|A0A5S9V5T2_9FLAO	R.TNELETSYR.S	Y	45.15	1111.51	9	7.9	556.769	2	20.68	0.8679-0.8906	20280	1	16480	1-ECP_100ng_Slot1-3_1_1349.d	1	1	118	126			PEAKS DB
24	20	A0A5S9V5T2|A0A5S9V5T2_9FLAO	K.M(+15.99)GLVPMVNEYSK.V	Y	44.49	1382.66	12	-7.6	692.331	2	32.87	0.9855-1.0080	1980.1	1	34313	1-ECP_100ng_Slot1-3_1_1349.d	2	2	315	326	Oxidation (M)	M1:Oxidation (M):76.17	PEAKS DB
24	20	A0A5S9V5T2|A0A5S9V5T2_9FLAO	F.LTDAQWNNER.K	Y	42.36	1245.57	10	0.6	623.795	2	21.86	0.9187-0.9413	294.86	1	17995	1-ECP_100ng_Slot1-3_1_1349.d	1	1	60	69			PEAKS DB
24	20	A0A5S9V5T2|A0A5S9V5T2_9FLAO	K.NNADVEKMR.D	Y	41.94	1075.51	9	0.5	538.762	2	12.46	0.8661-0.8888	0	1	7983	1-ECP_100ng_Slot1-3_1_1349.d	0	0	85	93			PEAKS DB
24	20	A0A5S9V5T2|A0A5S9V5T2_9FLAO	K.SNTLMTC(+57.02)NWLLGR.K	Y	40.48	1564.75	13	4.7	783.385	2	34.57	1.0368-1.0591	0	1	37303	1-ECP_100ng_Slot1-3_1_1349.d	0	0	241	253	Carbamidomethylation	C7:Carbamidomethylation:1000.00	PEAKS DB
24	20	A0A5S9V5T2|A0A5S9V5T2_9FLAO	K.IYNTLMSQ(+.98)VVAGK.K	Y	39.08	1423.74	13	-14.7	712.866	2	33.6	0.9999-1.0224	0	1	35718	1-ECP_100ng_Slot1-3_1_1349.d	0	0	277	289	Deamidation (NQ)	Q8:Deamidation (NQ):30.66	PEAKS DB
24	20	A0A5S9V5T2|A0A5S9V5T2_9FLAO	A.LKAEETLNANLK.Q	Y	39.08	1342.75	12	-2.1	672.379	2	25.51	0.9873-1.0098	1568.2	1	22654	1-ECP_100ng_Slot1-3_1_1349.d	1	1	101	112			PEAKS DB
24	20	A0A5S9V5T2|A0A5S9V5T2_9FLAO	K.QALERTNELETSYR.S	Y	39.02	1708.84	14	1.6	570.621	3	24.77	0.8086-0.8314	204.03	1	21719	1-ECP_100ng_Slot1-3_1_1349.d	1	1	113	126			PEAKS DB
24	20	A0A5S9V5T2|A0A5S9V5T2_9FLAO	G.EEENLYVPPSSALAGK.I	Y	38.23	1702.84	16	-13.1	852.417	2	32.4	1.0609-1.0833	130.04	1	33327	1-ECP_100ng_Slot1-3_1_1349.d	1	1	261	276			PEAKS DB
24	20	A0A5S9V5T2|A0A5S9V5T2_9FLAO	R.SVALFYK.N	Y	38	826.459	7	8.3	414.24	2	31.48	0.7572-0.7802	8343	1	31641	1-ECP_100ng_Slot1-3_1_1349.d	1	1	127	133			PEAKS DB
24	20	A0A5S9V5T2|A0A5S9V5T2_9FLAO	L.KAEETLNANLK.Q	Y	37.91	1229.66	11	0	615.838	2	19.52	0.9196-0.9422	0	1	15182	1-ECP_100ng_Slot1-3_1_1349.d	0	0	102	112			PEAKS DB
24	20	A0A5S9V5T2|A0A5S9V5T2_9FLAO	F.LTDAQWNNERK.T	Y	37.29	1373.67	11	-7	687.837	2	18.14	0.9729-0.9954	0	1	13583	1-ECP_100ng_Slot1-3_1_1349.d	0	0	60	70			PEAKS DB
24	20	A0A5S9V5T2|A0A5S9V5T2_9FLAO	K.SEISELEK.M	Y	36.99	933.466	8	4.7	467.742	2	23.17	0.8351-0.8579	0	1	19676	1-ECP_100ng_Slot1-3_1_1349.d	0	0	307	314			PEAKS DB
24	20	A0A5S9V5T2|A0A5S9V5T2_9FLAO	A.EETLNANLK.Q	Y	33.39	1030.53	9	-1.6	516.271	2	22.54	0.8442-0.8670	996.44	1	18823	1-ECP_100ng_Slot1-3_1_1349.d	1	1	104	112			PEAKS DB
24	20	A0A5S9V5T2|A0A5S9V5T2_9FLAO	R.TESDLRSQIVK.F	Y	33.14	1274.68	11	0.5	638.349	2	22.34	0.9368-0.9594	6907.2	1	18628	1-ECP_100ng_Slot1-3_1_1349.d	2	2	375	385			PEAKS DB
24	20	A0A5S9V5T2|A0A5S9V5T2_9FLAO	K.NKALKAEETLNANLK.Q	Y	32.7	1655.92	15	5	552.984	3	24.69	0.8405-0.8633	589.41	1	21579	1-ECP_100ng_Slot1-3_1_1349.d	1	1	98	112			PEAKS DB
24	20	A0A5S9V5T2|A0A5S9V5T2_9FLAO	R.NIFLTDAQWNNER.K	Y	31.17	1619.77	13	-10.3	810.884	2	34.03	1.0600-1.0824	0	1	36367	1-ECP_100ng_Slot1-3_1_1349.d	0	0	57	69			PEAKS DB
24	20	A0A5S9V5T2|A0A5S9V5T2_9FLAO	N.KALKAEETLNANLK.Q	Y	30.73	1541.88	14	-14.5	514.959	3	23.37	0.8159-0.8387	0	1	19951	1-ECP_100ng_Slot1-3_1_1349.d	0	0	99	112			PEAKS DB
24	20	A0A5S9V5T2|A0A5S9V5T2_9FLAO	E.ETLNANLK.Q	Y	29.97	901.487	8	3.6	451.752	2	20.79	0.8067-0.8296	723.17	1	16622	1-ECP_100ng_Slot1-3_1_1349.d	1	1	105	112			PEAKS DB
24	20	A0A5S9V5T2|A0A5S9V5T2_9FLAO	L.DIHITPYFPAK.S	Y	28.55	1300.68	11	-1.8	651.347	2	33.37	0.9531-0.9756	0	1	35322	1-ECP_100ng_Slot1-3_1_1349.d	0	0	418	428			PEAKS DB
24	20	A0A5S9V5T2|A0A5S9V5T2_9FLAO	K.VMAFSAK.T	Y	28.2	752.389	7	0.7	377.202	2	23.09	0.7278-0.7508	2082.7	1	19503	1-ECP_100ng_Slot1-3_1_1349.d	1	1	327	333			PEAKS DB
24	20	A0A5S9V5T2|A0A5S9V5T2_9FLAO	D.ASSVLDLLK.E	Y	27	944.554	9	-5.5	473.282	2	34.54	0.8186-0.8415	0	1	37263	1-ECP_100ng_Slot1-3_1_1349.d	0	0	22	30			PEAKS DB
24	20	A0A5S9V5T2|A0A5S9V5T2_9FLAO	K.VM(+15.99)AFSAK.T	Y	19.78	768.384	7	-6.5	385.197	2	16.75	0.7407-0.7637	0	1	12090	1-ECP_100ng_Slot1-3_1_1349.d	0	0	327	333	Oxidation (M)	M2:Oxidation (M):1000.00	PEAKS DB
40	40	A0A5S9V326|A0A5S9V326_9FLAO	R.TPGKLTASSAFVFGKK.G	Y	78.42	1637.91	16	5.7	546.982	3	30.85	0.8806-0.9033	6019.1	1	30505	1-ECP_100ng_Slot1-3_1_1349.d	1	1	332	347			PEAKS DB
40	40	A0A5S9V326|A0A5S9V326_9FLAO	K.KGLISIDYTYKDYK.N	Y	72.59	1705.89	14	5.1	569.641	3	31.56	0.8733-0.8960	1086.9	1	31774	1-ECP_100ng_Slot1-3_1_1349.d	1	1	347	360			PEAKS DB
40	40	A0A5S9V326|A0A5S9V326_9FLAO	K.YTSPYYIYDSR.N	Y	68.03	1426.64	11	3.7	714.33	2	31.61	0.9792-1.0017	9976.3	1	31806	1-ECP_100ng_Slot1-3_1_1349.d	2	2	444	454			PEAKS DB
40	40	A0A5S9V326|A0A5S9V326_9FLAO	R.NANPSELTMDNSR.I	Y	68.01	1447.64	13	0.7	724.826	2	23.7	0.9431-0.9657	37940	1	20304	1-ECP_100ng_Slot1-3_1_1349.d	1	1	455	467			PEAKS DB
40	40	A0A5S9V326|A0A5S9V326_9FLAO	K.ASHAINIGTEWR.F	Y	66.47	1353.68	12	3.7	677.849	2	29.71	0.9657-0.9882	16022	1	28820	1-ECP_100ng_Slot1-3_1_1349.d	2	2	382	393			PEAKS DB
40	40	A0A5S9V326|A0A5S9V326_9FLAO	K.KSSLAITLGETK.T	Y	64.62	1246.71	12	-2	624.363	2	28.87	0.9657-0.9882	9853.4	1	27538	1-ECP_100ng_Slot1-3_1_1349.d	1	1	71	82			PEAKS DB
40	40	A0A5S9V326|A0A5S9V326_9FLAO	K.GFSAGLGYNFGNTK.I	Y	64.5	1431.68	14	-2.8	716.844	2	33.03	0.9855-1.0080	737.32	1	34618	1-ECP_100ng_Slot1-3_1_1349.d	1	1	421	434			PEAKS DB
40	40	A0A5S9V326|A0A5S9V326_9FLAO	R.GGYHFENSPYK.N	Y	64.28	1297.57	11	0.6	649.794	2	23.37	0.9196-0.9422	17442	1	19766	1-ECP_100ng_Slot1-3_1_1349.d	2	2	401	411			PEAKS DB
40	40	A0A5S9V326|A0A5S9V326_9FLAO	R.NANPSELTM(+15.99)DNSR.I	Y	63.75	1463.63	13	-0.9	732.822	2	19.19	0.9513-0.9738	18862	1	14723	1-ECP_100ng_Slot1-3_1_1349.d	1	1	455	467	Oxidation (M)	M9:Oxidation (M):1000.00	PEAKS DB
40	40	A0A5S9V326|A0A5S9V326_9FLAO	R.TPGKLTASSAFVFGK.K	Y	62.98	1509.82	15	3.4	504.282	3	32.55	0.8186-0.8415	779.49	1	33693	1-ECP_100ng_Slot1-3_1_1349.d	1	1	332	346			PEAKS DB
40	40	A0A5S9V326|A0A5S9V326_9FLAO	K.SSLAITLGETK.T	Y	60.26	1118.62	11	-0.1	560.316	2	31.98	0.8842-0.9069	7240.1	1	32512	1-ECP_100ng_Slot1-3_1_1349.d	1	1	72	82			PEAKS DB
40	40	A0A5S9V326|A0A5S9V326_9FLAO	R.NAN(+.98)PSELTMDNSR.I	Y	54.45	1448.62	13	8.1	725.323	2	26.16	0.9648-0.9873	0	1	23631	1-ECP_100ng_Slot1-3_1_1349.d	0	0	455	467	Deamidation (NQ)	N3:Deamidation (NQ):0.00	PEAKS DB
40	40	A0A5S9V326|A0A5S9V326_9FLAO	R.GGYHFENSPYKNALDSDNLK.G	Y	53.7	2268.04	20	2.2	757.024	3	30.46	0.9169-0.9395	245.01	1	29958	1-ECP_100ng_Slot1-3_1_1349.d	1	1	401	420			PEAKS DB
40	40	A0A5S9V326|A0A5S9V326_9FLAO	K.LTASSAFVFGKK.G	Y	51.82	1254.7	12	-0.7	628.355	2	31.46	0.9927-1.0152	3754.3	1	31542	1-ECP_100ng_Slot1-3_1_1349.d	1	1	336	347			PEAKS DB
40	40	A0A5S9V326|A0A5S9V326_9FLAO	R.FDNM(+15.99)SLR.G	Y	48.01	897.401	7	3.7	449.71	2	18.26	0.7948-0.8177	12813	1	13624	1-ECP_100ng_Slot1-3_1_1349.d	1	1	394	400	Oxidation (M)	M4:Oxidation (M):1000.00	PEAKS DB
40	40	A0A5S9V326|A0A5S9V326_9FLAO	K.NALDSDNLK.G	Y	45.23	988.482	9	-6.4	495.245	2	19.59	0.8378-0.8606	1567.6	1	15270	1-ECP_100ng_Slot1-3_1_1349.d	1	1	412	420			PEAKS DB
40	40	A0A5S9V326|A0A5S9V326_9FLAO	K.NITTFDIYK.E	Y	44	1113.57	9	4.6	557.795	2	33.03	0.8770-0.8997	2692.6	1	34592	1-ECP_100ng_Slot1-3_1_1349.d	1	1	301	309			PEAKS DB
40	40	A0A5S9V326|A0A5S9V326_9FLAO	R.FDNMSLR.G	Y	43.65	881.407	7	4.7	441.713	2	25.74	0.7912-0.8141	2219.8	1	22939	1-ECP_100ng_Slot1-3_1_1349.d	1	1	394	400			PEAKS DB
40	40	A0A5S9V326|A0A5S9V326_9FLAO	F.SAGLGYNFGNTK.I	Y	42.87	1227.59	12	13.3	614.81	2	29.09	0.9051-0.9278	0	1	28015	1-ECP_100ng_Slot1-3_1_1349.d	0	0	423	434			PEAKS DB
40	40	A0A5S9V326|A0A5S9V326_9FLAO	K.GLISIDYTYKDYKNTR.L	Y	42.05	1948.99	16	4.1	650.673	3	31.81	0.9440-0.9666	475.87	1	32180	1-ECP_100ng_Slot1-3_1_1349.d	1	1	348	363			PEAKS DB
40	40	A0A5S9V326|A0A5S9V326_9FLAO	R.VFHPQNNR.Y	Y	41.67	1010.5	8	12.3	506.266	2	10.3	0.8469-0.8697	0	1	6412	1-ECP_100ng_Slot1-3_1_1349.d	0	0	275	282			PEAKS DB
40	40	A0A5S9V326|A0A5S9V326_9FLAO	R.NANPSELTMDN(+.98)SR.I	Y	40.74	1448.62	13	-11.1	725.309	2	23.88	0.9567-0.9792	0	1	20601	1-ECP_100ng_Slot1-3_1_1349.d	0	0	455	467	Deamidation (NQ)	N11:Deamidation (NQ):20.10	PEAKS DB
40	40	A0A5S9V326|A0A5S9V326_9FLAO	K.LTASSAFVFGK.K	Y	34.38	1126.6	11	4.3	564.311	2	33.35	0.8888-0.9115	1575	1	35202	1-ECP_100ng_Slot1-3_1_1349.d	1	1	336	346			PEAKS DB
40	40	A0A5S9V326|A0A5S9V326_9FLAO	R.DFNSLFPPFR.L	Y	31.65	1238.61	10	-2.8	620.31	2	34.74	0.9142-0.9368	0	1	37491	1-ECP_100ng_Slot1-3_1_1349.d	0	0	320	329			PEAKS DB
40	40	A0A5S9V326|A0A5S9V326_9FLAO	K.EIDPDFIPER.D	Y	29.1	1229.59	10	-2.3	615.802	2	32.9	0.9205-0.9431	475.44	1	34507	1-ECP_100ng_Slot1-3_1_1349.d	1	1	310	319			PEAKS DB
40	40	A0A5S9V326|A0A5S9V326_9FLAO	N.SLFPPFR.L	Y	28.59	862.47	7	-4.8	432.24	2	34.46	0.7692-0.7921	0	1	37090	1-ECP_100ng_Slot1-3_1_1349.d	0	0	323	329			PEAKS DB
40	40	A0A5S9V326|A0A5S9V326_9FLAO	K.GLISIDYTYKDYK.N	Y	27.69	1577.8	13	6.9	526.943	3	32.76	0.8232-0.8460	0	1	34130	1-ECP_100ng_Slot1-3_1_1349.d	0	0	348	360			PEAKS DB
39	33	A0A5S9REV9|A0A5S9REV9_9FLAO	R.ISYDEGQTWAYSK.L	Y	66.17	1546.69	13	0.5	774.355	2	30.43	1.0152-1.0377	392.82	1	29861	1-ECP_100ng_Slot1-3_1_1349.d	1	1	1933	1945			PEAKS DB
39	33	A0A5S9REV9|A0A5S9REV9_9FLAO	R.ENGGFQIVYAR.F	Y	65.49	1252.62	11	6.1	627.321	2	32.24	0.9142-0.9368	0	1	33088	1-ECP_100ng_Slot1-3_1_1349.d	0	0	719	729			PEAKS DB
39	33	A0A5S9REV9|A0A5S9REV9_9FLAO	K.AFIWN(+.98)QGENNAGDTTAAYK.T	Y	64.4	2070.93	19	-12.2	1036.46	2	33.22	1.1740-1.1961	0	1	35000	1-ECP_100ng_Slot1-3_1_1349.d	0	0	1077	1095	Deamidation (NQ)	N5:Deamidation (NQ):23.10	PEAKS DB
39	33	A0A5S9REV9|A0A5S9REV9_9FLAO	K.STAGVETLVKK.S	Y	58.83	1131.65	11	-4.2	566.83	2	22.73	0.8997-0.9223	1779.8	1	19022	1-ECP_100ng_Slot1-3_1_1349.d	1	1	920	930			PEAKS DB
39	33	A0A5S9REV9|A0A5S9REV9_9FLAO	R.YTSTLDGYDKDR.L	Y	58.79	1432.65	12	-2.1	717.329	2	21.1	1.0143-1.0368	793.03	1	16982	1-ECP_100ng_Slot1-3_1_1349.d	1	1	1903	1914			PEAKS DB
39	33	A0A5S9REV9|A0A5S9REV9_9FLAO	R.LLFSNPASTSSR.S	Y	57.11	1278.66	12	4.8	640.339	2	31.36	0.9359-0.9585	2912.4	1	31302	1-ECP_100ng_Slot1-3_1_1349.d	1	1	1915	1926			PEAKS DB
39	33	A0A5S9REV9|A0A5S9REV9_9FLAO	T.LNIGAGNPTALAPK.R	Y	56.26	1335.75	14	4	668.885	2	32.06	0.9657-0.9882	2865.9	1	32674	1-ECP_100ng_Slot1-3_1_1349.d	2	2	1378	1391			PEAKS DB
39	33	A0A5S9REV9|A0A5S9REV9_9FLAO	K.TALNQLYNSLK.S	Y	55.92	1263.68	11	-14.6	632.839	2	33.69	0.9477-0.9702	446.28	1	35851	1-ECP_100ng_Slot1-3_1_1349.d	1	1	1096	1106			PEAKS DB
39	33	A0A5S9REV9|A0A5S9REV9_9FLAO	R.STTNGTGYTLIAK.V	Y	55.85	1325.68	13	-2.6	663.847	2	28.01	0.9549-0.9774	764.36	1	26309	1-ECP_100ng_Slot1-3_1_1349.d	1	1	782	794			PEAKS DB
39	33	A0A5S9REV9|A0A5S9REV9_9FLAO	R.DTNGVGYEMFVR.N	Y	55	1386.62	12	3.9	694.322	2	33.75	0.9549-0.9774	0	1	35967	1-ECP_100ng_Slot1-3_1_1349.d	0	0	74	85			PEAKS DB
39	33	A0A5S9REV9|A0A5S9REV9_9FLAO	R.ISFTTTNTSNDR.K	Y	52.19	1355.63	12	5.3	678.827	2	24.54	0.9675-0.9900	978.43	1	21305	1-ECP_100ng_Slot1-3_1_1349.d	1	1	2057	2068			PEAKS DB
39	33	A0A5S9REV9|A0A5S9REV9_9FLAO	K.STTNPNPNSGGITR.L	Y	52.05	1414.68	14	1.8	708.349	2	16.49	0.9323-0.9549	3884.6	1	11843	1-ECP_100ng_Slot1-3_1_1349.d	1	1	2002	2015			PEAKS DB
39	33	A0A5S9REV9|A0A5S9REV9_9FLAO	K.TTNNDLDKPYGR.L	Y	51.65	1392.66	12	-6.5	697.334	2	16.61	1.0278-1.0502	814.26	1	11875	1-ECP_100ng_Slot1-3_1_1349.d	1	1	1050	1061			PEAKS DB
39	33	A0A5S9REV9|A0A5S9REV9_9FLAO	R.ISFTTTNTSNDRK.F	Y	51.51	1483.73	13	-0.3	495.583	3	20.86	0.7655-0.7884	0	1	16755	1-ECP_100ng_Slot1-3_1_1349.d	0	0	2057	2069			PEAKS DB
39	33	A0A5S9REV9|A0A5S9REV9_9FLAO	R.LENSGLKDAVK.A	Y	51.4	1172.64	11	4	587.33	2	18.64	0.9006-0.9232	2038.7	1	14047	1-ECP_100ng_Slot1-3_1_1349.d	1	1	1066	1076			PEAKS DB
39	33	A0A5S9REV9|A0A5S9REV9_9FLAO	R.STTN(+.98)GTGYTLIAK.V	Y	51.36	1326.67	13	-2	664.339	2	28.89	0.9648-0.9873	1589.5	1	27679	1-ECP_100ng_Slot1-3_1_1349.d	1	1	782	794	Deamidation (NQ)	N4:Deamidation (NQ):1000.00	PEAKS DB
39	33	A0A5S9REV9|A0A5S9REV9_9FLAO	K.KYQLYPR.G	Y	50.4	966.529	7	10.3	484.277	2	21.67	0.8396-0.8624	1327.7	1	17702	1-ECP_100ng_Slot1-3_1_1349.d	2	2	850	856			PEAKS DB
39	33	A0A5S9REV9|A0A5S9REV9_9FLAO	K.TIFHADPDTSSPNSFHTR.Y	Y	49.16	2028.93	18	4.9	677.32	3	26.8	0.9558-0.9783	0	1	24525	1-ECP_100ng_Slot1-3_1_1349.d	0	0	1743	1760			PEAKS DB
39	33	A0A5S9REV9|A0A5S9REV9_9FLAO	K.VYRPNGIVSR.I	Y	49.04	1159.65	10	6.8	387.559	3	20.91	0.7646-0.7875	292.97	1	16824	1-ECP_100ng_Slot1-3_1_1349.d	1	1	881	890			PEAKS DB
39	33	A0A5S9REV9|A0A5S9REV9_9FLAO	K.SLANWISK.L	Y	47.24	917.497	8	-1.7	459.755	2	32.35	0.7921-0.8150	2609.5	1	33159	1-ECP_100ng_Slot1-3_1_1349.d	1	1	1180	1187			PEAKS DB
39	33	A0A5S9REV9|A0A5S9REV9_9FLAO	R.YTSVNEGFNKNR.L	Y	46.81	1427.68	12	0.4	714.847	2	18.14	0.9738-0.9963	0	1	13572	1-ECP_100ng_Slot1-3_1_1349.d	0	0	646	657			PEAKS DB
39	33	A0A5S9REV9|A0A5S9REV9_9FLAO	K.IGVLYEVASTK.G	Y	46.27	1178.65	11	9.7	590.34	2	32.78	0.9205-0.9431	0	1	34172	1-ECP_100ng_Slot1-3_1_1349.d	0	0	1965	1975			PEAKS DB
39	33	A0A5S9REV9|A0A5S9REV9_9FLAO	R.QFVAATPNTR.I	Y	45.94	1103.57	10	-4.2	552.791	2	22.46	0.8579-0.8806	0	1	18762	1-ECP_100ng_Slot1-3_1_1349.d	0	0	1138	1147			PEAKS DB
39	33	A0A5S9REV9|A0A5S9REV9_9FLAO	K.STAGVETLVK.K	Y	45.88	1003.55	10	11.2	502.79	2	26.79	0.8177-0.8405	622.33	1	24474	1-ECP_100ng_Slot1-3_1_1349.d	1	1	920	929			PEAKS DB
39	33	A0A5S9REV9|A0A5S9REV9_9FLAO	K.IYVDGNLQDTK.A	Y	44.86	1264.63	11	-1.6	633.321	2	26.36	0.9404-0.9630	3601.9	1	23849	1-ECP_100ng_Slot1-3_1_1349.d	1	1	133	143			PEAKS DB
39	33	A0A5S9REV9|A0A5S9REV9_9FLAO	R.SNAIGDYYR.I	Y	43.98	1057.48	9	3.7	529.751	2	24.81	0.8588-0.8815	1893.9	1	21691	1-ECP_100ng_Slot1-3_1_1349.d	1	1	60	68			PEAKS DB
39	33	A0A5S9REV9|A0A5S9REV9_9FLAO	R.HGFSPDPK.Q	Y	43.49	883.419	8	5.6	442.719	2	13.97	0.7939-0.8168	0	1	9467	1-ECP_100ng_Slot1-3_1_1349.d	0	0	1152	1159			PEAKS DB
39	33	A0A5S9REV9|A0A5S9REV9_9FLAO	K.VGAVGFTK.G	Y	43.01	777.438	8	-1	389.726	2	22.1	0.7296-0.7526	0	1	18309	1-ECP_100ng_Slot1-3_1_1349.d	0	0	1309	1316			PEAKS DB
39	33	A0A5S9REV9|A0A5S9REV9_9FLAO	R.YTSVNEGFNK.N	Y	41.93	1157.54	10	2	579.776	2	21.1	0.8706-0.8933	2182.9	1	16954	1-ECP_100ng_Slot1-3_1_1349.d	1	1	646	655			PEAKS DB
39	33	A0A5S9REV9|A0A5S9REV9_9FLAO	R.LQYRLENSGLKDAVK.A	Y	40.83	1732.95	15	1.1	578.657	3	27.82	0.8851-0.9078	0	1	26102	1-ECP_100ng_Slot1-3_1_1349.d	0	0	1062	1076			PEAKS DB
39	33	A0A5S9REV9|A0A5S9REV9_9FLAO	R.IRSNAIGDYYR.I	Y	39.85	1326.67	11	-4.8	443.228	3	24.64	0.7637-0.7866	0	1	21556	1-ECP_100ng_Slot1-3_1_1349.d	0	0	58	68			PEAKS DB
39	33	A0A5S9REV9|A0A5S9REV9_9FLAO	R.LILLEHNQLWK.D	Y	39.6	1405.81	11	-2.2	703.91	2	34.03	1.0197-1.0421	0	1	36374	1-ECP_100ng_Slot1-3_1_1349.d	0	0	385	395			PEAKS DB
39	33	A0A5S9REV9|A0A5S9REV9_9FLAO	R.NSLGYNAR.A	Y	38.54	893.436	8	11.7	447.73	2	16.09	0.7994-0.8223	0	1	11462	1-ECP_100ng_Slot1-3_1_1349.d	0	0	1863	1870			PEAKS DB
39	33	A0A5S9REV9|A0A5S9REV9_9FLAO	R.GPWIVDANTK.V	Y	37.94	1099.57	10	-1	550.79	2	31.09	0.8606-0.8833	444.67	1	30840	1-ECP_100ng_Slot1-3_1_1349.d	1	1	1299	1308			PEAKS DB
39	33	A0A5S9REV9|A0A5S9REV9_9FLAO	K.VAENALPGK.T	Y	36.55	897.492	9	13.4	449.759	2	17.84	0.7701-0.7930	398.37	1	13251	1-ECP_100ng_Slot1-3_1_1349.d	1	1	1432	1440			PEAKS DB
39	33	A0A5S9REV9|A0A5S9REV9_9FLAO	R.NNADLIR.Y	Y	35.76	814.43	7	5.3	408.224	2	18.62	0.7480-0.7710	0	1	14115	1-ECP_100ng_Slot1-3_1_1349.d	0	0	639	645			PEAKS DB
39	33	A0A5S9REV9|A0A5S9REV9_9FLAO	R.LIAVVTSR.Q	Y	35.1	857.533	8	6.9	429.777	2	27.37	0.8013-0.8241	1382.2	1	25311	1-ECP_100ng_Slot1-3_1_1349.d	1	1	549	556			PEAKS DB
39	33	A0A5S9REV9|A0A5S9REV9_9FLAO	K.VYRPN(+.98)GIVSR.I	Y	32.42	1160.63	10	2.5	581.324	2	21.98	0.8951-0.9178	297.66	1	18119	1-ECP_100ng_Slot1-3_1_1349.d	1	1	881	890	Deamidation (NQ)	N5:Deamidation (NQ):1000.00	PEAKS DB
39	33	A0A5S9REV9|A0A5S9REV9_9FLAO	R.LLFSNAR.T	Y	30.26	819.46	7	7.5	410.74	2	28.56	0.7866-0.8095	915.59	1	27122	1-ECP_100ng_Slot1-3_1_1349.d	1	1	658	664			PEAKS DB
39	33	A0A5S9REV9|A0A5S9REV9_9FLAO	R.ISYDEGQ(+.98)TWAYSK.L	Y	20.27	1547.68	13	12.2	774.856	2	30.45	1.0053-1.0278	0	1	29968	1-ECP_100ng_Slot1-3_1_1349.d	0	0	1933	1945	Deamidation (NQ)	Q7:Deamidation (NQ):1000.00	PEAKS DB
50	25	A0A5S9TBY8|A0A5S9TBY8_9FLAO	R.SYYSQGSAGDSFDTR.F	Y	79.8	1639.67	15	-5.2	820.841	2	25.15	1.0350-1.0574	2524	1	22120	1-ECP_100ng_Slot1-3_1_1349.d	1	1	429	443			PEAKS DB
50	25	A0A5S9TBY8|A0A5S9TBY8_9FLAO	K.SGTTSQNAAGTNPFYNVGVR.M	Y	61.24	2039.97	20	-6.2	1020.98	2	32.62	1.1678-1.1899	1566.4	1	33742	1-ECP_100ng_Slot1-3_1_1349.d	1	1	239	258			PEAKS DB
50	25	A0A5S9TBY8|A0A5S9TBY8_9FLAO	R.GNNNTYQGVNR.F	Y	59.79	1235.56	11	5.3	618.793	2	13.06	0.8797-0.9024	224.21	1	8559	1-ECP_100ng_Slot1-3_1_1349.d	1	1	395	405			PEAKS DB
50	25	A0A5S9TBY8|A0A5S9TBY8_9FLAO	K.GVDM(+15.99)NENSIGLK.S	Y	59.11	1291.61	12	0.2	646.811	2	24.23	0.9214-0.9440	4017.7	1	20933	1-ECP_100ng_Slot1-3_1_1349.d	1	1	143	154	Oxidation (M)	M4:Oxidation (M):1000.00	PEAKS DB
50	25	A0A5S9TBY8|A0A5S9TBY8_9FLAO	R.FAAVNLNNVWK.S	Y	58.46	1274.68	11	11.1	638.353	2	34.42	0.9413-0.9639	1759.8	1	36976	1-ECP_100ng_Slot1-3_1_1349.d	1	1	444	454			PEAKS DB
50	25	A0A5S9TBY8|A0A5S9TBY8_9FLAO	R.IIESPVTIER.L	N	56.69	1155.65	10	4.7	578.835	2	31.35	0.8761-0.8988	20109	1	31340	1-ECP_100ng_Slot1-3_1_1349.d	1	1	111	120			PEAKS DB
50	25	A0A5S9TBY8|A0A5S9TBY8_9FLAO	K.GVDMNENSIGLK.S	Y	56.41	1275.61	12	-2.1	638.812	2	29.52	0.9341-0.9567	3971.5	1	28605	1-ECP_100ng_Slot1-3_1_1349.d	1	1	143	154			PEAKS DB
50	25	A0A5S9TBY8|A0A5S9TBY8_9FLAO	R.LIPGTNAFNTALDK.I	Y	56.3	1473.78	14	-9.1	737.892	2	33.48	0.9936-1.0161	877.2	1	35464	1-ECP_100ng_Slot1-3_1_1349.d	1	1	492	505			PEAKS DB
50	25	A0A5S9TBY8|A0A5S9TBY8_9FLAO	R.TGYREGDLISYNSNNLK.A	Y	54.65	1942.94	17	9.8	648.66	3	30.06	0.8624-0.8851	342.98	1	29376	1-ECP_100ng_Slot1-3_1_1349.d	1	1	353	369			PEAKS DB
50	25	A0A5S9TBY8|A0A5S9TBY8_9FLAO	R.TVLDAQVNYR.V	Y	54.14	1177.61	10	1.1	589.812	2	27.95	0.9368-0.9594	199.98	1	26267	1-ECP_100ng_Slot1-3_1_1349.d	1	1	874	883			PEAKS DB
50	25	A0A5S9TBY8|A0A5S9TBY8_9FLAO	R.LSLSYGLGENKDHVLR.A	Y	54.12	1799.95	16	4.1	600.994	3	31.51	0.9142-0.9368	1013.1	1	31631	1-ECP_100ng_Slot1-3_1_1349.d	1	1	607	622			PEAKS DB
50	25	A0A5S9TBY8|A0A5S9TBY8_9FLAO	R.FKLGGTNLFGK.E	Y	53.04	1180.66	11	0	591.337	2	33.1	0.9115-0.9341	919.74	1	34768	1-ECP_100ng_Slot1-3_1_1349.d	1	1	891	901			PEAKS DB
50	25	A0A5S9TBY8|A0A5S9TBY8_9FLAO	R.FNRGNNNTYQGVNR.F	Y	50.49	1652.78	14	5.8	551.936	3	15.7	0.7802-0.8031	406.48	1	11072	1-ECP_100ng_Slot1-3_1_1349.d	1	1	392	405			PEAKS DB
50	25	A0A5S9TBY8|A0A5S9TBY8_9FLAO	R.GFFLEQHKLEFSGK.N	Y	48.05	1665.85	14	-6.8	556.287	3	32.58	0.8177-0.8405	0	1	33768	1-ECP_100ng_Slot1-3_1_1349.d	0	0	410	423			PEAKS DB
50	25	A0A5S9TBY8|A0A5S9TBY8_9FLAO	K.ALAPIFK.G	Y	47.74	758.469	7	5	380.244	2	32.58	0.7425-0.7655	4611	1	33741	1-ECP_100ng_Slot1-3_1_1349.d	1	1	340	346			PEAKS DB
50	25	A0A5S9TBY8|A0A5S9TBY8_9FLAO	R.GFSTFGNIR.F	Y	46.71	997.498	9	1.3	499.757	2	31.57	0.8387-0.8615	10769	1	31721	1-ECP_100ng_Slot1-3_1_1349.d	1	1	160	168			PEAKS DB
50	25	A0A5S9TBY8|A0A5S9TBY8_9FLAO	K.LGGTNLFGK.E	Y	46.46	905.497	9	3.3	453.757	2	30.35	0.7894-0.8122	613.23	1	29732	1-ECP_100ng_Slot1-3_1_1349.d	1	1	893	901			PEAKS DB
50	25	A0A5S9TBY8|A0A5S9TBY8_9FLAO	K.SKNFDGNFSPR.L	Y	45.86	1267.59	11	-0.6	634.804	2	21.94	0.9450-0.9675	804.3	1	18012	1-ECP_100ng_Slot1-3_1_1349.d	1	1	596	606			PEAKS DB
50	25	A0A5S9TBY8|A0A5S9TBY8_9FLAO	R.ASYQTGFR.N	N	45.29	928.44	8	5.1	465.23	2	20.31	0.7921-0.8150	361.83	1	16118	1-ECP_100ng_Slot1-3_1_1349.d	1	1	623	630			PEAKS DB
50	25	A0A5S9TBY8|A0A5S9TBY8_9FLAO	R.LGLSDISK.N	Y	42.79	831.47	8	4.1	416.744	2	28.98	0.7618-0.7848	9493.8	1	27661	1-ECP_100ng_Slot1-3_1_1349.d	1	1	121	128			PEAKS DB
50	25	A0A5S9TBY8|A0A5S9TBY8_9FLAO	K.VSSYGM(+15.99)GLGLK.T	Y	40.4	1126.57	11	3.4	564.294	2	27.94	0.8761-0.8988	943.87	1	26305	1-ECP_100ng_Slot1-3_1_1349.d	1	1	785	795	Oxidation (M)	M6:Oxidation (M):1000.00	PEAKS DB
50	25	A0A5S9TBY8|A0A5S9TBY8_9FLAO	K.KFEITWTSR.F	Y	37.62	1166.61	9	-3.7	584.309	2	31.81	0.8988-0.9214	317.57	1	32195	1-ECP_100ng_Slot1-3_1_1349.d	1	1	383	391			PEAKS DB
50	25	A0A5S9TBY8|A0A5S9TBY8_9FLAO	K.VNVHFGNANLFK.N	Y	37.47	1358.71	12	2.3	680.364	2	32.55	0.9819-1.0044	0	1	33726	1-ECP_100ng_Slot1-3_1_1349.d	0	0	834	845			PEAKS DB
50	25	A0A5S9TBY8|A0A5S9TBY8_9FLAO	R.EGDLISYNSNNLK.A	Y	36.47	1465.7	13	-9.1	733.853	2	30.2	0.9990-1.0215	0	1	29586	1-ECP_100ng_Slot1-3_1_1349.d	0	0	357	369			PEAKS DB
50	25	A0A5S9TBY8|A0A5S9TBY8_9FLAO	K.NFDGNFSPR.L	Y	36.21	1052.47	9	0.9	527.241	2	26.21	0.8551-0.8779	2738.3	1	23596	1-ECP_100ng_Slot1-3_1_1349.d	1	1	598	606			PEAKS DB
50	25	A0A5S9TBY8|A0A5S9TBY8_9FLAO	R.GSIYTDKTSK.I	Y	34.34	1098.56	10	0.8	550.285	2	11.5	0.8788-0.9015	0	1	7175	1-ECP_100ng_Slot1-3_1_1349.d	0	0	555	564			PEAKS DB
50	25	A0A5S9TBY8|A0A5S9TBY8_9FLAO	K.GNFAYFK.G	Y	33.96	845.407	7	7.9	423.714	2	29.67	0.7655-0.7884	0	1	28907	1-ECP_100ng_Slot1-3_1_1349.d	0	0	271	277			PEAKS DB
50	25	A0A5S9TBY8|A0A5S9TBY8_9FLAO	K.WGEIQVGGSYRR.F	Y	31.44	1406.71	12	-1.4	704.359	2	28.81	1.0062-1.0287	249.19	1	27582	1-ECP_100ng_Slot1-3_1_1349.d	1	1	537	548			PEAKS DB
50	25	A0A5S9TBY8|A0A5S9TBY8_9FLAO	R.GISTFFK.S	Y	30.89	798.428	7	1.9	400.222	2	32.65	0.7517-0.7747	2736.1	1	33801	1-ECP_100ng_Slot1-3_1_1349.d	1	1	232	238			PEAKS DB
50	25	A0A5S9TBY8|A0A5S9TBY8_9FLAO	K.FTGSVRFDK.S	Y	30.04	1055.54	9	1.9	528.778	2	23.24	0.8560-0.8788	503.42	1	19709	1-ECP_100ng_Slot1-3_1_1349.d	1	1	587	595			PEAKS DB
50	25	A0A5S9TBY8|A0A5S9TBY8_9FLAO	K.SKSPFEYR.G	Y	29.59	1012.5	8	1.1	507.257	2	21.27	0.8351-0.8579	2500	1	17234	1-ECP_100ng_Slot1-3_1_1349.d	2	2	224	231			PEAKS DB
50	25	A0A5S9TBY8|A0A5S9TBY8_9FLAO	K.FLDDRLK.F	Y	26.36	905.497	7	2.8	453.757	2	24.71	0.8141-0.8369	1810.1	1	21547	1-ECP_100ng_Slot1-3_1_1349.d	1	1	580	586			PEAKS DB
50	25	A0A5S9TBY8|A0A5S9TBY8_9FLAO	K.ITSEANSGVR.V	Y	24.92	1032.52	10	2.7	517.269	2	12.13	0.8031-0.8259	0	1	7695	1-ECP_100ng_Slot1-3_1_1349.d	0	0	506	515			PEAKS DB
50	25	A0A5S9TBY8|A0A5S9TBY8_9FLAO	R.M(+15.99)AHVFSK.K	Y	24.73	834.406	7	9.7	418.214	2	11.58	0.7939-0.8168	0	1	7238	1-ECP_100ng_Slot1-3_1_1349.d	0	0	259	265	Oxidation (M)	M1:Oxidation (M):1000.00	PEAKS DB
50	25	A0A5S9TBY8|A0A5S9TBY8_9FLAO	K.ADASLYYRPWGNK.K	Y	23.29	1539.75	13	-10.3	770.873	2	31.22	1.0314-1.0538	0	1	31171	1-ECP_100ng_Slot1-3_1_1349.d	0	0	370	382			PEAKS DB
50	25	A0A5S9TBY8|A0A5S9TBY8_9FLAO	A.N(+.98)S(-18.01)GVRVFDKTAFIHTD(-18.01)ANYNLR.D	Y	16.93	2502.24	22	11.6	835.097	3	34.33	0.9783-1.0008	0	1	36875	1-ECP_100ng_Slot1-3_1_1349.d	0	0	511	532	Deamidation (NQ); Dehydration	N1:Deamidation (NQ):13.43;S2:Dehydration:0.00;D16:Dehydration:10.11	PEAKS DB
36	26	A0A5S9URM5|A0A5S9URM5_9FLAO	K.VAVPSVGGTINIISK.T	Y	69.84	1453.85	15	-5.4	727.928	2	34.31	0.9882-1.0107	0	1	36810	1-ECP_100ng_Slot1-3_1_1349.d	0	0	216	230			PEAKS DB
36	26	A0A5S9URM5|A0A5S9URM5_9FLAO	R.LGPLGTINFDK.I	Y	67.71	1173.64	11	8.6	587.832	2	34.29	0.9060-0.9287	3125.7	1	36751	1-ECP_100ng_Slot1-3_1_1349.d	1	1	405	415			PEAKS DB
36	26	A0A5S9URM5|A0A5S9URM5_9FLAO	K.LGTQEFPEVLK.S	Y	66.58	1259.68	11	4.1	630.848	2	33.41	0.9323-0.9549	24225	1	35286	1-ECP_100ng_Slot1-3_1_1349.d	1	1	134	144			PEAKS DB
36	26	A0A5S9URM5|A0A5S9URM5_9FLAO	K.GTTNGTSTDFDGKFVLK.S	Y	59.99	1786.87	17	-2.1	894.442	2	31.79	1.1127-1.1349	1773.4	1	32125	1-ECP_100ng_Slot1-3_1_1349.d	2	2	46	62			PEAKS DB
36	26	A0A5S9URM5|A0A5S9URM5_9FLAO	K.LSANFNVYR.T	Y	58.87	1082.55	9	3.6	542.285	2	31.09	0.8642-0.8870	6079.6	1	30814	1-ECP_100ng_Slot1-3_1_1349.d	1	1	629	637			PEAKS DB
36	26	A0A5S9URM5|A0A5S9URM5_9FLAO	K.VGDKIWYDNEGR.V	Y	58.51	1450.68	12	4.4	484.571	3	26.43	0.7646-0.7875	1028.2	1	23938	1-ECP_100ng_Slot1-3_1_1349.d	1	1	499	510			PEAKS DB
36	26	A0A5S9URM5|A0A5S9URM5_9FLAO	R.KYNSDWGYK.Q	Y	55.45	1159.53	9	4	580.774	2	20.69	0.8960-0.9187	2505.7	1	16577	1-ECP_100ng_Slot1-3_1_1349.d	1	1	335	343			PEAKS DB
36	26	A0A5S9URM5|A0A5S9URM5_9FLAO	K.TPVAVSTIK.A	Y	55.17	914.544	9	4.4	458.281	2	24.35	0.8022-0.8250	3333.8	1	21139	1-ECP_100ng_Slot1-3_1_1349.d	1	1	118	126			PEAKS DB
36	26	A0A5S9URM5|A0A5S9URM5_9FLAO	K.QVAFSSSKVNLGK.I	Y	54.82	1363.75	13	0.1	682.88	2	26.6	1.0017-1.0242	190.14	1	24269	1-ECP_100ng_Slot1-3_1_1349.d	1	1	81	93			PEAKS DB
36	26	A0A5S9URM5|A0A5S9URM5_9FLAO	K.SGTYNFLGYGTK.G	Y	53.19	1306.62	12	11.4	654.324	2	32.76	0.9540-0.9765	0	1	34096	1-ECP_100ng_Slot1-3_1_1349.d	0	0	557	568			PEAKS DB
36	26	A0A5S9URM5|A0A5S9URM5_9FLAO	K.IFNESNELIR.T	Y	52.64	1233.64	10	4.5	617.828	2	31.7	0.9187-0.9413	3780.7	1	31958	1-ECP_100ng_Slot1-3_1_1349.d	1	1	705	714			PEAKS DB
36	26	A0A5S9URM5|A0A5S9URM5_9FLAO	K.AKVGDKIWYDNEGR.V	Y	51.52	1649.82	14	4.5	550.948	3	24.69	0.8131-0.8360	0	1	21613	1-ECP_100ng_Slot1-3_1_1349.d	0	0	497	510			PEAKS DB
36	26	A0A5S9URM5|A0A5S9URM5_9FLAO	R.NNVDVNDEAKNQK.I	Y	51.46	1486.7	13	-9	744.351	2	11.01	0.9909-1.0134	490.8	1	6786	1-ECP_100ng_Slot1-3_1_1349.d	1	1	602	614			PEAKS DB
36	26	A0A5S9URM5|A0A5S9URM5_9FLAO	K.GGVNYNIDEK.H	Y	49.89	1107.52	10	10.6	554.773	2	22.37	0.8661-0.8888	1954.3	1	18530	1-ECP_100ng_Slot1-3_1_1349.d	1	1	569	578			PEAKS DB
36	26	A0A5S9URM5|A0A5S9URM5_9FLAO	K.FQFDSKDYR.L	Y	49.3	1204.55	9	3.8	603.285	2	26.6	0.9323-0.9549	370.87	1	24232	1-ECP_100ng_Slot1-3_1_1349.d	1	1	396	404			PEAKS DB
36	26	A0A5S9URM5|A0A5S9URM5_9FLAO	K.SNKGAVIVSFVGYSNK.Q	Y	49.29	1668.88	16	3	557.303	3	32.58	0.8779-0.9006	319.86	1	33703	1-ECP_100ng_Slot1-3_1_1349.d	1	1	65	80			PEAKS DB
36	26	A0A5S9URM5|A0A5S9URM5_9FLAO	K.SKSNKGAVIVSFVGYSNK.Q	Y	46.94	1884.01	18	1.5	629.012	3	31.12	0.8232-0.8460	0	1	30994	1-ECP_100ng_Slot1-3_1_1349.d	0	0	63	80			PEAKS DB
36	26	A0A5S9URM5|A0A5S9URM5_9FLAO	K.AGGGYGDGRINLR.G	Y	46.4	1304.66	13	-5.9	435.891	3	23.95	0.7407-0.7637	3743.3	1	20678	1-ECP_100ng_Slot1-3_1_1349.d	2	2	154	166			PEAKS DB
36	26	A0A5S9URM5|A0A5S9URM5_9FLAO	R.KTPVAVSTIK.A	Y	46.38	1042.64	10	7.9	522.331	2	20.8	0.8442-0.8670	11599	1	16595	1-ECP_100ng_Slot1-3_1_1349.d	1	1	117	126			PEAKS DB
36	26	A0A5S9URM5|A0A5S9URM5_9FLAO	K.STPGVYATK.A	Y	43.68	922.476	9	13.5	462.252	2	16.44	0.7793-0.8022	11171	1	11729	1-ECP_100ng_Slot1-3_1_1349.d	1	1	145	153			PEAKS DB
36	26	A0A5S9URM5|A0A5S9URM5_9FLAO	K.ITSYELGYTLRGEK.L	Y	43.14	1628.84	14	-2.9	815.425	2	31.53	1.0940-1.1163	458.26	1	31666	1-ECP_100ng_Slot1-3_1_1349.d	1	1	615	628			PEAKS DB
36	26	A0A5S9URM5|A0A5S9URM5_9FLAO	R.HKFELGSFK.T	Y	43	1091.58	9	2.8	546.797	2	27.04	0.8788-0.9015	2713.1	1	24853	1-ECP_100ng_Slot1-3_1_1349.d	2	2	789	797			PEAKS DB
36	26	A0A5S9URM5|A0A5S9URM5_9FLAO	K.GTTN(+.98)GTSTDFDGK.F	Y	41.86	1300.54	13	3.1	651.28	2	16.47	0.9024-0.9251	0	1	11811	1-ECP_100ng_Slot1-3_1_1349.d	0	0	46	58	Deamidation (NQ)	N4:Deamidation (NQ):1000.00	PEAKS DB
36	26	A0A5S9URM5|A0A5S9URM5_9FLAO	K.GTTNGTSTDFDGK.F	Y	41.77	1299.56	13	-1.7	650.785	2	15.84	0.8988-0.9214	85.544	1	11202	1-ECP_100ng_Slot1-3_1_1349.d	1	1	46	58			PEAKS DB
36	26	A0A5S9URM5|A0A5S9URM5_9FLAO	R.TVNLFIK.G	Y	39.75	833.501	7	2.8	417.759	2	32.91	0.7710-0.7939	1290.7	1	34364	1-ECP_100ng_Slot1-3_1_1349.d	1	1	715	721			PEAKS DB
36	26	A0A5S9URM5|A0A5S9URM5_9FLAO	R.TLWEDRTEVAR.F	Y	39.42	1374.69	11	-4.7	688.349	2	26.92	0.9711-0.9936	4465.6	1	24645	1-ECP_100ng_Slot1-3_1_1349.d	1	1	638	648			PEAKS DB
36	26	A0A5S9URM5|A0A5S9URM5_9FLAO	K.YNSDWGYK.Q	Y	37.99	1031.43	8	10.2	516.73	2	24.26	0.8287-0.8515	1083.1	1	21012	1-ECP_100ng_Slot1-3_1_1349.d	1	1	336	343			PEAKS DB
36	26	A0A5S9URM5|A0A5S9URM5_9FLAO	K.LSLTAFGSK.Q	Y	37.8	922.512	9	0.2	462.264	2	32.47	0.7967-0.8195	2045.6	1	33424	1-ECP_100ng_Slot1-3_1_1349.d	1	1	304	312			PEAKS DB
36	26	A0A5S9URM5|A0A5S9URM5_9FLAO	K.QVAFSSSK.V	Y	35.43	852.434	8	6.1	427.227	2	15.21	0.7747-0.7976	0	1	10647	1-ECP_100ng_Slot1-3_1_1349.d	0	0	81	88			PEAKS DB
36	26	A0A5S9URM5|A0A5S9URM5_9FLAO	K.IWYDNEGR.V	Y	34.49	1051.47	8	12.5	526.75	2	25.25	0.8469-0.8697	199.79	1	22396	1-ECP_100ng_Slot1-3_1_1349.d	1	1	503	510			PEAKS DB
36	26	A0A5S9URM5|A0A5S9URM5_9FLAO	K.ASDIALK.L	Y	32.94	716.407	7	4.7	359.212	2	18.31	0.7296-0.7526	1827.2	1	13688	1-ECP_100ng_Slot1-3_1_1349.d	1	1	127	133			PEAKS DB
36	26	A0A5S9URM5|A0A5S9URM5_9FLAO	R.TFSVGAK.I	Y	32.66	708.381	7	-3.4	355.196	2	18.67	0.7020-0.7250	0	1	14176	1-ECP_100ng_Slot1-3_1_1349.d	0	0	836	842			PEAKS DB
36	26	A0A5S9URM5|A0A5S9URM5_9FLAO	F.SSSKVNLGK.I	Y	31.18	918.513	9	4.7	460.266	2	9.9	0.8022-0.8250	0	1	6103	1-ECP_100ng_Slot1-3_1_1349.d	0	0	85	93			PEAKS DB
36	26	A0A5S9URM5|A0A5S9URM5_9FLAO	K.AGGGYGDGR.I	Y	29.59	808.346	9	9.3	405.184	2	4.48	0.7407-0.7637	0	1	3204	1-ECP_100ng_Slot1-3_1_1349.d	0	0	154	162			PEAKS DB
36	26	A0A5S9URM5|A0A5S9URM5_9FLAO	R.TVN(+.98)LFIK.G	Y	25.94	834.485	7	9.1	418.254	2	34.2	0.7802-0.8031	0	1	36632	1-ECP_100ng_Slot1-3_1_1349.d	0	0	715	721	Deamidation (NQ)	N3:Deamidation (NQ):1000.00	PEAKS DB
36	26	A0A5S9URM5|A0A5S9URM5_9FLAO	K.ITSYELGYTLR.G	Y	24.14	1314.68	11	3.4	658.351	2	32.99	0.9504-0.9729	186.68	1	34651	1-ECP_100ng_Slot1-3_1_1349.d	1	1	615	625			PEAKS DB
33	24	A0A5S9THM7|A0A5S9THM7_9FLAO	R.APLKISTSLIGDK.T	Y	75.73	1341.79	13	-3.3	671.898	2	32.18	0.9846-1.0071	2149.2	1	32873	1-ECP_100ng_Slot1-3_1_1349.d	1	1	128	140			PEAKS DB
33	24	A0A5S9THM7|A0A5S9THM7_9FLAO	K.LGDKKPLYVSSVTYGR.V	Y	68.7	1781.97	16	2.6	594.998	3	27.6	0.8332-0.8560	14675	1	25684	1-ECP_100ng_Slot1-3_1_1349.d	2	2	249	264			PEAKS DB
33	24	A0A5S9THM7|A0A5S9THM7_9FLAO	R.VFLMSIESTM(+15.99)NK.L	Y	61.12	1414.68	12	4	708.352	2	33.8	0.9801-1.0026	1798.9	1	36025	1-ECP_100ng_Slot1-3_1_1349.d	1	1	265	276	Oxidation (M)	M10:Oxidation (M):71.27	PEAKS DB
33	24	A0A5S9THM7|A0A5S9THM7_9FLAO	R.LRELGTNELFSNVIYSK.Y	Y	58.43	1982.05	17	0.8	661.69	3	34.31	0.8588-0.8815	0	1	36815	1-ECP_100ng_Slot1-3_1_1349.d	0	0	354	370			PEAKS DB
33	24	A0A5S9THM7|A0A5S9THM7_9FLAO	R.YTTDEVFSK.D	Y	57.3	1088.5	9	4.1	545.261	2	25.43	0.8497-0.8724	26272	1	22538	1-ECP_100ng_Slot1-3_1_1349.d	1	1	175	183			PEAKS DB
33	24	A0A5S9THM7|A0A5S9THM7_9FLAO	R.KFISEGASYSK.K	Y	55.86	1215.61	11	2.5	608.816	2	19.33	0.9241-0.9468	8479.4	1	14903	1-ECP_100ng_Slot1-3_1_1349.d	1	1	333	343			PEAKS DB
33	24	A0A5S9THM7|A0A5S9THM7_9FLAO	K.KPLYVSSVTYGR.V	Y	55.62	1368.74	12	-1.6	457.253	3	27.18	0.7839-0.8067	629.79	1	25121	1-ECP_100ng_Slot1-3_1_1349.d	1	1	253	264			PEAKS DB
33	24	A0A5S9THM7|A0A5S9THM7_9FLAO	K.SKLGDKKPLYVSSVTYGR.V	Y	55.32	1997.09	18	4.8	666.709	3	26.07	0.8579-0.8806	415.49	1	23478	1-ECP_100ng_Slot1-3_1_1349.d	1	1	247	264			PEAKS DB
33	24	A0A5S9THM7|A0A5S9THM7_9FLAO	K.KNPGAPISYR.L	Y	54.99	1101.59	10	4.4	551.806	2	19.47	0.8697-0.8924	29744	1	15073	1-ECP_100ng_Slot1-3_1_1349.d	3	3	344	353			PEAKS DB
33	24	A0A5S9THM7|A0A5S9THM7_9FLAO	K.FISEGASYSK.K	Y	54.67	1087.52	10	1.2	544.767	2	21.4	0.8469-0.8697	35492	1	17315	1-ECP_100ng_Slot1-3_1_1349.d	1	1	334	343			PEAKS DB
33	24	A0A5S9THM7|A0A5S9THM7_9FLAO	R.NFEVPSANLR.Y	Y	54.45	1145.58	10	3.9	573.801	2	31.82	0.8752-0.8979	6658.4	1	32142	1-ECP_100ng_Slot1-3_1_1349.d	1	1	165	174			PEAKS DB
33	24	A0A5S9THM7|A0A5S9THM7_9FLAO	R.VFLM(+15.99)SIESTMNK.L	Y	53.27	1414.68	12	-9.6	708.342	2	33.54	1.0017-1.0242	347.54	1	35513	1-ECP_100ng_Slot1-3_1_1349.d	1	1	265	276	Oxidation (M)	M4:Oxidation (M):25.98	PEAKS DB
33	24	A0A5S9THM7|A0A5S9THM7_9FLAO	K.LPSVEQIAPFEER.K	Y	53.25	1513.78	13	5.8	757.9	2	34.31	1.0107-1.0332	0	1	36788	1-ECP_100ng_Slot1-3_1_1349.d	0	0	52	64			PEAKS DB
33	24	A0A5S9THM7|A0A5S9THM7_9FLAO	R.KFISEGASYSKK.N	Y	51.81	1343.71	12	8.4	448.914	3	16.16	0.7774-0.8003	398.28	1	11507	1-ECP_100ng_Slot1-3_1_1349.d	2	2	333	344			PEAKS DB
33	24	A0A5S9THM7|A0A5S9THM7_9FLAO	K.NPGAPISYR.L	Y	51.17	973.498	9	3.2	487.758	2	22.98	0.8113-0.8342	5332.4	1	19406	1-ECP_100ng_Slot1-3_1_1349.d	2	2	345	353			PEAKS DB
33	24	A0A5S9THM7|A0A5S9THM7_9FLAO	T.SLLKLGIESHR.I	Y	50.32	1251.73	11	-7.9	626.867	2	29.2	0.9621-0.9846	2717.1	1	28160	1-ECP_100ng_Slot1-3_1_1349.d	2	2	500	510			PEAKS DB
33	24	A0A5S9THM7|A0A5S9THM7_9FLAO	R.DAISSLLSDR.N	Y	49.47	1075.55	10	2.7	538.784	2	34.28	0.8615-0.8842	4160.4	1	36664	1-ECP_100ng_Slot1-3_1_1349.d	1	1	155	164			PEAKS DB
33	24	A0A5S9THM7|A0A5S9THM7_9FLAO	K.ISTSLIGDK.T	Y	48.47	932.518	9	2.8	467.267	2	26.85	0.8077-0.8305	3005.5	1	24618	1-ECP_100ng_Slot1-3_1_1349.d	1	1	132	140			PEAKS DB
33	24	A0A5S9THM7|A0A5S9THM7_9FLAO	K.LPETVDLIRK.G	Y	48.09	1182.7	10	0.2	592.356	2	31.09	0.9260-0.9486	0	1	30945	1-ECP_100ng_Slot1-3_1_1349.d	0	0	464	473			PEAKS DB
33	24	A0A5S9THM7|A0A5S9THM7_9FLAO	K.LPETVDLIR.K	Y	48.02	1054.6	9	1.2	528.309	2	33.22	0.8551-0.8779	0	1	35021	1-ECP_100ng_Slot1-3_1_1349.d	0	0	464	472			PEAKS DB
33	24	A0A5S9THM7|A0A5S9THM7_9FLAO	R.VFLM(+15.99)SIESTM(+15.99)NK.L	Y	47.4	1430.68	12	-1.9	716.345	2	31.7	0.9801-1.0026	1375.4	1	32037	1-ECP_100ng_Slot1-3_1_1349.d	1	1	265	276	Oxidation (M)	M4:Oxidation (M):1000.00;M10:Oxidation (M):1000.00	PEAKS DB
33	24	A0A5S9THM7|A0A5S9THM7_9FLAO	K.FISEGASYSKK.N	Y	47.36	1215.61	11	1.4	608.815	2	18	0.9422-0.9648	6749.9	1	13372	1-ECP_100ng_Slot1-3_1_1349.d	1	1	334	344			PEAKS DB
33	24	A0A5S9THM7|A0A5S9THM7_9FLAO	R.YTTDEVFSKDHLR.V	Y	43.31	1609.77	13	12.7	537.605	3	25.81	0.8332-0.8560	0	1	23153	1-ECP_100ng_Slot1-3_1_1349.d	0	0	175	187			PEAKS DB
33	24	A0A5S9THM7|A0A5S9THM7_9FLAO	K.LGIESHR.I	Y	41.05	810.435	7	10	406.229	2	14.02	0.7784-0.8013	52709	1	9461	1-ECP_100ng_Slot1-3_1_1349.d	1	1	504	510			PEAKS DB
33	24	A0A5S9THM7|A0A5S9THM7_9FLAO	R.ELGTNELFSNVIYSK.Y	Y	40.8	1712.86	15	0.3	857.439	2	34.51	1.1056-1.1278	0	1	37184	1-ECP_100ng_Slot1-3_1_1349.d	0	0	356	370			PEAKS DB
33	24	A0A5S9THM7|A0A5S9THM7_9FLAO	R.VAVGGGYK.G	Y	39.57	749.407	8	5.7	375.713	2	15.2	0.7306-0.7536	1906	1	10632	1-ECP_100ng_Slot1-3_1_1349.d	1	1	188	195			PEAKS DB
33	24	A0A5S9THM7|A0A5S9THM7_9FLAO	K.LNDYVEK.L	Y	36.31	879.434	7	-7.7	440.721	2	17.51	0.7903-0.8131	0	1	12906	1-ECP_100ng_Slot1-3_1_1349.d	0	0	45	51			PEAKS DB
33	24	A0A5S9THM7|A0A5S9THM7_9FLAO	K.DAALTKR.I	Y	33.78	773.439	7	1.5	387.728	2	5.67	0.7370-0.7600	0	1	3859	1-ECP_100ng_Slot1-3_1_1349.d	0	0	378	384			PEAKS DB
33	24	A0A5S9THM7|A0A5S9THM7_9FLAO	R.MDRETGVATEK.E	Y	32.48	1235.58	11	14.7	618.807	2	11.95	0.9087-0.9314	0	1	7521	1-ECP_100ng_Slot1-3_1_1349.d	0	0	414	424			PEAKS DB
33	24	A0A5S9THM7|A0A5S9THM7_9FLAO	K.LGIESHRIF	Y	28.67	1070.59	9	1.9	536.302	2	31.5	0.9051-0.9278	0	1	31693	1-ECP_100ng_Slot1-3_1_1349.d	0	0	504	512			PEAKS DB
33	24	A0A5S9THM7|A0A5S9THM7_9FLAO	K.RM(+15.99)DRETGVATEK.E	Y	26.2	1407.68	12	5.6	470.236	3	11.05	0.7637-0.7866	0	1	6855	1-ECP_100ng_Slot1-3_1_1349.d	0	0	413	424	Oxidation (M)	M2:Oxidation (M):1000.00	PEAKS DB
33	24	A0A5S9THM7|A0A5S9THM7_9FLAO	L.YVSSVTYGR.V	Y	25.81	1030.51	9	2.8	516.263	2	20.8	0.8332-0.8560	516.65	1	16649	1-ECP_100ng_Slot1-3_1_1349.d	1	1	256	264			PEAKS DB
33	24	A0A5S9THM7|A0A5S9THM7_9FLAO	K.RMDRETGVATEK.E	Y	25.64	1391.68	12	3.8	464.903	3	11	0.7664-0.7894	690.62	1	6816	1-ECP_100ng_Slot1-3_1_1349.d	1	1	413	424			PEAKS DB
13	32	A0A5S9TDZ3|A0A5S9TDZ3_9FLAO	K.TAHINTDKLLAEMPATK.T	Y	74.75	1852.97	17	6.4	618.668	3	31.85	0.8433-0.8661	5897.9	1	32231	1-ECP_100ng_Slot1-3_1_1349.d	1	1	26	42			PEAKS DB
13	32	A0A5S9TDZ3|A0A5S9TDZ3_9FLAO	K.TAHINTDKLLAEM(+15.99)PATK.T	Y	72.33	1868.97	17	6.2	624	3	27.19	0.8788-0.9015	27489	1	24996	1-ECP_100ng_Slot1-3_1_1349.d	2	2	26	42	Oxidation (M)	M13:Oxidation (M):1000.00	PEAKS DB
13	32	A0A5S9TDZ3|A0A5S9TDZ3_9FLAO	K.AEQAIKDVAAAK.G	Y	70.63	1213.67	12	0	607.841	2	18.57	0.9232-0.9459	98028	1	13933	1-ECP_100ng_Slot1-3_1_1349.d	4	4	125	136			PEAKS DB
13	32	A0A5S9TDZ3|A0A5S9TDZ3_9FLAO	K.GIIYVFDASPGK.G	Y	70.48	1265.67	12	4.7	633.843	2	34.31	0.9332-0.9558	15715	1	36790	1-ECP_100ng_Slot1-3_1_1349.d	1	1	137	148			PEAKS DB
13	32	A0A5S9TDZ3|A0A5S9TDZ3_9FLAO	K.TYQDEIEGM(+15.99)FK.K	Y	63.2	1375.6	11	3.3	688.808	2	31.07	0.9765-0.9990	18147	1	30710	1-ECP_100ng_Slot1-3_1_1349.d	1	1	54	64	Oxidation (M)	M9:Oxidation (M):1000.00	PEAKS DB
13	32	A0A5S9TDZ3|A0A5S9TDZ3_9FLAO	K.TMKADLEKLNK.T	Y	58.78	1289.7	11	5.2	430.91	3	21.59	0.7784-0.8013	7407.9	1	17548	1-ECP_100ng_Slot1-3_1_1349.d	2	2	43	53			PEAKS DB
13	32	A0A5S9TDZ3|A0A5S9TDZ3_9FLAO	K.TYQDEIEGMFK.K	Y	56.01	1359.6	11	9.6	680.815	2	34.1	0.9639-0.9864	0	1	36488	1-ECP_100ng_Slot1-3_1_1349.d	0	0	54	64			PEAKS DB
13	32	A0A5S9TDZ3|A0A5S9TDZ3_9FLAO	K.GVDIYNDVKTK.L	Y	54.06	1250.65	11	-1.9	626.331	2	25.39	0.9459-0.9684	2647.9	1	22503	1-ECP_100ng_Slot1-3_1_1349.d	1	1	156	166			PEAKS DB
13	32	A0A5S9TDZ3|A0A5S9TDZ3_9FLAO	K.TYQDEIEGM(+15.99)FKK.L	Y	51.09	1503.69	12	-7.4	752.847	2	29.29	1.0359-1.0582	0	1	28314	1-ECP_100ng_Slot1-3_1_1349.d	0	0	54	65	Oxidation (M)	M9:Oxidation (M):1000.00	PEAKS DB
13	32	A0A5S9TDZ3|A0A5S9TDZ3_9FLAO	A.Q(+.98)KT(-18.01)AHINTDKLLAEMPATK.T	Y	49.54	2092.1	19	-1.2	524.031	4	31.96	0.8661-0.8888	0	1	32535	1-ECP_100ng_Slot1-3_1_1349.d	0	0	24	42	Deamidation (NQ); Dehydration	Q1:Deamidation (NQ):16.36;T3:Dehydration:30.64	PEAKS DB
13	32	A0A5S9TDZ3|A0A5S9TDZ3_9FLAO	K.YEAEGKGQTQEVNQKR.A	Y	49.4	1863.91	16	7.8	622.315	3	11.31	0.8560-0.8788	1886.6	1	6995	1-ECP_100ng_Slot1-3_1_1349.d	1	1	73	88			PEAKS DB
13	32	A0A5S9TDZ3|A0A5S9TDZ3_9FLAO	K.TIPILQK.A	Y	49.29	811.517	7	0.6	406.766	2	31.37	0.7563-0.7793	45081	1	31996	1-ECP_100ng_Slot1-3_1_1349.d	1	1	118	124			PEAKS DB
13	32	A0A5S9TDZ3|A0A5S9TDZ3_9FLAO	K.TMKADLEK.L	Y	49.2	934.479	8	7.9	468.251	2	13.69	0.8478-0.8706	1658.1	1	9141	1-ECP_100ng_Slot1-3_1_1349.d	1	1	43	50			PEAKS DB
13	32	A0A5S9TDZ3|A0A5S9TDZ3_9FLAO	K.GVDIYNDVK.T	Y	48.66	1021.51	9	8.5	511.766	2	27.36	0.8241-0.8469	16442	1	25269	1-ECP_100ng_Slot1-3_1_1349.d	1	1	156	164			PEAKS DB
13	32	A0A5S9TDZ3|A0A5S9TDZ3_9FLAO	A.Q(+.98)KT(-18.01)AHINTDKLLAEM(+15.99)PATK.T	Y	47.8	2108.09	19	7.2	528.034	4	27.89	0.8515-0.8742	5827.3	1	26205	1-ECP_100ng_Slot1-3_1_1349.d	2	2	24	42	Deamidation (NQ); Dehydration; Oxidation (M)	Q1:Deamidation (NQ):28.13;T3:Dehydration:37.78;M15:Oxidation (M):1000.00	PEAKS DB
13	32	A0A5S9TDZ3|A0A5S9TDZ3_9FLAO	K.ADLEKLNK.T	Y	47.07	929.518	8	12.3	465.772	2	15.76	0.8122-0.8351	20543	1	11008	1-ECP_100ng_Slot1-3_1_1349.d	1	1	46	53			PEAKS DB
13	32	A0A5S9TDZ3|A0A5S9TDZ3_9FLAO	K.TAHINTDK.L	Y	46.14	898.451	8	4.3	450.235	2	4.43	0.7738-0.7967	0	1	3168	1-ECP_100ng_Slot1-3_1_1349.d	0	0	26	33			PEAKS DB
13	32	A0A5S9TDZ3|A0A5S9TDZ3_9FLAO	R.QAATQEMQKK.Y	Y	45.69	1161.58	10	1.2	388.202	3	6.95	0.7296-0.7526	0	1	4511	1-ECP_100ng_Slot1-3_1_1349.d	0	0	104	113			PEAKS DB
13	32	A0A5S9TDZ3|A0A5S9TDZ3_9FLAO	K.VKKYEAEGK.G	Y	44.29	1050.57	9	2.4	526.294	2	3.69	0.8597-0.8824	0	1	2735	1-ECP_100ng_Slot1-3_1_1349.d	0	0	70	78			PEAKS DB
13	32	A0A5S9TDZ3|A0A5S9TDZ3_9FLAO	K.GLIVYDKGVDIYNDVKTK.L	Y	44.26	2039.09	18	-6.1	680.701	3	32.78	0.9404-0.9630	0	1	34193	1-ECP_100ng_Slot1-3_1_1349.d	0	0	149	166			PEAKS DB
13	32	A0A5S9TDZ3|A0A5S9TDZ3_9FLAO	K.LNKTYQDEIEGM(+15.99)FK.K	Y	42.97	1730.82	14	1.5	577.948	3	30.66	0.7939-0.8168	1640	1	30177	1-ECP_100ng_Slot1-3_1_1349.d	2	2	51	64	Oxidation (M)	M12:Oxidation (M):1000.00	PEAKS DB
13	32	A0A5S9TDZ3|A0A5S9TDZ3_9FLAO	K.RAAEVQQDR.M	Y	42.39	1071.54	9	-4.9	536.776	2	4.55	0.8433-0.8661	1670.4	1	3181	1-ECP_100ng_Slot1-3_1_1349.d	1	1	88	96			PEAKS DB
13	32	A0A5S9TDZ3|A0A5S9TDZ3_9FLAO	R.AAEVQQDRM(+15.99)KIEQAR.Q	Y	42.02	1787.89	15	6	596.976	3	16.17	0.8351-0.8579	461.51	1	11514	1-ECP_100ng_Slot1-3_1_1349.d	1	1	89	103	Oxidation (M)	M9:Oxidation (M):1000.00	PEAKS DB
13	32	A0A5S9TDZ3|A0A5S9TDZ3_9FLAO	K.LLAEMPATK.T	Y	41.57	972.531	9	4.6	487.275	2	27.96	0.8168-0.8396	2812.5	1	26372	1-ECP_100ng_Slot1-3_1_1349.d	1	1	34	42			PEAKS DB
13	32	A0A5S9TDZ3|A0A5S9TDZ3_9FLAO	E.KTIPILQK.A	Y	41.14	939.612	8	2.1	470.814	2	25.78	0.8168-0.8396	4389.6	1	23068	1-ECP_100ng_Slot1-3_1_1349.d	1	1	117	124			PEAKS DB
13	32	A0A5S9TDZ3|A0A5S9TDZ3_9FLAO	K.TM(+15.99)KADLEKLNK.T	Y	40.34	1305.7	11	7.5	436.243	3	15.97	0.7618-0.7848	11761	1	11146	1-ECP_100ng_Slot1-3_1_1349.d	1	1	43	53	Oxidation (M)	M2:Oxidation (M):1000.00	PEAKS DB
13	32	A0A5S9TDZ3|A0A5S9TDZ3_9FLAO	K.GQTQEVNQKR.A	Y	39.39	1186.61	10	7.8	396.546	3	4.45	0.7167-0.7398	3531.1	1	3179	1-ECP_100ng_Slot1-3_1_1349.d	1	1	79	88			PEAKS DB
13	32	A0A5S9TDZ3|A0A5S9TDZ3_9FLAO	R.AAEVQQDR.M	Y	39.31	915.441	8	0.2	458.728	2	5.04	0.7829-0.8058	790.65	1	3481	1-ECP_100ng_Slot1-3_1_1349.d	2	2	89	96			PEAKS DB
13	32	A0A5S9TDZ3|A0A5S9TDZ3_9FLAO	R.MKIEQAR.Q	Y	37.43	874.47	7	7.2	438.245	2	12.49	0.8013-0.8241	16062	1	7917	1-ECP_100ng_Slot1-3_1_1349.d	1	1	97	103			PEAKS DB
13	32	A0A5S9TDZ3|A0A5S9TDZ3_9FLAO	K.TM(+15.99)KADLEK.L	Y	36.84	950.474	8	-8.5	476.24	2	7.76	0.8360-0.8588	0	1	4903	1-ECP_100ng_Slot1-3_1_1349.d	0	0	43	50	Oxidation (M)	M2:Oxidation (M):1000.00	PEAKS DB
13	32	A0A5S9TDZ3|A0A5S9TDZ3_9FLAO	K.KYEAEGKGQTQEVNQK.R	Y	35.3	1835.9	16	6.1	612.978	3	10.49	0.8570-0.8797	1320.6	1	6490	1-ECP_100ng_Slot1-3_1_1349.d	1	1	72	87			PEAKS DB
13	32	A0A5S9TDZ3|A0A5S9TDZ3_9FLAO	R.Q(+.98)AAT(-18.01)QEMQKK.Y	Y	34.24	1144.55	10	5.5	573.288	2	13.83	0.8842-0.9069	2252.4	1	9263	1-ECP_100ng_Slot1-3_1_1349.d	1	1	104	113	Deamidation (NQ); Dehydration	Q1:Deamidation (NQ):9.85;T4:Dehydration:1000.00	PEAKS DB
13	32	A0A5S9TDZ3|A0A5S9TDZ3_9FLAO	Y.EAEGKGQTQEVNQKR.A	Y	33.27	1700.84	15	13.6	567.963	3	7.02	0.8259-0.8488	0	1	4546	1-ECP_100ng_Slot1-3_1_1349.d	0	0	74	88			PEAKS DB
13	32	A0A5S9TDZ3|A0A5S9TDZ3_9FLAO	R.M(+15.99)KIEQAR.Q	Y	33.2	890.464	7	7.9	446.243	2	12.47	0.7912-0.8141	7636.1	1	7943	1-ECP_100ng_Slot1-3_1_1349.d	2	2	97	103	Oxidation (M)	M1:Oxidation (M):1000.00	PEAKS DB
13	32	A0A5S9TDZ3|A0A5S9TDZ3_9FLAO	K.GLIVYDK.G	Y	32.21	806.454	7	3.2	404.236	2	27.08	0.7637-0.7866	4585	1	24882	1-ECP_100ng_Slot1-3_1_1349.d	1	1	149	155			PEAKS DB
13	32	A0A5S9TDZ3|A0A5S9TDZ3_9FLAO	K.LLAEM(+15.99)PATK.T	Y	28.56	988.526	9	7.6	495.274	2	19.9	0.8415-0.8642	2409.5	1	15612	1-ECP_100ng_Slot1-3_1_1349.d	1	1	34	42	Oxidation (M)	M5:Oxidation (M):1000.00	PEAKS DB
13	32	A0A5S9TDZ3|A0A5S9TDZ3_9FLAO	K.TIPILQKAEQAIK.D	Y	25.09	1451.87	13	-7.7	726.937	2	34.23	1.0645-1.0868	0	1	36695	1-ECP_100ng_Slot1-3_1_1349.d	0	0	118	130			PEAKS DB
13	32	A0A5S9TDZ3|A0A5S9TDZ3_9FLAO	A.Q(+.98)KT(-18.01)AHINTDK.L	Y	24.26	1137.58	10	10.7	569.802	2	10.28	0.8761-0.8988	0	1	6395	1-ECP_100ng_Slot1-3_1_1349.d	0	0	24	33	Deamidation (NQ); Dehydration	Q1:Deamidation (NQ):72.73;T3:Dehydration:86.16	PEAKS DB
13	32	A0A5S9TDZ3|A0A5S9TDZ3_9FLAO	K.YEAEGKGQTQEVNQK.R	Y	22.41	1707.81	15	-12.5	854.9	2	11.95	1.0529-1.0752	0	1	7508	1-ECP_100ng_Slot1-3_1_1349.d	0	0	73	87			PEAKS DB
13	32	A0A5S9TDZ3|A0A5S9TDZ3_9FLAO	H.INTDKLLAEM(+15.99)PATK.T	Y	16.74	1559.82	14	-12	520.942	3	27.97	0.7664-0.7894	0	1	26307	1-ECP_100ng_Slot1-3_1_1349.d	0	0	29	42	Oxidation (M)	M10:Oxidation (M):1000.00	PEAKS DB
60	70	A0A5S9UJW2|A0A5S9UJW2_9FLAO	R.KIALIGGTGYTGEIKK.G	Y	80.39	1647.96	16	3.3	550.328	3	29.57	0.8788-0.9015	447.09	1	28725	1-ECP_100ng_Slot1-3_1_1349.d	1	1	184	199			PEAKS DB
60	70	A0A5S9UJW2|A0A5S9UJW2_9FLAO	K.TISLDNLGITNATVR.Y	Y	73.77	1586.86	15	-6.3	794.434	2	34.41	1.0430-1.0654	1548.5	1	36934	1-ECP_100ng_Slot1-3_1_1349.d	1	1	8	22			PEAKS DB
60	70	A0A5S9UJW2|A0A5S9UJW2_9FLAO	R.DSYAC(+57.02)ADEDYKLK.I	Y	68.25	1576.67	13	-4	789.34	2	24.62	1.0806-1.1029	3370.2	1	21375	1-ECP_100ng_Slot1-3_1_1349.d	1	1	109	121	Carbamidomethylation	C5:Carbamidomethylation:1000.00	PEAKS DB
60	70	A0A5S9UJW2|A0A5S9UJW2_9FLAO	K.EGNVDFADTSITQNTR.V	Y	66.91	1766.81	16	-10	884.402	2	30.43	1.0815-1.1038	0	1	29918	1-ECP_100ng_Slot1-3_1_1349.d	0	0	306	321			PEAKS DB
60	70	A0A5S9UJW2|A0A5S9UJW2_9FLAO	R.QHNFAILNFGR.K	Y	60.66	1315.68	11	4.1	658.849	2	33.65	0.9612-0.9837	1166.9	1	35757	1-ECP_100ng_Slot1-3_1_1349.d	1	1	173	183			PEAKS DB
60	70	A0A5S9UJW2|A0A5S9UJW2_9FLAO	R.KAWNNDEEYYKTAHK.L	Y	60.15	1895.88	15	5.1	632.971	3	18.66	0.8697-0.8924	2522.7	1	14141	1-ECP_100ng_Slot1-3_1_1349.d	1	1	492	506			PEAKS DB
60	70	A0A5S9UJW2|A0A5S9UJW2_9FLAO	K.AWNNDEEYYK.T	Y	59.75	1330.55	10	2.9	666.283	2	25.39	0.9368-0.9594	296.85	1	22548	1-ECP_100ng_Slot1-3_1_1349.d	1	1	493	502			PEAKS DB
60	70	A0A5S9UJW2|A0A5S9UJW2_9FLAO	R.KC(+57.02)PGVPSEMLSQR.K	Y	59.62	1487.72	13	7.6	496.918	3	26.87	0.7315-0.7545	4029.7	1	24652	1-ECP_100ng_Slot1-3_1_1349.d	2	2	479	491	Carbamidomethylation	C2:Carbamidomethylation:1000.00	PEAKS DB
60	70	A0A5S9UJW2|A0A5S9UJW2_9FLAO	K.TAHKLADSFRK.N	Y	58.76	1272.69	11	13.4	425.244	3	13.77	0.7379-0.7609	0	1	9296	1-ECP_100ng_Slot1-3_1_1349.d	0	0	503	513			PEAKS DB
60	70	A0A5S9UJW2|A0A5S9UJW2_9FLAO	R.KC(+57.02)PGVPSEM(+15.99)LSQR.K	Y	56.93	1503.72	13	-9	502.242	3	20.93	0.7582-0.7811	185.31	1	16857	1-ECP_100ng_Slot1-3_1_1349.d	1	1	479	491	Carbamidomethylation; Oxidation (M)	C2:Carbamidomethylation:1000.00;M9:Oxidation (M):1000.00	PEAKS DB
60	70	A0A5S9UJW2|A0A5S9UJW2_9FLAO	R.KC(+57.02)PGVPSEMLSQRK.A	Y	55.5	1615.82	14	2.4	539.614	3	23.93	0.8533-0.8761	746.92	1	20597	1-ECP_100ng_Slot1-3_1_1349.d	1	1	479	492	Carbamidomethylation	C2:Carbamidomethylation:1000.00	PEAKS DB
60	70	A0A5S9UJW2|A0A5S9UJW2_9FLAO	R.YQLTPDQLQQITIEK.G	Y	54.85	1816.96	15	-9.2	909.477	2	34.08	1.1305-1.1527	0	1	36446	1-ECP_100ng_Slot1-3_1_1349.d	0	0	23	37			PEAKS DB
60	70	A0A5S9UJW2|A0A5S9UJW2_9FLAO	R.KAWNNDEEYYK.T	Y	54.62	1458.64	11	-3.8	730.325	2	21.42	0.9963-1.0188	2305.6	1	17465	1-ECP_100ng_Slot1-3_1_1349.d	2	2	492	502			PEAKS DB
60	70	A0A5S9UJW2|A0A5S9UJW2_9FLAO	K.YLSGKEVFAR.D	Y	53.57	1168.62	10	5.9	390.551	3	25.79	0.7453-0.7683	6239.5	1	23040	1-ECP_100ng_Slot1-3_1_1349.d	2	2	99	108			PEAKS DB
60	70	A0A5S9UJW2|A0A5S9UJW2_9FLAO	R.VSYPIYHIENIQKPSIGKNPK.N	Y	51.52	2424.32	21	-2.1	809.111	3	31.45	0.9738-0.9963	1138.1	1	31592	1-ECP_100ng_Slot1-3_1_1349.d	1	1	322	342			PEAKS DB
60	70	A0A5S9UJW2|A0A5S9UJW2_9FLAO	R.QHNFAILNFGRK.I	Y	50.59	1443.77	12	-5.4	482.262	3	31.99	0.7939-0.8168	514.51	1	32529	1-ECP_100ng_Slot1-3_1_1349.d	1	1	173	184			PEAKS DB
60	70	A0A5S9UJW2|A0A5S9UJW2_9FLAO	K.IALIGGTGYTGEIKK.G	Y	48.65	1519.86	15	-3.6	760.935	2	31.73	1.1056-1.1278	319.71	1	32028	1-ECP_100ng_Slot1-3_1_1349.d	1	1	185	199			PEAKS DB
60	70	A0A5S9UJW2|A0A5S9UJW2_9FLAO	K.TTLSTDPNR.S	Y	47.83	1003.49	9	7.9	502.758	2	14.74	0.8223-0.8451	6780	1	10091	1-ECP_100ng_Slot1-3_1_1349.d	1	1	242	250			PEAKS DB
60	70	A0A5S9UJW2|A0A5S9UJW2_9FLAO	L.IGGTGYTGEIKK.G	Y	39.72	1222.66	12	0.2	612.335	2	19.71	0.9513-0.9738	413.48	1	15357	1-ECP_100ng_Slot1-3_1_1349.d	1	1	188	199			PEAKS DB
60	70	A0A5S9UJW2|A0A5S9UJW2_9FLAO	K.AWNNDEEYYKTAHK.L	Y	38.91	1767.79	14	14	590.277	3	21.67	0.8488-0.8715	0	1	17768	1-ECP_100ng_Slot1-3_1_1349.d	0	0	493	506			PEAKS DB
60	70	A0A5S9UJW2|A0A5S9UJW2_9FLAO	K.LADSFRK.N	Y	31.44	835.455	7	11.1	418.74	2	14.94	0.7839-0.8067	6553.4	1	10365	1-ECP_100ng_Slot1-3_1_1349.d	1	1	507	513			PEAKS DB
20	46	A0A5S9S4A4|A0A5S9S4A4_9FLAO	R.LTAQDNGIVPLR.Y	Y	77.4	1295.72	12	-1.2	648.866	2	31.91	0.9486-0.9711	129310	1	32326	1-ECP_100ng_Slot1-3_1_1349.d	3	3	616	627			PEAKS DB
20	46	A0A5S9S4A4|A0A5S9S4A4_9FLAO	R.LTAQDN(+.98)GIVPLR.Y	Y	74.38	1296.7	12	7.5	649.364	2	31.99	0.9377-0.9603	65843	1	32511	1-ECP_100ng_Slot1-3_1_1349.d	2	2	616	627	Deamidation (NQ)	N6:Deamidation (NQ):60.92	PEAKS DB
20	46	A0A5S9S4A4|A0A5S9S4A4_9FLAO	K.GTATTADDVVLQK.G	Y	71.81	1317.68	13	3.8	659.849	2	25.38	0.9495-0.9720	44872	1	22333	1-ECP_100ng_Slot1-3_1_1349.d	1	1	104	116			PEAKS DB
20	46	A0A5S9S4A4|A0A5S9S4A4_9FLAO	K.LTYGAADGIVGGK.T	Y	66.4	1220.64	13	-4.2	611.325	2	29.45	0.8906-0.9133	62374	1	28478	1-ECP_100ng_Slot1-3_1_1349.d	2	2	1424	1436			PEAKS DB
20	46	A0A5S9S4A4|A0A5S9S4A4_9FLAO	R.VAIVGTTVTFNTVAK.D	Y	61.99	1519.86	15	-1.9	760.936	2	33.91	1.0368-1.0591	1069.9	1	36132	1-ECP_100ng_Slot1-3_1_1349.d	1	1	551	565			PEAKS DB
20	46	A0A5S9S4A4|A0A5S9S4A4_9FLAO	R.LTAQDNGIVPLRY.T	Y	59.07	1458.78	13	-0.4	730.399	2	33.64	0.9999-1.0224	13692	1	35652	1-ECP_100ng_Slot1-3_1_1349.d	1	1	616	628			PEAKS DB
20	46	A0A5S9S4A4|A0A5S9S4A4_9FLAO	R.LTAQDN(+.98)GIVPLRY.T	Y	58.62	1459.77	13	-1	730.89	2	33.75	0.9999-1.0224	0	1	35941	1-ECP_100ng_Slot1-3_1_1349.d	0	0	616	628	Deamidation (NQ)	N6:Deamidation (NQ):20.41	PEAKS DB
20	46	A0A5S9S4A4|A0A5S9S4A4_9FLAO	R.APYFTSIDGGQTFNQGK.L	Y	57.34	1829.86	17	-8.7	915.928	2	32.81	1.1047-1.1269	0	1	34210	1-ECP_100ng_Slot1-3_1_1349.d	0	0	1407	1423			PEAKS DB
20	46	A0A5S9S4A4|A0A5S9S4A4_9FLAO	K.DLSPNTYTVR.V	Y	57.24	1164.58	10	-0.3	583.296	2	26.82	0.8888-0.9115	63679	1	24526	1-ECP_100ng_Slot1-3_1_1349.d	2	2	392	401			PEAKS DB
20	46	A0A5S9S4A4|A0A5S9S4A4_9FLAO	K.LMGHFTLYR	Y	57.23	1136.58	9	1.6	569.298	2	31.71	0.9196-0.9422	5789.6	1	31967	1-ECP_100ng_Slot1-3_1_1349.d	2	2	1692	1700			PEAKS DB
20	46	A0A5S9S4A4|A0A5S9S4A4_9FLAO	Y.FTSIDGGQTFNQGK.L	Y	56.66	1498.71	14	-5.4	750.356	2	27.54	0.9963-1.0188	0	1	25642	1-ECP_100ng_Slot1-3_1_1349.d	0	0	1410	1423			PEAKS DB
20	46	A0A5S9S4A4|A0A5S9S4A4_9FLAO	K.ITSFKGDHQGWDGTYQGR.H	Y	55.05	2051.94	18	0.4	684.989	3	25.24	0.8906-0.9133	736.96	1	22322	1-ECP_100ng_Slot1-3_1_1349.d	1	1	1652	1669			PEAKS DB
20	46	A0A5S9S4A4|A0A5S9S4A4_9FLAO	K.TYLVYVK.D	Y	54.56	884.501	7	1.6	443.258	2	30.93	0.8022-0.8250	7224.8	1	30555	1-ECP_100ng_Slot1-3_1_1349.d	1	1	1437	1443			PEAKS DB
20	46	A0A5S9S4A4|A0A5S9S4A4_9FLAO	K.AYNPTNIFK.D	Y	54.04	1066.54	9	1.9	534.281	2	32.29	0.8679-0.8906	43920	1	32981	1-ECP_100ng_Slot1-3_1_1349.d	1	1	383	391			PEAKS DB
20	46	A0A5S9S4A4|A0A5S9S4A4_9FLAO	K.LM(+15.99)GHFTLYR	Y	51.49	1152.58	9	2.5	385.2	3	28.63	0.7894-0.8122	5235.8	1	27317	1-ECP_100ng_Slot1-3_1_1349.d	2	2	1692	1700	Oxidation (M)	M2:Oxidation (M):1000.00	PEAKS DB
20	46	A0A5S9S4A4|A0A5S9S4A4_9FLAO	K.QVEFIDTKGTATTADDVVLQK.G	Y	50.4	2278.17	21	10	760.405	3	32.58	0.9223-0.9450	361.79	1	33767	1-ECP_100ng_Slot1-3_1_1349.d	1	1	96	116			PEAKS DB
20	46	A0A5S9S4A4|A0A5S9S4A4_9FLAO	R.KITSFKGDHQGWDGTYQGR.H	Y	50.23	2180.04	19	0.1	546.017	4	23.45	0.6622-0.6853	4417.9	1	20044	1-ECP_100ng_Slot1-3_1_1349.d	3	3	1651	1669			PEAKS DB
20	46	A0A5S9S4A4|A0A5S9S4A4_9FLAO	K.QVEFIDTK.G	Y	49.34	978.502	8	2.4	490.26	2	27.6	0.8067-0.8296	38061	1	25609	1-ECP_100ng_Slot1-3_1_1349.d	1	1	96	103			PEAKS DB
20	46	A0A5S9S4A4|A0A5S9S4A4_9FLAO	R.LTAQD(-18.01)N(+.98)GIVPLR.Y	Y	48.76	1278.69	12	-0.3	640.354	2	32.63	0.9078-0.9305	2213.2	1	33792	1-ECP_100ng_Slot1-3_1_1349.d	1	1	616	627	Dehydration; Deamidation (NQ)	D5:Dehydration:51.69;N6:Deamidation (NQ):20.41	PEAKS DB
20	46	A0A5S9S4A4|A0A5S9S4A4_9FLAO	R.DYTITVR.D	Y	45.36	866.45	7	2.6	434.233	2	26.77	0.7976-0.8205	1564.4	1	24407	1-ECP_100ng_Slot1-3_1_1349.d	1	1	1588	1594			PEAKS DB
20	46	A0A5S9S4A4|A0A5S9S4A4_9FLAO	R.VKDINGC(+57.02)VVSK.T	Y	45.1	1217.64	11	7.2	609.834	2	17.22	0.8997-0.9223	521.82	1	12536	1-ECP_100ng_Slot1-3_1_1349.d	1	1	402	412	Carbamidomethylation	C7:Carbamidomethylation:1000.00	PEAKS DB
20	46	A0A5S9S4A4|A0A5S9S4A4_9FLAO	K.GDHQGWDGTYQGR.H	Y	44.89	1475.62	13	3	738.818	2	19.21	0.9747-0.9972	817.61	1	14870	1-ECP_100ng_Slot1-3_1_1349.d	1	1	1657	1669			PEAKS DB
20	46	A0A5S9S4A4|A0A5S9S4A4_9FLAO	K.KLM(+15.99)GHFTLYR	Y	42.88	1280.67	10	0.9	427.898	3	25.88	0.7857-0.8086	858.55	1	23277	1-ECP_100ng_Slot1-3_1_1349.d	1	1	1691	1700	Oxidation (M)	M3:Oxidation (M):1000.00	PEAKS DB
20	46	A0A5S9S4A4|A0A5S9S4A4_9FLAO	R.NLGPGTYK.I	Y	42.85	848.439	8	6.6	425.23	2	18.82	0.7536-0.7765	24740	1	14165	1-ECP_100ng_Slot1-3_1_1349.d	1	1	1268	1275			PEAKS DB
20	46	A0A5S9S4A4|A0A5S9S4A4_9FLAO	K.FVLDINK.L	Y	41.65	847.48	7	-2.7	424.746	2	32.53	0.7719-0.7948	18779	1	33516	1-ECP_100ng_Slot1-3_1_1349.d	1	1	243	249			PEAKS DB
20	46	A0A5S9S4A4|A0A5S9S4A4_9FLAO	N.GEANAVLSAIAK.G	Y	38.51	1142.63	12	-0.7	572.322	2	33.12	0.8870-0.9097	0	1	34836	1-ECP_100ng_Slot1-3_1_1349.d	0	0	1224	1235			PEAKS DB
20	46	A0A5S9S4A4|A0A5S9S4A4_9FLAO	K.KLMGHFTLYR	Y	37.31	1264.67	10	-0.1	633.345	2	29.02	0.9513-0.9738	0	1	27885	1-ECP_100ng_Slot1-3_1_1349.d	0	0	1691	1700			PEAKS DB
20	46	A0A5S9S4A4|A0A5S9S4A4_9FLAO	K.KKLM(+15.99)GHFTLYR	Y	36.41	1408.76	11	4.6	470.598	3	21.75	0.7554-0.7784	224.84	1	17861	1-ECP_100ng_Slot1-3_1_1349.d	1	1	1690	1700	Oxidation (M)	M4:Oxidation (M):1000.00	PEAKS DB
20	46	A0A5S9S4A4|A0A5S9S4A4_9FLAO	R.DYTITVRDDR.G	Y	30.19	1252.6	10	-1.7	627.309	2	24.12	0.9260-0.9486	4168.1	1	20764	1-ECP_100ng_Slot1-3_1_1349.d	1	1	1588	1597			PEAKS DB
20	46	A0A5S9S4A4|A0A5S9S4A4_9FLAO	R.VKDIN(+.98)GC(+57.02)VVSK.T	Y	28.24	1218.63	11	-4.9	610.318	2	17.96	0.9051-0.9278	0	1	13414	1-ECP_100ng_Slot1-3_1_1349.d	0	0	402	412	Deamidation (NQ); Carbamidomethylation	N5:Deamidation (NQ):1000.00;C7:Carbamidomethylation:1000.00	PEAKS DB
20	46	A0A5S9S4A4|A0A5S9S4A4_9FLAO	R.LTAQD(-18.01)N(+.98)GIVPLRY.T	Y	20.11	1441.76	13	-6.3	721.881	2	34.18	0.9711-0.9936	0	1	36596	1-ECP_100ng_Slot1-3_1_1349.d	0	0	616	628	Dehydration; Deamidation (NQ)	D5:Dehydration:16.03;N6:Deamidation (NQ):14.04	PEAKS DB
49	21	A0A5S9V3A0|A0A5S9V3A0_9FLAO	R.AQAVVNYLVTK.G	Y	69.13	1204.68	11	1.5	603.349	2	32.17	0.9187-0.9413	4607.2	1	32879	1-ECP_100ng_Slot1-3_1_1349.d	2	2	639	649			PEAKS DB
49	21	A0A5S9V3A0|A0A5S9V3A0_9FLAO	R.RAQAVVNYLVTK.G	Y	68.75	1360.78	12	5.9	454.604	3	29.89	0.7756-0.7985	3730	1	29180	1-ECP_100ng_Slot1-3_1_1349.d	2	2	638	649			PEAKS DB
49	21	A0A5S9V3A0|A0A5S9V3A0_9FLAO	K.TNIEDVTVLTHEASQR.L	Y	63.75	1811.9	16	-8.9	906.95	2	32.24	1.1881-1.2102	0	1	33070	1-ECP_100ng_Slot1-3_1_1349.d	0	0	110	125			PEAKS DB
49	21	A0A5S9V3A0|A0A5S9V3A0_9FLAO	K.GGLTTWKPVDC(+57.02)K.L	Y	63.34	1360.68	12	-0.1	681.348	2	27.97	0.9837-1.0062	1841.6	1	26190	1-ECP_100ng_Slot1-3_1_1349.d	1	1	565	576	Carbamidomethylation	C11:Carbamidomethylation:1000.00	PEAKS DB
49	21	A0A5S9V3A0|A0A5S9V3A0_9FLAO	R.VIDIPSKSTVIKK.T	Y	60.86	1426.88	13	8.2	476.637	3	26.04	0.7884-0.8113	715.67	1	23397	1-ECP_100ng_Slot1-3_1_1349.d	1	1	478	490			PEAKS DB
49	21	A0A5S9V3A0|A0A5S9V3A0_9FLAO	K.NQDISIEVAPAYKR.I	Y	59.09	1602.84	14	-2.5	802.424	2	30.14	1.1349-1.1571	138.98	1	29483	1-ECP_100ng_Slot1-3_1_1349.d	1	1	43	56			PEAKS DB
49	21	A0A5S9V3A0|A0A5S9V3A0_9FLAO	K.GVNPSQLTANGYGENK.L	Y	58.92	1647.79	16	-11	824.891	2	27.28	1.0341-1.0565	1271.1	1	25198	1-ECP_100ng_Slot1-3_1_1349.d	1	1	650	665			PEAKS DB
49	21	A0A5S9V3A0|A0A5S9V3A0_9FLAO	K.GVNPSQLTAN(+.98)GYGENK.L	Y	58.12	1648.77	16	-4.4	825.388	2	27.21	1.0269-1.0493	0	1	25159	1-ECP_100ng_Slot1-3_1_1349.d	0	0	650	665	Deamidation (NQ)	N10:Deamidation (NQ):29.88	PEAKS DB
49	21	A0A5S9V3A0|A0A5S9V3A0_9FLAO	R.EVPAQYTTINK.T	Y	57.41	1262.65	11	-0.8	632.332	2	25.11	0.9087-0.9314	7125.7	1	22037	1-ECP_100ng_Slot1-3_1_1349.d	1	1	311	321			PEAKS DB
49	21	A0A5S9V3A0|A0A5S9V3A0_9FLAO	K.DAWKEEVPVDAK.Y	Y	56.21	1385.68	12	3.3	693.851	2	28.04	0.9621-0.9846	911.91	1	26330	1-ECP_100ng_Slot1-3_1_1349.d	1	1	541	552			PEAKS DB
49	21	A0A5S9V3A0|A0A5S9V3A0_9FLAO	K.TSVVTETIVER.E	Y	54.06	1232.66	11	-4.1	617.335	2	29.23	0.9006-0.9232	2374.7	1	28081	1-ECP_100ng_Slot1-3_1_1349.d	1	1	179	189			PEAKS DB
49	21	A0A5S9V3A0|A0A5S9V3A0_9FLAO	K.VVTIPEVTK.T	Y	52.44	984.586	9	1.7	493.301	2	30.69	0.8086-0.8314	6046.1	1	30276	1-ECP_100ng_Slot1-3_1_1349.d	1	1	410	418			PEAKS DB
49	21	A0A5S9V3A0|A0A5S9V3A0_9FLAO	K.DGVAVAIESHTDSR.G	Y	51.41	1455.7	14	7.3	728.86	2	26.31	1.0412-1.0636	412.07	1	23847	1-ECP_100ng_Slot1-3_1_1349.d	1	1	612	625			PEAKS DB
49	21	A0A5S9V3A0|A0A5S9V3A0_9FLAO	R.VMVTPPTTR.V	Y	51.31	1000.54	9	4.4	501.278	2	24.69	0.8342-0.8570	4472.3	1	21506	1-ECP_100ng_Slot1-3_1_1349.d	1	1	469	477			PEAKS DB
49	21	A0A5S9V3A0|A0A5S9V3A0_9FLAO	K.GVNPSQLTAN(+.98)GYGENKLTNR.C	Y	51	2133.04	20	-3.1	712.02	3	29.52	0.8797-0.9024	0	1	28660	1-ECP_100ng_Slot1-3_1_1349.d	0	0	650	669	Deamidation (NQ)	N10:Deamidation (NQ):42.68	PEAKS DB
49	21	A0A5S9V3A0|A0A5S9V3A0_9FLAO	R.C(+57.02)ADGVSC(+57.02)TEREHAANRR.T	Y	48.8	1987.87	17	7.7	497.979	4	10.75	0.7582-0.7811	0	1	6680	1-ECP_100ng_Slot1-3_1_1349.d	0	0	670	686	Carbamidomethylation	C1:Carbamidomethylation:1000.00;C7:Carbamidomethylation:1000.00	PEAKS DB
49	21	A0A5S9V3A0|A0A5S9V3A0_9FLAO	K.VIEIPEITK.V	Y	48.58	1040.61	9	-1.5	521.312	2	33.51	0.8369-0.8597	7354.4	1	35459	1-ECP_100ng_Slot1-3_1_1349.d	1	1	387	395			PEAKS DB
49	21	A0A5S9V3A0|A0A5S9V3A0_9FLAO	K.VIEIPEVTK.V	Y	48.39	1026.6	9	3.3	514.307	2	32.49	0.8296-0.8524	6073.7	1	33515	1-ECP_100ng_Slot1-3_1_1349.d	1	1	364	372			PEAKS DB
49	21	A0A5S9V3A0|A0A5S9V3A0_9FLAO	R.VLVDEGSQK.L	Y	45.9	973.508	9	3.9	487.763	2	15.94	0.8131-0.8360	1593.5	1	11313	1-ECP_100ng_Slot1-3_1_1349.d	1	1	71	79			PEAKS DB
49	21	A0A5S9V3A0|A0A5S9V3A0_9FLAO	R.IVTHPAEFK.T	Y	45.47	1040.57	9	8.8	521.295	2	20.17	0.8405-0.8633	1436	1	15883	1-ECP_100ng_Slot1-3_1_1349.d	1	1	57	65			PEAKS DB
49	21	A0A5S9V3A0|A0A5S9V3A0_9FLAO	R.VMVTPPTTK.V	Y	44.55	972.531	9	1.9	487.274	2	23.81	0.8195-0.8424	9662.2	1	20294	1-ECP_100ng_Slot1-3_1_1349.d	1	1	378	386			PEAKS DB
49	21	A0A5S9V3A0|A0A5S9V3A0_9FLAO	K.LVIVPAKYEMK.D	Y	44.53	1289.74	11	-2.1	645.877	2	31.84	1.0197-1.0421	239.58	1	32292	1-ECP_100ng_Slot1-3_1_1349.d	1	1	80	90			PEAKS DB
49	21	A0A5S9V3A0|A0A5S9V3A0_9FLAO	R.LELVPAKYEMR.D	Y	41.75	1347.72	11	0.3	674.869	2	32.08	1.0026-1.0251	225.26	1	32736	1-ECP_100ng_Slot1-3_1_1349.d	1	1	218	228			PEAKS DB
49	21	A0A5S9V3A0|A0A5S9V3A0_9FLAO	K.GVNPSQLTANGYGENKLTNR.C	Y	40.44	2132.06	20	-10.4	711.687	3	29.32	0.9359-0.9585	1300.4	1	28276	1-ECP_100ng_Slot1-3_1_1349.d	1	1	650	669			PEAKS DB
49	21	A0A5S9V3A0|A0A5S9V3A0_9FLAO	R.C(+57.02)KTPEVWK.N	Y	40.19	1046.52	8	1.3	524.269	2	20.93	0.8806-0.9033	0	1	16848	1-ECP_100ng_Slot1-3_1_1349.d	0	0	35	42	Carbamidomethylation	C1:Carbamidomethylation:1000.00	PEAKS DB
49	21	A0A5S9V3A0|A0A5S9V3A0_9FLAO	K.TVLDKDASVVSTPNC(+57.02)DESK.A	Y	37.82	2063.97	19	-2.4	688.995	3	25.86	0.8259-0.8488	181.52	1	23269	1-ECP_100ng_Slot1-3_1_1349.d	1	1	322	340	Carbamidomethylation	C15:Carbamidomethylation:1000.00	PEAKS DB
49	21	A0A5S9V3A0|A0A5S9V3A0_9FLAO	R.LVKVPSK.T	Y	37.54	769.506	7	11.8	385.765	2	15.46	0.7379-0.7609	0	1	10869	1-ECP_100ng_Slot1-3_1_1349.d	0	0	172	178			PEAKS DB
49	21	A0A5S9V3A0|A0A5S9V3A0_9FLAO	K.RYVTTPETTK.V	Y	33.43	1194.62	10	13.8	598.328	2	15.03	0.9133-0.9359	0	1	10488	1-ECP_100ng_Slot1-3_1_1349.d	0	0	422	431			PEAKS DB
49	21	A0A5S9V3A0|A0A5S9V3A0_9FLAO	K.DFGSSLR.V	Y	33.2	780.377	7	3.8	391.197	2	23.35	0.7563-0.7793	153.47	1	19928	1-ECP_100ng_Slot1-3_1_1349.d	1	1	259	265			PEAKS DB
49	21	A0A5S9V3A0|A0A5S9V3A0_9FLAO	R.LELVPAKYEM(+15.99)R.D	Y	32.97	1363.72	11	1.1	682.866	2	30.09	1.0215-1.0439	0	1	29448	1-ECP_100ng_Slot1-3_1_1349.d	0	0	218	228	Oxidation (M)	M10:Oxidation (M):1000.00	PEAKS DB
49	21	A0A5S9V3A0|A0A5S9V3A0_9FLAO	R.VIDIPSK.S	Y	29.87	770.454	7	8.6	386.238	2	24.82	0.8003-0.8232	1608.1	1	21712	1-ECP_100ng_Slot1-3_1_1349.d	1	1	478	484			PEAKS DB
49	21	A0A5S9V3A0|A0A5S9V3A0_9FLAO	R.DVTIVER.E	Y	28.63	830.45	7	2.4	416.233	2	22.64	0.7664-0.7894	0	1	18982	1-ECP_100ng_Slot1-3_1_1349.d	0	0	229	235			PEAKS DB
49	21	A0A5S9V3A0|A0A5S9V3A0_9FLAO	R.YVTTPETTK.V	Y	24.85	1038.52	9	5.1	520.272	2	16.16	0.8296-0.8524	395.16	1	11480	1-ECP_100ng_Slot1-3_1_1349.d	1	1	423	431			PEAKS DB
27	43	A0A5S9RG48|A0A5S9RG48_9FLAO	K.VENSTGASTSIAINSSTTK.S	Y	85.26	1866.92	19	0	934.466	2	25.02	1.1518-1.1740	33951	1	21971	1-ECP_100ng_Slot1-3_1_1349.d	2	2	827	845			PEAKS DB
27	43	A0A5S9RG48|A0A5S9RG48_9FLAO	K.TTC(+57.02)SPFTAPYVQK.F	Y	72.06	1498.71	13	-0.1	750.364	2	31.66	1.0080-1.0305	11959	1	31852	1-ECP_100ng_Slot1-3_1_1349.d	1	1	798	810	Carbamidomethylation	C3:Carbamidomethylation:1000.00	PEAKS DB
27	43	A0A5S9RG48|A0A5S9RG48_9FLAO	K.YGTSNNASSM(+15.99)TETILDEK.E	Y	65.93	1975.87	18	-6.6	988.935	2	28.73	1.1403-1.1624	259.05	1	27423	1-ECP_100ng_Slot1-3_1_1349.d	1	1	389	406	Oxidation (M)	M10:Oxidation (M):1000.00	PEAKS DB
27	43	A0A5S9RG48|A0A5S9RG48_9FLAO	K.VEN(+.98)STGASTSIAINSSTTK.S	Y	63.26	1867.9	19	-3	934.955	2	25.55	1.1385-1.1607	0	1	22779	1-ECP_100ng_Slot1-3_1_1349.d	0	0	827	845	Deamidation (NQ)	N3:Deamidation (NQ):96.47	PEAKS DB
27	43	A0A5S9RG48|A0A5S9RG48_9FLAO	K.FYNGNDLNGDYYLISPK.F	Y	62.01	1991.93	17	5.4	996.976	2	34.25	1.1961-1.2181	0	1	36702	1-ECP_100ng_Slot1-3_1_1349.d	0	0	855	871			PEAKS DB
27	43	A0A5S9RG48|A0A5S9RG48_9FLAO	R.TGNWNTVLR.Y	Y	59.8	1059.55	9	-1.6	530.779	2	30.63	0.8305-0.8533	75302	1	30285	1-ECP_100ng_Slot1-3_1_1349.d	1	1	595	603			PEAKS DB
27	43	A0A5S9RG48|A0A5S9RG48_9FLAO	K.FSDLDKTKR.I	Y	59.53	1108.59	9	5.8	555.304	2	12.67	0.8533-0.8761	48302	1	8180	1-ECP_100ng_Slot1-3_1_1349.d	2	2	872	880			PEAKS DB
27	43	A0A5S9RG48|A0A5S9RG48_9FLAO	K.FKTTC(+57.02)SPFTAPYVQK.F	Y	59.25	1773.88	15	-1.6	592.298	3	31.59	0.8570-0.8797	389.83	1	31819	1-ECP_100ng_Slot1-3_1_1349.d	1	1	796	810	Carbamidomethylation	C5:Carbamidomethylation:1000.00	PEAKS DB
27	43	A0A5S9RG48|A0A5S9RG48_9FLAO	K.ANNTFTTNNR.G	Y	58.59	1151.53	10	1.9	576.774	2	13.89	0.8752-0.8979	55507	1	9326	1-ECP_100ng_Slot1-3_1_1349.d	1	1	329	338			PEAKS DB
27	43	A0A5S9RG48|A0A5S9RG48_9FLAO	K.VENSTGASTSIAIN(+.98)SSTTK.S	Y	55.07	1867.9	19	-8.8	934.95	2	25.78	1.1536-1.1757	0	1	23109	1-ECP_100ng_Slot1-3_1_1349.d	0	0	827	845	Deamidation (NQ)	N14:Deamidation (NQ):63.41	PEAKS DB
27	43	A0A5S9RG48|A0A5S9RG48_9FLAO	K.IDVSPNC(+57.02)LAPK.D	Y	51.58	1212.62	11	2.9	607.318	2	30.45	0.9142-0.9368	580.2	1	29912	1-ECP_100ng_Slot1-3_1_1349.d	1	1	705	715	Carbamidomethylation	C7:Carbamidomethylation:1000.00	PEAKS DB
27	43	A0A5S9RG48|A0A5S9RG48_9FLAO	K.FSDLDKTK.R	Y	45.97	952.486	8	9.4	477.255	2	14.11	0.8205-0.8433	20893	1	9470	1-ECP_100ng_Slot1-3_1_1349.d	1	1	872	879			PEAKS DB
27	43	A0A5S9RG48|A0A5S9RG48_9FLAO	R.EVFNGDYQK.V	Y	45.17	1098.5	9	3.4	550.258	2	21.28	0.8670-0.8897	25740	1	17104	1-ECP_100ng_Slot1-3_1_1349.d	1	1	662	670			PEAKS DB
27	43	A0A5S9RG48|A0A5S9RG48_9FLAO	K.EVTNGIYQK.I	Y	43.5	1050.53	9	6.1	526.278	2	18.53	0.8351-0.8579	1645.3	1	13956	1-ECP_100ng_Slot1-3_1_1349.d	1	1	407	415			PEAKS DB
27	43	A0A5S9RG48|A0A5S9RG48_9FLAO	K.VSGNFTPTNSATYYIGIK.G	Y	42.39	1931.96	18	-6.4	966.982	2	33.87	1.1482-1.1704	704.75	1	36091	1-ECP_100ng_Slot1-3_1_1349.d	1	1	671	688			PEAKS DB
27	43	A0A5S9RG48|A0A5S9RG48_9FLAO	T.DYHFFVK.A	Y	40.89	954.46	7	-0.7	478.237	2	31.44	0.8122-0.8351	2068.7	1	31511	1-ECP_100ng_Slot1-3_1_1349.d	1	1	518	524			PEAKS DB
27	43	A0A5S9RG48|A0A5S9RG48_9FLAO	R.QNKETGAKITIK.Y	Y	40.48	1329.76	12	11.1	444.266	3	15.11	0.7655-0.7884	0	1	10551	1-ECP_100ng_Slot1-3_1_1349.d	0	0	377	388			PEAKS DB
27	43	A0A5S9RG48|A0A5S9RG48_9FLAO	V.SPNC(+57.02)LAPK.D	Y	39.61	885.438	8	-2.2	443.725	2	15.31	0.7655-0.7884	3419.9	1	10739	1-ECP_100ng_Slot1-3_1_1349.d	2	2	708	715	Carbamidomethylation	C4:Carbamidomethylation:1000.00	PEAKS DB
27	43	A0A5S9RG48|A0A5S9RG48_9FLAO	R.EVFN(+.98)GDYQK.V	Y	38.86	1099.48	9	1	550.749	2	22.55	0.8415-0.8642	6987.5	1	18662	1-ECP_100ng_Slot1-3_1_1349.d	2	2	662	670	Deamidation (NQ)	N4:Deamidation (NQ):28.70	PEAKS DB
27	43	A0A5S9RG48|A0A5S9RG48_9FLAO	K.EVTN(+.98)GIYQK.I	Y	38.48	1051.52	9	12	526.773	2	18.05	0.8415-0.8642	499.45	1	13492	1-ECP_100ng_Slot1-3_1_1349.d	1	1	407	415	Deamidation (NQ)	N4:Deamidation (NQ):28.70	PEAKS DB
27	43	A0A5S9RG48|A0A5S9RG48_9FLAO	R.TGN(+.98)WNTVLR.Y	Y	37.31	1060.53	9	-8.3	531.268	2	32.66	0.8488-0.8715	0	1	33924	1-ECP_100ng_Slot1-3_1_1349.d	0	0	595	603	Deamidation (NQ)	N3:Deamidation (NQ):26.31	PEAKS DB
27	43	A0A5S9RG48|A0A5S9RG48_9FLAO	L.TANTAYEFFVR.A	Y	36.07	1317.64	11	11.1	659.832	2	34.08	0.9359-0.9585	0	1	36458	1-ECP_100ng_Slot1-3_1_1349.d	0	0	770	780			PEAKS DB
27	43	A0A5S9RG48|A0A5S9RG48_9FLAO	N.TAYEFFVR.A	Y	35.97	1031.51	8	-1.2	516.76	2	33.55	0.8469-0.8697	0	1	35634	1-ECP_100ng_Slot1-3_1_1349.d	0	0	773	780			PEAKS DB
27	43	A0A5S9RG48|A0A5S9RG48_9FLAO	K.SSSAPNSIK.F	Y	35.96	889.451	9	6	445.735	2	10.3	0.7563-0.7793	8094.8	1	6414	1-ECP_100ng_Slot1-3_1_1349.d	1	1	846	854			PEAKS DB
27	43	A0A5S9RG48|A0A5S9RG48_9FLAO	K.ANNTFTTN(+.98)NR.G	Y	33.75	1152.52	10	10.7	577.271	2	14.65	0.8670-0.8897	4756.8	1	9949	1-ECP_100ng_Slot1-3_1_1349.d	1	1	329	338	Deamidation (NQ)	N8:Deamidation (NQ):17.01	PEAKS DB
27	43	A0A5S9RG48|A0A5S9RG48_9FLAO	F.SDLDKTKR.I	Y	33.35	961.519	8	14.4	481.774	2	12.61	0.7948-0.8177	0	1	8131	1-ECP_100ng_Slot1-3_1_1349.d	0	0	873	880			PEAKS DB
27	43	A0A5S9RG48|A0A5S9RG48_9FLAO	K.ANN(+.98)TFTTNNR.G	Y	33.12	1152.52	10	10.7	577.271	2	14.65	0.8697-0.8924	4756.8	1	10050	1-ECP_100ng_Slot1-3_1_1349.d	1	1	329	338	Deamidation (NQ)	N3:Deamidation (NQ):0.00	PEAKS DB
27	43	A0A5S9RG48|A0A5S9RG48_9FLAO	N.GNDLNGDYYLISPK.F	Y	32.63	1567.75	14	-12.9	784.873	2	33.19	1.0717-1.0940	0	1	34967	1-ECP_100ng_Slot1-3_1_1349.d	0	0	858	871			PEAKS DB
27	43	A0A5S9RG48|A0A5S9RG48_9FLAO	K.IRGSFTPN.A	Y	23.7	890.461	8	4.6	446.24	2	20.16	0.7793-0.8022	323.29	1	15937	1-ECP_100ng_Slot1-3_1_1349.d	1	1	416	423			PEAKS DB
27	43	A0A5S9RG48|A0A5S9RG48_9FLAO	R.EVFNGDY(-18.01)Q(+.98)K.V	Y	22.73	1081.47	9	6.4	541.746	2	23.65	0.8615-0.8842	351.73	1	20318	1-ECP_100ng_Slot1-3_1_1349.d	1	1	662	670	Dehydration; Deamidation (NQ)	Y7:Dehydration:0.00;Q8:Deamidation (NQ):3.13	PEAKS DB
27	43	A0A5S9RG48|A0A5S9RG48_9FLAO	K.FKTTC(+57.02)SPF.T	Y	17.56	986.453	8	-0.1	494.234	2	28.64	0.8232-0.8460	530.48	1	27247	1-ECP_100ng_Slot1-3_1_1349.d	1	1	796	803	Carbamidomethylation	C5:Carbamidomethylation:1000.00	PEAKS DB
26	54	A0A5S9RKK0|A0A5S9RKK0_9FLAO	K.AEAIDKDFEAVIKR.S	Y	75.8	1603.86	14	1.2	535.627	3	31.97	0.7985-0.8214	2950.5	1	32469	1-ECP_100ng_Slot1-3_1_1349.d	1	1	71	84			PEAKS DB
26	54	A0A5S9RKK0|A0A5S9RKK0_9FLAO	K.VMTNSSVESVATSGEGVK.A	Y	70.86	1780.85	18	-1.6	891.432	2	27.77	1.1234-1.1456	12344	1	25989	1-ECP_100ng_Slot1-3_1_1349.d	3	3	229	246			PEAKS DB
26	54	A0A5S9RKK0|A0A5S9RKK0_9FLAO	K.VM(+15.99)TNSSVESVATSGEGVK.A	Y	70.16	1796.85	18	5.9	899.436	2	25.6	1.1216-1.1438	3213	1	22842	1-ECP_100ng_Slot1-3_1_1349.d	1	1	229	246	Oxidation (M)	M2:Oxidation (M):1000.00	PEAKS DB
26	54	A0A5S9RKK0|A0A5S9RKK0_9FLAO	K.NKIDIIDGFGKVK.A	Y	69.65	1445.82	13	4.9	482.951	3	32.18	0.8296-0.8524	1972.5	1	32887	1-ECP_100ng_Slot1-3_1_1349.d	1	1	103	115			PEAKS DB
26	54	A0A5S9RKK0|A0A5S9RKK0_9FLAO	K.VGKFPFSASGK.A	Y	63.07	1123.6	11	6	375.544	3	27.9	0.7453-0.7683	19913	1	26118	1-ECP_100ng_Slot1-3_1_1349.d	2	2	372	382			PEAKS DB
26	54	A0A5S9RKK0|A0A5S9RKK0_9FLAO	R.KLETTGHEVLK.A	Y	58.73	1253.7	11	1.1	627.857	2	16.47	0.9576-0.9801	31910	1	11722	1-ECP_100ng_Slot1-3_1_1349.d	2	2	426	436			PEAKS DB
26	54	A0A5S9RKK0|A0A5S9RKK0_9FLAO	K.NKIDIIDGFGK.V	Y	58.11	1218.66	11	-0.2	610.337	2	32.48	0.9196-0.9422	24093	1	33414	1-ECP_100ng_Slot1-3_1_1349.d	1	1	103	113			PEAKS DB
26	54	A0A5S9RKK0|A0A5S9RKK0_9FLAO	R.SRQLPNLPQDGKK.V	Y	57.58	1479.82	13	5.8	494.282	3	20.64	0.7774-0.8003	11494	1	16482	1-ECP_100ng_Slot1-3_1_1349.d	1	1	145	157			PEAKS DB
26	54	A0A5S9RKK0|A0A5S9RKK0_9FLAO	K.GVQFLMKK.N	Y	55.53	949.542	8	4.7	475.78	2	27.17	0.8205-0.8433	5561.3	1	24965	1-ECP_100ng_Slot1-3_1_1349.d	1	1	95	102			PEAKS DB
26	54	A0A5S9RKK0|A0A5S9RKK0_9FLAO	K.VMTN(+.98)SSVESVATSGEGVK.A	Y	55.47	1781.84	18	5.7	891.93	2	28.32	1.0913-1.1136	101.3	1	26837	1-ECP_100ng_Slot1-3_1_1349.d	1	1	229	246	Deamidation (NQ)	N4:Deamidation (NQ):1000.00	PEAKS DB
26	54	A0A5S9RKK0|A0A5S9RKK0_9FLAO	K.SAQVYDYLK.H	Y	54.83	1085.54	9	5.5	543.78	2	30.84	0.8706-0.8933	10992	1	30388	1-ECP_100ng_Slot1-3_1_1349.d	1	1	54	62			PEAKS DB
26	54	A0A5S9RKK0|A0A5S9RKK0_9FLAO	R.QLPNLPQDGKK.V	Y	53.33	1236.68	11	10	413.239	3	23.53	0.7388-0.7618	17901	1	20023	1-ECP_100ng_Slot1-3_1_1349.d	2	2	147	157			PEAKS DB
26	54	A0A5S9RKK0|A0A5S9RKK0_9FLAO	K.VM(+15.99)TNSSVESVATSGEGVKATVK.T	Y	51.73	2196.09	22	2.3	733.04	3	27.14	0.9963-1.0188	427.92	1	24994	1-ECP_100ng_Slot1-3_1_1349.d	1	1	229	250	Oxidation (M)	M2:Oxidation (M):1000.00	PEAKS DB
26	54	A0A5S9RKK0|A0A5S9RKK0_9FLAO	R.EAMSLPKQPK.S	Y	51.54	1127.6	10	1.2	564.808	2	21.96	0.9169-0.9395	5667.6	1	17989	1-ECP_100ng_Slot1-3_1_1349.d	1	1	163	172			PEAKS DB
26	54	A0A5S9RKK0|A0A5S9RKK0_9FLAO	K.KNKIDIIDGFGK.V	Y	48.65	1346.76	12	3.3	449.927	3	30.92	0.7857-0.8086	2315.7	1	30561	1-ECP_100ng_Slot1-3_1_1349.d	1	1	102	113			PEAKS DB
26	54	A0A5S9RKK0|A0A5S9RKK0_9FLAO	R.EAM(+15.99)SLPKQPK.S	Y	47.97	1143.6	10	5.2	572.808	2	15.2	0.8597-0.8824	3316.8	1	10533	1-ECP_100ng_Slot1-3_1_1349.d	2	2	163	172	Oxidation (M)	M3:Oxidation (M):1000.00	PEAKS DB
26	54	A0A5S9RKK0|A0A5S9RKK0_9FLAO	K.VMTNSSVESVATSGEGVKATVK.T	Y	46.8	2180.1	22	-2.2	727.705	3	28.8	0.9864-1.0089	2188.9	1	27511	1-ECP_100ng_Slot1-3_1_1349.d	1	1	229	250			PEAKS DB
26	54	A0A5S9RKK0|A0A5S9RKK0_9FLAO	K.AKEAGYELK.V	Y	46.08	1007.53	9	6.7	504.775	2	15.52	0.8342-0.8570	3783.3	1	10934	1-ECP_100ng_Slot1-3_1_1349.d	1	1	363	371			PEAKS DB
26	54	A0A5S9RKK0|A0A5S9RKK0_9FLAO	K.GVQFLMK.K	Y	41.4	821.447	7	3.9	411.732	2	31.91	0.7628-0.7857	4044.7	1	32380	1-ECP_100ng_Slot1-3_1_1349.d	1	1	95	101			PEAKS DB
26	54	A0A5S9RKK0|A0A5S9RKK0_9FLAO	R.ASQLGFK.T	Y	41.22	749.407	7	6.3	375.713	2	21.04	0.7094-0.7324	5985.9	1	16939	1-ECP_100ng_Slot1-3_1_1349.d	1	1	21	27			PEAKS DB
26	54	A0A5S9RKK0|A0A5S9RKK0_9FLAO	K.LETTGHEVLK.A	Y	39.71	1125.6	10	4.4	563.811	2	18.48	0.8951-0.9178	2273.4	1	13885	1-ECP_100ng_Slot1-3_1_1349.d	1	1	427	436			PEAKS DB
26	54	A0A5S9RKK0|A0A5S9RKK0_9FLAO	K.HVDEYGLK.A	Y	38.96	959.471	8	6.3	480.746	2	17.56	0.8396-0.8624	0	1	12951	1-ECP_100ng_Slot1-3_1_1349.d	0	0	63	70			PEAKS DB
26	54	A0A5S9RKK0|A0A5S9RKK0_9FLAO	K.FPFSASGK.A	Y	38.45	839.418	8	5.6	420.719	2	28.22	0.7462-0.7692	0	1	26692	1-ECP_100ng_Slot1-3_1_1349.d	0	0	375	382			PEAKS DB
26	54	A0A5S9RKK0|A0A5S9RKK0_9FLAO	R.QLPNLPQDGK.K	Y	37.63	1108.59	10	2.3	555.302	2	26.85	0.8642-0.8870	725.93	1	24542	1-ECP_100ng_Slot1-3_1_1349.d	1	1	147	156			PEAKS DB
26	54	A0A5S9RKK0|A0A5S9RKK0_9FLAO	R.EAMSLPK.Q	Y	32.49	774.394	7	-1.1	388.204	2	23.66	0.7398-0.7628	1139.3	1	20217	1-ECP_100ng_Slot1-3_1_1349.d	1	1	163	169			PEAKS DB
26	54	A0A5S9RKK0|A0A5S9RKK0_9FLAO	K.IDIIDGFGK.V	Y	32.14	976.523	9	1.6	489.269	2	33.95	0.8369-0.8597	0	1	36250	1-ECP_100ng_Slot1-3_1_1349.d	0	0	105	113			PEAKS DB
26	54	A0A5S9RKK0|A0A5S9RKK0_9FLAO	K.GVQFLM(+15.99)KK.N	Y	31.07	965.537	8	-1.3	483.775	2	22.38	0.8278-0.8506	3492.9	1	18531	1-ECP_100ng_Slot1-3_1_1349.d	1	1	95	102	Oxidation (M)	M6:Oxidation (M):1000.00	PEAKS DB
26	54	A0A5S9RKK0|A0A5S9RKK0_9FLAO	R.SRGVAEGMSK.G	Y	29.85	1020.5	10	1.8	511.259	2	10.08	0.8195-0.8424	0	1	6264	1-ECP_100ng_Slot1-3_1_1349.d	0	0	85	94			PEAKS DB
26	54	A0A5S9RKK0|A0A5S9RKK0_9FLAO	R.SRQLPNLPQDGK.K	Y	29.54	1351.72	12	2	451.582	3	23.7	0.7158-0.7388	0	1	20374	1-ECP_100ng_Slot1-3_1_1349.d	0	0	145	156			PEAKS DB
26	54	A0A5S9RKK0|A0A5S9RKK0_9FLAO	K.GVQFLM(+15.99)K.K	Y	28.53	837.442	7	6.4	419.731	2	27.28	0.7719-0.7948	0	1	25289	1-ECP_100ng_Slot1-3_1_1349.d	0	0	95	101	Oxidation (M)	M6:Oxidation (M):1000.00	PEAKS DB
26	54	A0A5S9RKK0|A0A5S9RKK0_9FLAO	R.GVAEGMSK.G	Y	27.73	777.369	8	5.9	389.694	2	10.8	0.7250-0.7480	0	1	6716	1-ECP_100ng_Slot1-3_1_1349.d	0	0	87	94			PEAKS DB
26	54	A0A5S9RKK0|A0A5S9RKK0_9FLAO	K.EAGYELK.V	Y	26.87	808.397	7	6.7	405.208	2	18.11	0.7701-0.7930	0	1	13546	1-ECP_100ng_Slot1-3_1_1349.d	0	0	365	371			PEAKS DB
46	19	A0A5S9UQR2|A0A5S9UQR2_9FLAO	R.SVSDGDEYDKDVALGLR.Y	Y	71.65	1837.87	17	4.8	613.633	3	31.28	0.8287-0.8515	9680.2	1	31199	1-ECP_100ng_Slot1-3_1_1349.d	3	3	324	340			PEAKS DB
46	19	A0A5S9UQR2|A0A5S9UQR2_9FLAO	K.FSGTSM(+15.99)ASPSTAGVAALIR.S	Y	68.99	1838.92	19	-6.1	920.461	2	33.94	1.1163-1.1385	1084.9	1	36179	1-ECP_100ng_Slot1-3_1_1349.d	1	1	458	476	Oxidation (M)	M6:Oxidation (M):1000.00	PEAKS DB
46	19	A0A5S9UQR2|A0A5S9UQR2_9FLAO	R.SYYPQLSASQVK.H	Y	66.35	1369.69	12	0.8	685.852	2	30.17	0.9846-1.0071	26406	1	29449	1-ECP_100ng_Slot1-3_1_1349.d	1	1	477	488			PEAKS DB
46	19	A0A5S9UQR2|A0A5S9UQR2_9FLAO	K.GIYGFGFSSLGEAKK.Q	Y	65.37	1559.8	15	-1	780.906	2	33.79	1.0984-1.1207	1446.8	1	35948	1-ECP_100ng_Slot1-3_1_1349.d	1	1	225	239			PEAKS DB
46	19	A0A5S9UQR2|A0A5S9UQR2_9FLAO	K.SYKEHLEYER.I	Y	65.27	1352.64	10	10.5	451.891	3	17.46	0.8013-0.8241	12511	1	12796	1-ECP_100ng_Slot1-3_1_1349.d	2	2	135	144			PEAKS DB
46	19	A0A5S9UQR2|A0A5S9UQR2_9FLAO	R.IVVGDNAYDIK.D	Y	63.66	1205.63	11	2.7	603.823	2	30.26	0.9386-0.9612	4628	1	29556	1-ECP_100ng_Slot1-3_1_1349.d	1	1	263	273			PEAKS DB
46	19	A0A5S9UQR2|A0A5S9UQR2_9FLAO	R.VVNAYNALR.M	Y	58.37	1018.56	9	5.6	510.288	2	26.59	0.8415-0.8642	29056	1	24154	1-ECP_100ng_Slot1-3_1_1349.d	1	1	529	537			PEAKS DB
46	19	A0A5S9UQR2|A0A5S9UQR2_9FLAO	K.KVPFSELSVSGR.V	Y	57.89	1304.71	12	1	653.362	2	30.96	0.9468-0.9693	20874	1	30625	1-ECP_100ng_Slot1-3_1_1349.d	2	2	517	528			PEAKS DB
46	19	A0A5S9UQR2|A0A5S9UQR2_9FLAO	K.AFSPNKNWVYDAIK.Y	Y	57.46	1651.84	14	-2.4	551.618	3	33.27	0.7848-0.8077	562.38	1	35120	1-ECP_100ng_Slot1-3_1_1349.d	1	1	357	370			PEAKS DB
46	19	A0A5S9UQR2|A0A5S9UQR2_9FLAO	K.YAADKDVLIVNAAGNDGK.N	Y	57.11	1832.93	18	-1.6	611.982	3	29.99	0.8933-0.9160	4189.2	1	29233	1-ECP_100ng_Slot1-3_1_1349.d	2	2	371	388			PEAKS DB
46	19	A0A5S9UQR2|A0A5S9UQR2_9FLAO	K.TIKGDNLKIDYR.I	Y	55.91	1434.78	12	5.8	479.271	3	25.07	0.8177-0.8405	2223.4	1	22030	1-ECP_100ng_Slot1-3_1_1349.d	1	1	251	262			PEAKS DB
46	19	A0A5S9UQR2|A0A5S9UQR2_9FLAO	R.ILM(+15.99)NPSIADAETLAEVK.A	Y	55.42	1829.94	17	-8.1	915.972	2	34.28	1.1545-1.1766	0	1	36746	1-ECP_100ng_Slot1-3_1_1349.d	0	0	145	161	Oxidation (M)	M3:Oxidation (M):1000.00	PEAKS DB
46	19	A0A5S9UQR2|A0A5S9UQR2_9FLAO	K.GDNLKIDYR.I	Y	53.69	1092.56	9	6.1	547.289	2	23.88	0.8779-0.9006	518.48	1	20573	1-ECP_100ng_Slot1-3_1_1349.d	1	1	254	262			PEAKS DB
46	19	A0A5S9UQR2|A0A5S9UQR2_9FLAO	K.IDFEVIQPGSVSR.A	Y	53.34	1445.75	13	-2.2	723.881	2	33.99	1.0107-1.0332	1703.7	1	36221	1-ECP_100ng_Slot1-3_1_1349.d	1	1	498	510			PEAKS DB
46	19	A0A5S9UQR2|A0A5S9UQR2_9FLAO	K.GMNGVANNVK.I	Y	46.47	1002.49	10	2.2	502.254	2	16.39	0.8278-0.8506	0	1	11736	1-ECP_100ng_Slot1-3_1_1349.d	0	0	309	318			PEAKS DB
46	19	A0A5S9UQR2|A0A5S9UQR2_9FLAO	K.GMN(+.98)GVANNVK.I	Y	44.64	1003.48	10	5	502.748	2	16.34	0.8378-0.8606	0	1	11693	1-ECP_100ng_Slot1-3_1_1349.d	0	0	309	318	Deamidation (NQ)	N3:Deamidation (NQ):61.69	PEAKS DB
46	19	A0A5S9UQR2|A0A5S9UQR2_9FLAO	K.KSPLTEEQK.K	Y	44.04	1058.56	9	1.4	530.288	2	11.25	0.8706-0.8933	0	1	7002	1-ECP_100ng_Slot1-3_1_1349.d	0	0	42	50			PEAKS DB
46	19	A0A5S9UQR2|A0A5S9UQR2_9FLAO	K.VINTSFGK.A	Y	41.44	864.471	8	2.7	433.244	2	22.68	0.7683-0.7912	9598.2	1	18948	1-ECP_100ng_Slot1-3_1_1349.d	1	1	349	356			PEAKS DB
46	19	A0A5S9UQR2|A0A5S9UQR2_9FLAO	K.SPLTEEQKK.G	Y	40.34	1058.56	9	-5.8	530.285	2	10.63	0.8524-0.8752	0	1	6609	1-ECP_100ng_Slot1-3_1_1349.d	0	0	43	51			PEAKS DB
46	19	A0A5S9UQR2|A0A5S9UQR2_9FLAO	K.SPLTEEQK.K	Y	40.01	930.466	8	4.2	466.242	2	13.47	0.8049-0.8278	0	1	8943	1-ECP_100ng_Slot1-3_1_1349.d	0	0	43	50			PEAKS DB
46	19	A0A5S9UQR2|A0A5S9UQR2_9FLAO	K.NWVYDAIK.Y	Y	33.74	1007.51	8	11	504.767	2	32.78	0.8506-0.8733	0	1	34186	1-ECP_100ng_Slot1-3_1_1349.d	0	0	363	370			PEAKS DB
46	19	A0A5S9UQR2|A0A5S9UQR2_9FLAO	R.VVN(+.98)AYNALR.M	Y	33.35	1019.54	9	11.6	510.783	2	26.75	0.8597-0.8824	0	1	24473	1-ECP_100ng_Slot1-3_1_1349.d	0	0	529	537	Deamidation (NQ)	N3:Deamidation (NQ):32.97	PEAKS DB
46	19	A0A5S9UQR2|A0A5S9UQR2_9FLAO	K.GEAHGSHVSGIIGATR.N	Y	30.52	1547.78	16	3.8	516.936	3	19.69	0.7563-0.7793	0	1	15406	1-ECP_100ng_Slot1-3_1_1349.d	0	0	289	304			PEAKS DB
46	19	A0A5S9UQR2|A0A5S9UQR2_9FLAO	K.FSGTSMASPSTAGVAALIR.S	Y	28.62	1822.92	19	-8	912.462	2	34.43	1.1251-1.1474	0	1	37053	1-ECP_100ng_Slot1-3_1_1349.d	0	0	458	476			PEAKS DB
46	19	A0A5S9UQR2|A0A5S9UQR2_9FLAO	K.GM(+15.99)N(+.98)GVANNVK.I	Y	21.47	1019.47	10	9.9	510.748	2	11.48	0.8259-0.8488	0	1	7162	1-ECP_100ng_Slot1-3_1_1349.d	0	0	309	318	Oxidation (M); Deamidation (NQ)	M2:Oxidation (M):1000.00;N3:Deamidation (NQ):11.12	PEAKS DB
46	19	A0A5S9UQR2|A0A5S9UQR2_9FLAO	K.TIKGDNLK.I	Y	20.43	887.508	8	2.6	444.762	2	10	0.8104-0.8332	0	1	6205	1-ECP_100ng_Slot1-3_1_1349.d	0	0	251	258			PEAKS DB
46	19	A0A5S9UQR2|A0A5S9UQR2_9FLAO	R.NNGKGM(+15.99)N(+.98)GVANNVK.I	Y	18.93	1432.67	14	-1.8	717.342	2	10.3	0.9666-0.9891	0	1	6410	1-ECP_100ng_Slot1-3_1_1349.d	0	0	305	318	Oxidation (M); Deamidation (NQ)	M6:Oxidation (M):1000.00;N7:Deamidation (NQ):16.51	PEAKS DB
28	31	A0A5S9VVW7|A0A5S9VVW7_9FLAO	R.VIVGADGDPIQDTK.N	Y	74.63	1426.73	14	1	714.373	2	28.45	0.9738-0.9963	21256	1	26867	1-ECP_100ng_Slot1-3_1_1349.d	1	1	828	841			PEAKS DB
28	31	A0A5S9VVW7|A0A5S9VVW7_9FLAO	K.VSGM(+15.99)QISTLGN(+.98)GVNPNTR.I	Y	74.27	1860.9	18	0	931.457	2	28.26	1.1100-1.1323	4133.2	1	26674	1-ECP_100ng_Slot1-3_1_1349.d	2	2	145	162	Oxidation (M); Deamidation (NQ)	M4:Oxidation (M):1000.00;N11:Deamidation (NQ):51.69	PEAKS DB
28	31	A0A5S9VVW7|A0A5S9VVW7_9FLAO	K.AANGVVIVTTK.K	Y	73.25	1071.63	11	2.5	536.823	2	26.06	0.8679-0.8906	6656.1	1	23366	1-ECP_100ng_Slot1-3_1_1349.d	1	1	218	228			PEAKS DB
28	31	A0A5S9VVW7|A0A5S9VVW7_9FLAO	K.VSGM(+15.99)QISTLGNGVNPNTR.I	Y	73.08	1859.92	18	-4.5	930.961	2	28.58	1.1109-1.1331	7351.2	1	27069	1-ECP_100ng_Slot1-3_1_1349.d	2	2	145	162	Oxidation (M)	M4:Oxidation (M):1000.00	PEAKS DB
28	31	A0A5S9VVW7|A0A5S9VVW7_9FLAO	R.ATNSNFIGVGTQAQTPPTR.Q	Y	65.45	1958.98	19	-4.8	980.493	2	30.58	1.1296-1.1518	1554.6	1	30012	1-ECP_100ng_Slot1-3_1_1349.d	1	1	1004	1022			PEAKS DB
28	31	A0A5S9VVW7|A0A5S9VVW7_9FLAO	K.VSGMQISTLGN(+.98)GVNPNTR.I	Y	63.72	1844.9	18	0.6	923.46	2	31.94	1.1163-1.1385	0	1	32472	1-ECP_100ng_Slot1-3_1_1349.d	0	0	145	162	Deamidation (NQ)	N11:Deamidation (NQ):32.46	PEAKS DB
28	31	A0A5S9VVW7|A0A5S9VVW7_9FLAO	K.AAN(+.98)GVVIVTTKK.G	Y	62.33	1200.71	12	-14.3	601.353	2	22.76	0.9377-0.9603	0	1	19164	1-ECP_100ng_Slot1-3_1_1349.d	0	0	218	229	Deamidation (NQ)	N3:Deamidation (NQ):1000.00	PEAKS DB
28	31	A0A5S9VVW7|A0A5S9VVW7_9FLAO	K.AVNATTGIIGK.V	Y	61.81	1043.6	11	3.4	522.808	2	25.48	0.8396-0.8624	13861	1	22647	1-ECP_100ng_Slot1-3_1_1349.d	1	1	134	144			PEAKS DB
28	31	A0A5S9VVW7|A0A5S9VVW7_9FLAO	K.VSGMQISTLGNGVNPNTR.I	Y	60.01	1843.92	18	-5.2	922.963	2	31.99	1.1180-1.1403	1305.9	1	32508	1-ECP_100ng_Slot1-3_1_1349.d	1	1	145	162			PEAKS DB
28	31	A0A5S9VVW7|A0A5S9VVW7_9FLAO	K.VGANLAFFR.S	Y	59.46	993.54	9	2.2	497.778	2	34.18	0.8223-0.8451	2953.6	1	36570	1-ECP_100ng_Slot1-3_1_1349.d	1	1	368	376			PEAKS DB
28	31	A0A5S9VVW7|A0A5S9VVW7_9FLAO	K.AAN(+.98)GVVIVTTK.K	Y	59.23	1072.61	11	2	537.315	2	26.68	0.8551-0.8779	3353.3	1	24296	1-ECP_100ng_Slot1-3_1_1349.d	1	1	218	228	Deamidation (NQ)	N3:Deamidation (NQ):1000.00	PEAKS DB
28	31	A0A5S9VVW7|A0A5S9VVW7_9FLAO	K.ELTSSVAQLK.S	Y	58.54	1074.59	10	3.3	538.305	2	27.32	0.8797-0.9024	5604.3	1	25301	1-ECP_100ng_Slot1-3_1_1349.d	1	1	116	125			PEAKS DB
28	31	A0A5S9VVW7|A0A5S9VVW7_9FLAO	K.ELTSSVAQLKSEDLTK.T	Y	58.34	1747.92	16	1.6	583.648	3	30.62	0.8615-0.8842	9735	1	30097	1-ECP_100ng_Slot1-3_1_1349.d	2	2	116	131			PEAKS DB
28	31	A0A5S9VVW7|A0A5S9VVW7_9FLAO	K.AANGVVIVTTKK.G	Y	58.21	1199.72	12	-0.3	600.869	2	21.63	0.9450-0.9675	605.02	1	17644	1-ECP_100ng_Slot1-3_1_1349.d	1	1	218	229			PEAKS DB
28	31	A0A5S9VVW7|A0A5S9VVW7_9FLAO	R.SHANLVGEGGR.Q	Y	57.35	1095.54	11	7.9	548.783	2	13.19	0.8624-0.8851	1207	1	8646	1-ECP_100ng_Slot1-3_1_1349.d	1	1	377	387			PEAKS DB
28	31	A0A5S9VVW7|A0A5S9VVW7_9FLAO	K.VGQPFPLIK.T	Y	56.66	997.596	9	7.3	499.809	2	33.81	0.8113-0.8342	25606	1	35957	1-ECP_100ng_Slot1-3_1_1349.d	2	2	808	816			PEAKS DB
28	31	A0A5S9VVW7|A0A5S9VVW7_9FLAO	R.TGELNGGQYSEK.A	Y	53.92	1281.58	12	0.2	641.799	2	16.9	0.9214-0.9440	558.32	1	12185	1-ECP_100ng_Slot1-3_1_1349.d	1	1	565	576			PEAKS DB
28	31	A0A5S9VVW7|A0A5S9VVW7_9FLAO	K.TKAVNATTGIIGK.V	Y	53.6	1272.74	13	-0.2	637.377	2	22.54	0.9612-0.9837	3979.7	1	18752	1-ECP_100ng_Slot1-3_1_1349.d	1	1	132	144			PEAKS DB
28	31	A0A5S9VVW7|A0A5S9VVW7_9FLAO	R.TGELN(+.98)GGQYSEK.A	Y	43.62	1282.57	12	12.8	642.299	2	17.25	0.9196-0.9422	0	1	12640	1-ECP_100ng_Slot1-3_1_1349.d	0	0	565	576	Deamidation (NQ)	N5:Deamidation (NQ):38.16	PEAKS DB
28	31	A0A5S9VVW7|A0A5S9VVW7_9FLAO	K.TSSYLRDPN(+.98)GR.V	Y	43.31	1265.6	11	4	422.876	3	18.15	0.7444-0.7673	5052	1	13508	1-ECP_100ng_Slot1-3_1_1349.d	4	4	817	827	Deamidation (NQ)	N9:Deamidation (NQ):1000.00	PEAKS DB
28	31	A0A5S9VVW7|A0A5S9VVW7_9FLAO	R.ITGSINAYK.T	Y	40.96	965.518	9	8.2	483.77	2	21.84	0.8159-0.8387	440.34	1	17966	1-ECP_100ng_Slot1-3_1_1349.d	1	1	710	718			PEAKS DB
28	31	A0A5S9VVW7|A0A5S9VVW7_9FLAO	K.TSSYLRDPNGR.V	Y	40.4	1264.62	11	7.1	422.549	3	17.45	0.7324-0.7554	11064	1	12735	1-ECP_100ng_Slot1-3_1_1349.d	2	2	817	827			PEAKS DB
28	31	A0A5S9VVW7|A0A5S9VVW7_9FLAO	R.NEVSFFR.F	Y	34.02	897.434	7	3.8	449.726	2	31.35	0.7793-0.8022	0	1	31387	1-ECP_100ng_Slot1-3_1_1349.d	0	0	419	425			PEAKS DB
28	31	A0A5S9VVW7|A0A5S9VVW7_9FLAO	K.SGDVLVFNFVGM(+15.99)K.T	Y	32.04	1427.71	13	-10.1	714.856	2	34.59	0.9918-1.0143	0	1	37346	1-ECP_100ng_Slot1-3_1_1349.d	0	0	66	78	Oxidation (M)	M12:Oxidation (M):1000.00	PEAKS DB
28	31	A0A5S9VVW7|A0A5S9VVW7_9FLAO	R.INPDDIESM(+15.99)TILK.G	Y	28.48	1503.75	13	-0.5	752.881	2	33.04	1.0206-1.0430	231.76	1	34625	1-ECP_100ng_Slot1-3_1_1349.d	1	1	194	206	Oxidation (M)	M9:Oxidation (M):1000.00	PEAKS DB
28	31	A0A5S9VVW7|A0A5S9VVW7_9FLAO	R.GNRSLLGNNEALIVID.G	Y	18.43	1696.91	16	9.2	849.471	2	34.3	1.0107-1.0332	4505.3	1	36761	1-ECP_100ng_Slot1-3_1_1349.d	1	1	167	182			PEAKS DB
28	31	A0A5S9VVW7|A0A5S9VVW7_9FLAO	R.ITLRGNR.S	Y	16.93	828.493	7	12.9	415.259	2	13.2	0.7884-0.8113	1669.8	1	8630	1-ECP_100ng_Slot1-3_1_1349.d	1	1	163	169			PEAKS DB
23	35	A0A5S9TY09|A0A5S9TY09_9FLAO	K.SHIDTAISTALAAR.Q	Y	71.39	1425.76	14	-0.9	713.885	2	31.92	0.9846-1.0071	6343.7	1	32376	1-ECP_100ng_Slot1-3_1_1349.d	2	2	79	92			PEAKS DB
23	35	A0A5S9TY09|A0A5S9TY09_9FLAO	K.SDTDAEIIIGGNHDK.S	Y	69.2	1583.74	15	-1.6	792.877	2	27.54	1.0699-1.0922	2297.2	1	25490	1-ECP_100ng_Slot1-3_1_1349.d	1	1	387	401			PEAKS DB
23	35	A0A5S9TY09|A0A5S9TY09_9FLAO	R.ASGTNDKAGSAQNLLR.W	Y	67.82	1601.81	16	3.3	534.946	3	21.97	0.7820-0.8049	18725	1	18043	1-ECP_100ng_Slot1-3_1_1349.d	2	2	503	518			PEAKS DB
23	35	A0A5S9TY09|A0A5S9TY09_9FLAO	K.MNAATMIAQSK.N	Y	66.93	1164.56	11	0.5	583.289	2	27.58	0.9205-0.9431	20218	1	25744	1-ECP_100ng_Slot1-3_1_1349.d	1	1	122	132			PEAKS DB
23	35	A0A5S9TY09|A0A5S9TY09_9FLAO	R.LIKETFVTPTDYK.Y	Y	66.8	1553.83	13	-0.6	777.924	2	31.18	1.0475-1.0699	463.1	1	31015	1-ECP_100ng_Slot1-3_1_1349.d	1	1	524	536			PEAKS DB
23	35	A0A5S9TY09|A0A5S9TY09_9FLAO	K.MNAATM(+15.99)IAQSK.N	Y	61.1	1180.56	11	3.1	591.288	2	19.91	0.9106-0.9332	2672.8	1	15588	1-ECP_100ng_Slot1-3_1_1349.d	2	2	122	132	Oxidation (M)	M6:Oxidation (M):98.37	PEAKS DB
23	35	A0A5S9TY09|A0A5S9TY09_9FLAO	K.AAELLAGPYR.A	Y	58.68	1059.57	10	4.2	530.795	2	30.86	0.8451-0.8679	23222	1	30469	1-ECP_100ng_Slot1-3_1_1349.d	2	2	110	119			PEAKS DB
23	35	A0A5S9TY09|A0A5S9TY09_9FLAO	K.HLITQTNEIK.M	Y	58.36	1195.66	10	1	598.836	2	20.78	0.9323-0.9549	21766	1	16446	1-ECP_100ng_Slot1-3_1_1349.d	2	2	346	355			PEAKS DB
23	35	A0A5S9TY09|A0A5S9TY09_9FLAO	K.HVVGQYHIAEK.S	Y	58.24	1279.67	11	5.6	427.565	3	17.62	0.7572-0.7802	1934.1	1	13044	1-ECP_100ng_Slot1-3_1_1349.d	2	2	68	78			PEAKS DB
23	35	A0A5S9TY09|A0A5S9TY09_9FLAO	R.AYIPASIWEDVKK.H	Y	57.06	1518.81	13	-5.6	760.407	2	33.99	1.0690-1.0913	5437.2	1	36236	1-ECP_100ng_Slot1-3_1_1349.d	2	2	333	345			PEAKS DB
23	35	A0A5S9TY09|A0A5S9TY09_9FLAO	R.AKMNAATMIAQSK.N	Y	55.27	1363.7	13	-0.5	682.855	2	24.44	0.9855-1.0080	1672.1	1	21200	1-ECP_100ng_Slot1-3_1_1349.d	1	1	120	132			PEAKS DB
23	35	A0A5S9TY09|A0A5S9TY09_9FLAO	K.M(+15.99)NAATMIAQSK.N	Y	54.05	1180.56	11	-1	591.286	2	22.23	0.9024-0.9251	1497.1	1	18460	1-ECP_100ng_Slot1-3_1_1349.d	1	1	122	132	Oxidation (M)	M1:Oxidation (M):98.37	PEAKS DB
23	35	A0A5S9TY09|A0A5S9TY09_9FLAO	K.QIGENIHTYK.T	Y	52.04	1201.61	10	3.3	601.814	2	19.98	0.9332-0.9558	13569	1	15655	1-ECP_100ng_Slot1-3_1_1349.d	2	2	276	285			PEAKS DB
23	35	A0A5S9TY09|A0A5S9TY09_9FLAO	R.ASGTN(+.98)DKAGSAQNLLR.W	Y	49.8	1602.8	16	13.1	535.28	3	23.7	0.7536-0.7765	0	1	20373	1-ECP_100ng_Slot1-3_1_1349.d	0	0	503	518	Deamidation (NQ)	N5:Deamidation (NQ):50.34	PEAKS DB
23	35	A0A5S9TY09|A0A5S9TY09_9FLAO	K.M(+15.99)NAATM(+15.99)IAQSK.N	Y	49.66	1196.55	11	2.9	599.285	2	15.96	0.9033-0.9260	4352.2	1	11192	1-ECP_100ng_Slot1-3_1_1349.d	1	1	122	132	Oxidation (M)	M1:Oxidation (M):1000.00;M6:Oxidation (M):1000.00	PEAKS DB
23	35	A0A5S9TY09|A0A5S9TY09_9FLAO	R.NITPPHDHKHVVGQYHIAEK.S	Y	49.44	2319.19	20	7.9	580.809	4	20.22	0.8342-0.8570	6106.1	1	15987	1-ECP_100ng_Slot1-3_1_1349.d	1	1	59	78			PEAKS DB
23	35	A0A5S9TY09|A0A5S9TY09_9FLAO	K.AGSAQNLLR.W	Y	48.03	928.509	9	0	465.262	2	22.34	0.7811-0.8040	3477.7	1	18489	1-ECP_100ng_Slot1-3_1_1349.d	1	1	510	518			PEAKS DB
23	35	A0A5S9TY09|A0A5S9TY09_9FLAO	R.GAFEYQGQK.C	Y	46.73	1026.48	9	6.8	514.249	2	20.09	0.8296-0.8524	13962	1	15722	1-ECP_100ng_Slot1-3_1_1349.d	1	1	318	326			PEAKS DB
23	35	A0A5S9TY09|A0A5S9TY09_9FLAO	N.SANPLQVATAITR.G	Y	46.51	1340.74	13	0.6	671.378	2	34.2	0.9504-0.9729	0	1	36635	1-ECP_100ng_Slot1-3_1_1349.d	0	0	305	317			PEAKS DB
23	35	A0A5S9TY09|A0A5S9TY09_9FLAO	R.QKWSSTSWTER.A	Y	45.68	1394.66	11	-6.9	698.331	2	25.01	0.9729-0.9954	8849.1	1	22010	1-ECP_100ng_Slot1-3_1_1349.d	2	2	93	103			PEAKS DB
23	35	A0A5S9TY09|A0A5S9TY09_9FLAO	R.Q(+.98)KWS(-18.01)STSWTER.A	Y	45.35	1377.63	11	6.8	689.828	2	30.4	0.9477-0.9702	2038	1	29755	1-ECP_100ng_Slot1-3_1_1349.d	1	1	93	103	Deamidation (NQ); Dehydration	Q1:Deamidation (NQ):1000.00;S4:Dehydration:40.00	PEAKS DB
23	35	A0A5S9TY09|A0A5S9TY09_9FLAO	R.AKMNAATM(+15.99)IAQSK.N	Y	45.31	1379.69	13	-14.3	690.842	2	17.86	0.9963-1.0188	0	1	13302	1-ECP_100ng_Slot1-3_1_1349.d	0	0	120	132	Oxidation (M)	M8:Oxidation (M):55.60	PEAKS DB
23	35	A0A5S9TY09|A0A5S9TY09_9FLAO	K.WSSTSWTER.A	Y	43.27	1138.5	9	2.4	570.261	2	27.75	0.8651-0.8879	4943.4	1	25850	1-ECP_100ng_Slot1-3_1_1349.d	1	1	95	103			PEAKS DB
23	35	A0A5S9TY09|A0A5S9TY09_9FLAO	K.QIGENIHTYKTYPR.I	Y	42.66	1718.87	14	6.2	573.969	3	23.37	0.8679-0.8906	754.96	1	19870	1-ECP_100ng_Slot1-3_1_1349.d	1	1	276	289			PEAKS DB
23	35	A0A5S9TY09|A0A5S9TY09_9FLAO	R.NITPPHDHK.H	Y	41.11	1057.53	9	-0.5	529.772	2	9.93	0.8497-0.8724	0	1	6137	1-ECP_100ng_Slot1-3_1_1349.d	0	0	59	67			PEAKS DB
23	35	A0A5S9TY09|A0A5S9TY09_9FLAO	K.ETFVTPTDYK.Y	Y	36.11	1199.57	10	-4.3	600.79	2	28.73	0.9115-0.9341	0	1	27496	1-ECP_100ng_Slot1-3_1_1349.d	0	0	527	536			PEAKS DB
23	35	A0A5S9TY09|A0A5S9TY09_9FLAO	R.N(+.98)ITPPHDHKHVVGQYHIAEK.S	Y	22.77	2320.17	20	2.5	774.4	3	20.13	0.9576-0.9801	0	1	15913	1-ECP_100ng_Slot1-3_1_1349.d	0	0	59	78	Deamidation (NQ)	N1:Deamidation (NQ):20.21	PEAKS DB
23	35	A0A5S9TY09|A0A5S9TY09_9FLAO	K.HLITQ(+.98)TNEIK.M	Y	21.97	1196.64	10	13.6	599.336	2	21.7	0.9341-0.9567	0	1	17801	1-ECP_100ng_Slot1-3_1_1349.d	0	0	346	355	Deamidation (NQ)	Q5:Deamidation (NQ):32.28	PEAKS DB
23	35	A0A5S9TY09|A0A5S9TY09_9FLAO	K.ETFVTPTDYKYP.F	Y	21.12	1459.69	12	-8.6	730.845	2	32.81	1.0008-1.0233	0	1	34226	1-ECP_100ng_Slot1-3_1_1349.d	0	0	527	538			PEAKS DB
23	35	A0A5S9TY09|A0A5S9TY09_9FLAO	R.AKM(+15.99)NAATM(+15.99)IAQSK.N	Y	17.54	1395.69	13	-7	698.845	2	13.29	0.9990-1.0215	0	1	8778	1-ECP_100ng_Slot1-3_1_1349.d	0	0	120	132	Oxidation (M)	M3:Oxidation (M):1000.00;M8:Oxidation (M):1000.00	PEAKS DB
23	35	A0A5S9TY09|A0A5S9TY09_9FLAO	R.NITPPHDHKHVVGQ(+.98)YHIAEK.S	Y	17.3	2320.17	20	12.9	581.058	4	20.25	0.7001-0.7232	0	1	16051	1-ECP_100ng_Slot1-3_1_1349.d	0	0	59	78	Deamidation (NQ)	Q14:Deamidation (NQ):20.21	PEAKS DB
44	78	A0A5S9T1S1|A0A5S9T1S1_9FLAO	K.VLADKNTDEVLGVHIVGAR.A	Y	79.37	2005.1	19	5.8	669.376	3	32.36	0.9350-0.9576	2304.2	1	33238	1-ECP_100ng_Slot1-3_1_1349.d	1	1	398	416			PEAKS DB
44	78	A0A5S9T1S1|A0A5S9T1S1_9FLAO	R.KPYTEGLALENAGVKLNER.N	Y	66.68	2101.12	19	3.1	701.382	3	31.52	0.9594-0.9819	2482.6	1	31645	1-ECP_100ng_Slot1-3_1_1349.d	1	1	273	291			PEAKS DB
44	78	A0A5S9T1S1|A0A5S9T1S1_9FLAO	K.ITPTMDADVSKELTK.V	Y	66.38	1647.84	15	-2.1	824.925	2	30.95	1.1287-1.1509	14244	1	30579	1-ECP_100ng_Slot1-3_1_1349.d	2	2	208	222			PEAKS DB
44	78	A0A5S9T1S1|A0A5S9T1S1_9FLAO	K.AKVVEQTTGGIK.Y	Y	59.24	1229.7	12	4.7	615.859	2	15.92	0.9260-0.9486	4802.3	1	11279	1-ECP_100ng_Slot1-3_1_1349.d	1	1	88	99			PEAKS DB
44	78	A0A5S9T1S1|A0A5S9T1S1_9FLAO	K.FNVSHGVTAVER.K	Y	59.02	1314.67	12	8.8	439.234	3	25.42	0.7462-0.7692	9163.1	1	22625	1-ECP_100ng_Slot1-3_1_1349.d	1	1	231	242			PEAKS DB
44	78	A0A5S9T1S1|A0A5S9T1S1_9FLAO	K.AAWDGKPLNA	Y	56.01	1041.52	10	3.7	521.771	2	28.09	0.8269-0.8497	13912	1	26476	1-ECP_100ng_Slot1-3_1_1349.d	1	1	457	466			PEAKS DB
44	78	A0A5S9T1S1|A0A5S9T1S1_9FLAO	R.ASGDIDGFVK.V	Y	55.89	1007.49	10	3.1	504.755	2	27.92	0.8287-0.8515	12823	1	26116	1-ECP_100ng_Slot1-3_1_1349.d	1	1	388	397			PEAKS DB
44	78	A0A5S9T1S1|A0A5S9T1S1_9FLAO	R.KPYTEGLALENAGVK.L	Y	55.41	1588.85	15	3.9	530.625	3	29.73	0.7921-0.8150	9787.4	1	28889	1-ECP_100ng_Slot1-3_1_1349.d	2	2	273	287			PEAKS DB
44	78	A0A5S9T1S1|A0A5S9T1S1_9FLAO	K.ITPTMDADVSK.E	Y	54.8	1176.57	11	3.3	589.294	2	24.42	0.8797-0.9024	3271.7	1	21173	1-ECP_100ng_Slot1-3_1_1349.d	1	1	208	218			PEAKS DB
44	78	A0A5S9T1S1|A0A5S9T1S1_9FLAO	K.QGVKFNVSHGVTAVER.K	Y	53.62	1726.91	16	4.3	576.647	3	27	0.8724-0.8951	2067.5	1	24810	1-ECP_100ng_Slot1-3_1_1349.d	1	1	227	242			PEAKS DB
44	78	A0A5S9T1S1|A0A5S9T1S1_9FLAO	R.IITSTEALKLK.E	Y	53.18	1215.74	11	4	608.882	2	29.74	0.9828-1.0053	3854.5	1	28885	1-ECP_100ng_Slot1-3_1_1349.d	2	2	160	170			PEAKS DB
44	78	A0A5S9T1S1|A0A5S9T1S1_9FLAO	K.ITPTM(+15.99)DADVSKELTK.V	Y	53.15	1663.83	15	4.2	555.621	3	26.65	0.8214-0.8442	2360.5	1	24271	1-ECP_100ng_Slot1-3_1_1349.d	1	1	208	222	Oxidation (M)	M5:Oxidation (M):1000.00	PEAKS DB
44	78	A0A5S9T1S1|A0A5S9T1S1_9FLAO	R.IC(+57.02)HGHPTYSEAVKEAAK.A	Y	51.52	1896.92	17	3.6	633.315	3	18.44	0.9323-0.9549	4938	1	13915	1-ECP_100ng_Slot1-3_1_1349.d	2	2	440	456	Carbamidomethylation	C2:Carbamidomethylation:1000.00	PEAKS DB
44	78	A0A5S9T1S1|A0A5S9T1S1_9FLAO	K.VVEQTTGGIK.Y	Y	50.93	1030.57	10	5.3	516.293	2	15.94	0.8241-0.8469	10396	1	11260	1-ECP_100ng_Slot1-3_1_1349.d	1	1	90	99			PEAKS DB
44	78	A0A5S9T1S1|A0A5S9T1S1_9FLAO	R.IC(+57.02)HGHPTYSEAVK.E	Y	45.46	1497.7	13	-0.8	500.241	3	15.06	0.8396-0.8624	0	1	10501	1-ECP_100ng_Slot1-3_1_1349.d	0	0	440	452	Carbamidomethylation	C2:Carbamidomethylation:1000.00	PEAKS DB
44	78	A0A5S9T1S1|A0A5S9T1S1_9FLAO	R.IITSTEALK.L	Y	45.35	974.565	9	4.3	488.292	2	24.86	0.8168-0.8396	7797.6	1	21862	1-ECP_100ng_Slot1-3_1_1349.d	1	1	160	168			PEAKS DB
44	78	A0A5S9T1S1|A0A5S9T1S1_9FLAO	R.SRASGDIDGFVK.V	Y	44.73	1250.63	12	1.2	626.321	2	25.21	0.9395-0.9621	8284.6	1	22245	1-ECP_100ng_Slot1-3_1_1349.d	2	2	386	397			PEAKS DB
44	78	A0A5S9T1S1|A0A5S9T1S1_9FLAO	F.NVSHGVTAVER.K	Y	44.12	1167.6	11	0.4	584.807	2	15.02	0.8861-0.9087	308.58	1	10448	1-ECP_100ng_Slot1-3_1_1349.d	1	1	232	242			PEAKS DB
44	78	A0A5S9T1S1|A0A5S9T1S1_9FLAO	R.KGEEVIVK.A	Y	40.76	900.528	8	8.7	451.275	2	14.67	0.7967-0.8195	8620.9	1	10034	1-ECP_100ng_Slot1-3_1_1349.d	1	1	243	250			PEAKS DB
44	78	A0A5S9T1S1|A0A5S9T1S1_9FLAO	K.KVAIIEK.Y	Y	34.96	799.517	7	7.3	400.769	2	16.8	0.7701-0.7930	2104.8	1	12068	1-ECP_100ng_Slot1-3_1_1349.d	1	1	27	33			PEAKS DB
44	78	A0A5S9T1S1|A0A5S9T1S1_9FLAO	K.ITPTM(+15.99)DADVSK.E	Y	34.82	1192.56	11	8.5	597.295	2	17.92	0.8706-0.8933	200.82	1	13337	1-ECP_100ng_Slot1-3_1_1349.d	1	1	208	218	Oxidation (M)	M5:Oxidation (M):1000.00	PEAKS DB
44	78	A0A5S9T1S1|A0A5S9T1S1_9FLAO	R.ASAEDIAR.I	Y	31.8	831.409	8	10.2	416.716	2	14.23	0.7710-0.7939	5173	1	9609	1-ECP_100ng_Slot1-3_1_1349.d	1	1	432	439			PEAKS DB
44	78	A0A5S9T1S1|A0A5S9T1S1_9FLAO	K.QGVKFN(+.98)VS(-18.01)HGVTAVER.K	Y	26.69	1709.88	16	3.4	570.971	3	30.89	0.8186-0.8415	0	1	30613	1-ECP_100ng_Slot1-3_1_1349.d	0	0	227	242	Deamidation (NQ); Dehydration	N6:Deamidation (NQ):0.00;S8:Dehydration:41.53	PEAKS DB
51	47	A0A5S9VGZ0|A0A5S9VGZ0_9FLAO	K.TGQDSYITSEIAK.I	Y	72.03	1411.68	13	3.6	706.851	2	29.29	0.9801-1.0026	11167	1	28275	1-ECP_100ng_Slot1-3_1_1349.d	1	1	223	235			PEAKS DB
51	47	A0A5S9VGZ0|A0A5S9VGZ0_9FLAO	R.LYSEADNGGYHGAEQSTALPSK.G	Y	69.13	2294.05	22	1.6	765.69	3	25.34	0.8833-0.9060	7692.2	1	22415	1-ECP_100ng_Slot1-3_1_1349.d	1	1	306	327			PEAKS DB
51	47	A0A5S9VGZ0|A0A5S9VGZ0_9FLAO	K.DLSHVGPGLLIDSK.Q	Y	66.68	1449.78	14	7.8	484.272	3	33.75	0.7664-0.7894	1383.5	1	35946	1-ECP_100ng_Slot1-3_1_1349.d	1	1	333	346			PEAKS DB
51	47	A0A5S9VGZ0|A0A5S9VGZ0_9FLAO	K.WAQFANTIK.L	Y	64.86	1077.56	9	5.4	539.79	2	31.57	0.8551-0.8779	6560.5	1	31723	1-ECP_100ng_Slot1-3_1_1349.d	1	1	205	213			PEAKS DB
51	47	A0A5S9VGZ0|A0A5S9VGZ0_9FLAO	R.LYSEADN(+.98)GGYHGAEQSTALPSK.G	Y	59.17	2295.03	22	9.7	766.024	3	25.78	0.9033-0.9260	0	1	23129	1-ECP_100ng_Slot1-3_1_1349.d	0	0	306	327	Deamidation (NQ)	N7:Deamidation (NQ):11.72	PEAKS DB
51	47	A0A5S9VGZ0|A0A5S9VGZ0_9FLAO	K.GTVDYTAYKIISK.T	Y	57.82	1457.78	13	-10.6	729.888	2	31.5	1.0368-1.0591	0	1	31667	1-ECP_100ng_Slot1-3_1_1349.d	0	0	115	127			PEAKS DB
51	47	A0A5S9VGZ0|A0A5S9VGZ0_9FLAO	R.TGYPSNLPTPTEANSGGKRPVR.L	Y	55.88	2298.17	22	-1.6	767.063	3	26.22	0.8842-0.9069	10217	1	23691	1-ECP_100ng_Slot1-3_1_1349.d	3	3	447	468			PEAKS DB
51	47	A0A5S9VGZ0|A0A5S9VGZ0_9FLAO	R.TGYPSNLPTPTEANSGGK.R	Y	54.13	1789.85	18	-4.6	895.927	2	28.78	1.0502-1.0726	9142	1	27504	1-ECP_100ng_Slot1-3_1_1349.d	1	1	447	464			PEAKS DB
51	47	A0A5S9VGZ0|A0A5S9VGZ0_9FLAO	K.NITYIENFKK.G	Y	53.58	1268.68	10	-2	635.344	2	29.39	0.9431-0.9657	9340.8	1	28296	1-ECP_100ng_Slot1-3_1_1349.d	1	1	105	114			PEAKS DB
51	47	A0A5S9VGZ0|A0A5S9VGZ0_9FLAO	K.LTLPVIQR.D	Y	53.51	938.591	8	3.7	470.305	2	33.59	0.8168-0.8396	25767	1	35603	1-ECP_100ng_Slot1-3_1_1349.d	1	1	41	48			PEAKS DB
51	47	A0A5S9VGZ0|A0A5S9VGZ0_9FLAO	R.QNPFFGYQGK.A	Y	53.13	1184.56	10	1.2	593.289	2	31.59	0.8870-0.9097	6372.4	1	31733	1-ECP_100ng_Slot1-3_1_1349.d	1	1	261	270			PEAKS DB
51	47	A0A5S9VGZ0|A0A5S9VGZ0_9FLAO	R.LYSEADNGGYHGAEQSTALPSKGFTSK.D	Y	52.9	2814.31	27	-0.5	939.11	3	27.86	1.0152-1.0377	149.06	1	26112	1-ECP_100ng_Slot1-3_1_1349.d	1	1	306	332			PEAKS DB
51	47	A0A5S9VGZ0|A0A5S9VGZ0_9FLAO	R.NPLNVPAQTK.D	Y	51.2	1080.59	10	-5.6	541.301	2	23.5	0.8533-0.8761	1628.5	1	20119	1-ECP_100ng_Slot1-3_1_1349.d	1	1	479	488			PEAKS DB
51	47	A0A5S9VGZ0|A0A5S9VGZ0_9FLAO	R.MSKTGQDSYITSEIAK.I	Y	50.5	1757.85	16	3.7	586.96	3	27.38	0.8141-0.8369	401.72	1	25356	1-ECP_100ng_Slot1-3_1_1349.d	1	1	220	235			PEAKS DB
51	47	A0A5S9VGZ0|A0A5S9VGZ0_9FLAO	R.DLLALNAR.S	Y	48.91	884.508	8	1.1	443.262	2	32.31	0.8159-0.8387	10051	1	33226	1-ECP_100ng_Slot1-3_1_1349.d	1	1	49	56			PEAKS DB
51	47	A0A5S9VGZ0|A0A5S9VGZ0_9FLAO	K.LQAIAIQK.W	Y	48.6	883.549	8	0.7	442.782	2	26.63	0.7994-0.8223	1800.6	1	24264	1-ECP_100ng_Slot1-3_1_1349.d	1	1	421	428			PEAKS DB
51	47	A0A5S9VGZ0|A0A5S9VGZ0_9FLAO	R.LLYPESEVSRNPLNVPAQTK.D	Y	48.36	2254.2	20	-0.2	752.406	3	32.75	0.9097-0.9323	1434	1	34016	1-ECP_100ng_Slot1-3_1_1349.d	1	1	469	488			PEAKS DB
51	47	A0A5S9VGZ0|A0A5S9VGZ0_9FLAO	K.GTVDYTAYK.I	Y	47.88	1016.48	9	1.7	509.249	2	22.59	0.8214-0.8442	5129.8	1	18818	1-ECP_100ng_Slot1-3_1_1349.d	1	1	115	123			PEAKS DB
51	47	A0A5S9VGZ0|A0A5S9VGZ0_9FLAO	R.GYISGGDAAAK.A	Y	46.62	1008.49	11	8.2	505.255	2	16.56	0.8250-0.8478	10896	1	11803	1-ECP_100ng_Slot1-3_1_1349.d	1	1	368	378			PEAKS DB
51	47	A0A5S9VGZ0|A0A5S9VGZ0_9FLAO	R.LLYPESEVSR.N	Y	45.52	1191.61	10	-2	596.813	2	29.01	0.9223-0.9450	4168.5	1	27750	1-ECP_100ng_Slot1-3_1_1349.d	2	2	469	478			PEAKS DB
51	47	A0A5S9VGZ0|A0A5S9VGZ0_9FLAO	K.AETIYKDLIAK.L	Y	44.9	1263.71	11	-10.1	632.855	2	30.91	0.9413-0.9639	0	1	30649	1-ECP_100ng_Slot1-3_1_1349.d	0	0	163	173			PEAKS DB
51	47	A0A5S9VGZ0|A0A5S9VGZ0_9FLAO	R.LYSEADNGGYHGAEQ(+.98)STALPSK.G	Y	44.07	2295.03	22	4.9	766.021	3	25.87	0.8797-0.9024	471.65	1	23303	1-ECP_100ng_Slot1-3_1_1349.d	1	1	306	327	Deamidation (NQ)	Q15:Deamidation (NQ):0.00	PEAKS DB
51	47	A0A5S9VGZ0|A0A5S9VGZ0_9FLAO	K.NITYIENFK.K	Y	43.23	1140.58	9	11.4	571.305	2	32.32	0.9042-0.9269	518.24	1	33212	1-ECP_100ng_Slot1-3_1_1349.d	1	1	105	113			PEAKS DB
51	47	A0A5S9VGZ0|A0A5S9VGZ0_9FLAO	R.TGYPSN(+.98)LPTPTEANSGGK.R	Y	25.83	1790.83	18	2.7	896.426	2	28.94	1.0690-1.0913	0	1	27759	1-ECP_100ng_Slot1-3_1_1349.d	0	0	447	464	Deamidation (NQ)	N6:Deamidation (NQ):33.64	PEAKS DB
51	47	A0A5S9VGZ0|A0A5S9VGZ0_9FLAO	R.ADNLTPAYDKAETIYK.D	Y	18.65	1811.89	16	-5.7	604.968	3	30.2	0.8159-0.8387	0	1	29601	1-ECP_100ng_Slot1-3_1_1349.d	0	0	153	168			PEAKS DB
103	30	A0A5S9USH2|A0A5S9USH2_9FLAO	R.VETDC(+57.02)QTC(+57.02)NYTQLR.M	Y	85.56	1786.76	14	-8.3	894.381	2	25.37	1.0708-1.0931	0	1	22556	1-ECP_100ng_Slot1-3_1_1349.d	0	0	151	164	Carbamidomethylation	C5:Carbamidomethylation:1000.00;C8:Carbamidomethylation:1000.00	PEAKS DB
103	30	A0A5S9USH2|A0A5S9USH2_9FLAO	K.SSYTFNLNQLK.T	Y	63.69	1313.66	11	2	657.839	2	33.54	0.9495-0.9720	1335.4	1	35498	1-ECP_100ng_Slot1-3_1_1349.d	1	1	719	729			PEAKS DB
103	30	A0A5S9USH2|A0A5S9USH2_9FLAO	R.TPNNYGYATLTYQPSK.S	Y	62.17	1816.86	16	-7.4	909.432	2	31.25	1.1171-1.1394	412.63	1	31154	1-ECP_100ng_Slot1-3_1_1349.d	1	1	660	675			PEAKS DB
103	30	A0A5S9USH2|A0A5S9USH2_9FLAO	R.DSNFIYGPSTPR.T	Y	60.58	1352.64	12	4	677.328	2	30.84	0.9675-0.9900	4382.4	1	30403	1-ECP_100ng_Slot1-3_1_1349.d	1	1	756	767			PEAKS DB
103	30	A0A5S9USH2|A0A5S9USH2_9FLAO	K.KNNYEVSYTYQNTK.G	Y	60.23	1750.82	14	0.9	584.613	3	23.14	0.8679-0.8906	2242.8	1	19540	1-ECP_100ng_Slot1-3_1_1349.d	1	1	232	245			PEAKS DB
103	30	A0A5S9USH2|A0A5S9USH2_9FLAO	K.TGLQIFGGVK.N	Y	54.56	1018.58	10	1.2	510.298	2	33.8	0.8378-0.8606	0	1	36034	1-ECP_100ng_Slot1-3_1_1349.d	0	0	730	739			PEAKS DB
103	30	A0A5S9USH2|A0A5S9USH2_9FLAO	K.NRDSNFIYGPSTPR.T	Y	54.38	1622.78	14	2.5	541.935	3	27.24	0.8168-0.8396	427.59	1	25170	1-ECP_100ng_Slot1-3_1_1349.d	1	1	754	767			PEAKS DB
103	30	A0A5S9USH2|A0A5S9USH2_9FLAO	K.NAGASFFINNR.N	Y	53.08	1209.59	11	4.2	605.804	2	31.86	0.8997-0.9223	1250.9	1	32290	1-ECP_100ng_Slot1-3_1_1349.d	1	1	264	274			PEAKS DB
103	30	A0A5S9USH2|A0A5S9USH2_9FLAO	R.VQLAQGLKR.E	Y	49.69	1011.62	9	-13.8	506.81	2	20.98	0.8770-0.8997	3404.6	1	16925	1-ECP_100ng_Slot1-3_1_1349.d	1	1	545	553			PEAKS DB
103	30	A0A5S9USH2|A0A5S9USH2_9FLAO	R.YGGEM(+15.99)VDKAPHLALQSEER.T	Y	43.92	2145.02	19	-1.3	716.012	3	27.28	0.8988-0.9214	0	1	25276	1-ECP_100ng_Slot1-3_1_1349.d	0	0	323	341	Oxidation (M)	M5:Oxidation (M):1000.00	PEAKS DB
103	30	A0A5S9USH2|A0A5S9USH2_9FLAO	K.KLNLLAGIR.F	Y	40.72	996.644	9	-3.1	499.328	2	32.66	0.8606-0.8833	0	1	33915	1-ECP_100ng_Slot1-3_1_1349.d	0	0	467	475			PEAKS DB
103	30	A0A5S9USH2|A0A5S9USH2_9FLAO	K.NSDVLEAKR.E	Y	38.79	1030.54	9	8.4	516.282	2	14.19	0.8506-0.8733	0	1	9658	1-ECP_100ng_Slot1-3_1_1349.d	0	0	647	655			PEAKS DB
103	30	A0A5S9USH2|A0A5S9USH2_9FLAO	R.ATWGTGFR.A	Y	38.59	894.435	8	4.4	448.227	2	28.03	0.7820-0.8049	1545.1	1	26298	1-ECP_100ng_Slot1-3_1_1349.d	1	1	517	524			PEAKS DB
103	30	A0A5S9USH2|A0A5S9USH2_9FLAO	K.LNLLAGIR.F	Y	37.41	868.549	8	9.5	435.286	2	34.36	0.7884-0.8113	0	1	36893	1-ECP_100ng_Slot1-3_1_1349.d	0	0	468	475			PEAKS DB
103	30	A0A5S9USH2|A0A5S9USH2_9FLAO	K.TIDVSNKNQK.I	Y	36.92	1145.6	10	-6.6	573.806	2	9.93	0.9359-0.9585	0	1	6136	1-ECP_100ng_Slot1-3_1_1349.d	0	0	79	88			PEAKS DB
103	30	A0A5S9USH2|A0A5S9USH2_9FLAO	K.NIFDAYQTNFDSGK.N	Y	35.4	1618.73	14	-13.1	810.36	2	33.7	1.0385-1.0609	0	1	35878	1-ECP_100ng_Slot1-3_1_1349.d	0	0	740	753			PEAKS DB
103	30	A0A5S9USH2|A0A5S9USH2_9FLAO	R.YSISTKKEGK.I	Y	34.86	1139.62	10	5.8	570.82	2	10.93	0.8733-0.8960	0	1	6774	1-ECP_100ng_Slot1-3_1_1349.d	0	0	54	63			PEAKS DB
103	30	A0A5S9USH2|A0A5S9USH2_9FLAO	R.TIFVGLK.L	Y	34.49	776.48	7	2.4	389.248	2	32.56	0.7480-0.7710	2080.3	1	33616	1-ECP_100ng_Slot1-3_1_1349.d	1	1	768	774			PEAKS DB
103	30	A0A5S9USH2|A0A5S9USH2_9FLAO	K.NTSQGVTSDDNGRYSISTKK.E	Y	34.13	2157.03	20	0.3	720.017	3	18.43	0.9305-0.9531	1497.7	1	13870	1-ECP_100ng_Slot1-3_1_1349.d	1	1	41	60			PEAKS DB
103	30	A0A5S9USH2|A0A5S9USH2_9FLAO	K.LEINFSK.M	Y	30.79	849.46	7	-0.3	425.737	2	30.95	0.7784-0.8013	503.99	1	30646	1-ECP_100ng_Slot1-3_1_1349.d	1	1	311	317			PEAKS DB
103	30	A0A5S9USH2|A0A5S9USH2_9FLAO	K.NTSQGVTSDDNGRYSISTK.K	Y	24.98	2028.93	19	1.9	677.32	3	21.19	0.8788-0.9015	0	1	17170	1-ECP_100ng_Slot1-3_1_1349.d	0	0	41	59			PEAKS DB
103	30	A0A5S9USH2|A0A5S9USH2_9FLAO	K.NTSQGVTSDDN(+.98)GRYSISTK.K	Y	22.33	2029.92	19	0.4	677.647	3	22.1	0.8697-0.8924	0	1	18303	1-ECP_100ng_Slot1-3_1_1349.d	0	0	41	59	Deamidation (NQ)	N11:Deamidation (NQ):20.76	PEAKS DB
73	41	A0A5S9U0P9|A0A5S9U0P9_9FLAO	K.LRDN(+.98)GLLAKPTHGNIIR.F	Y	72.68	1888.06	17	8.4	473.027	4	27.19	0.8415-0.8642	384.91	1	25090	1-ECP_100ng_Slot1-3_1_1349.d	1	1	370	386	Deamidation (NQ)	N4:Deamidation (NQ):116.35	PEAKS DB
73	41	A0A5S9U0P9|A0A5S9U0P9_9FLAO	K.LRDNGLLAKPTHGNIIR.F	Y	71.8	1887.08	17	8.6	472.781	4	26.23	0.8278-0.8506	3703.7	1	23672	1-ECP_100ng_Slot1-3_1_1349.d	1	1	370	386			PEAKS DB
73	41	A0A5S9U0P9|A0A5S9U0P9_9FLAO	R.DNGLLAKPTHGNIIR.F	Y	70.16	1617.89	15	6.4	540.309	3	27.26	0.8360-0.8588	0	1	25245	1-ECP_100ng_Slot1-3_1_1349.d	0	0	372	386			PEAKS DB
73	41	A0A5S9U0P9|A0A5S9U0P9_9FLAO	K.GEGVYVWDVEGK.K	Y	69.75	1336.63	12	5.7	669.326	2	33.24	0.9305-0.9531	2548	1	34981	1-ECP_100ng_Slot1-3_1_1349.d	1	1	34	45			PEAKS DB
73	41	A0A5S9U0P9|A0A5S9U0P9_9FLAO	K.ALSGGAYPVSGVLANDNIM(+15.99)K.V	Y	62.29	1992	20	-6.1	997	2	33.4	1.1598-1.1819	0	1	35350	1-ECP_100ng_Slot1-3_1_1349.d	0	0	263	282	Oxidation (M)	M19:Oxidation (M):1000.00	PEAKS DB
73	41	A0A5S9U0P9|A0A5S9U0P9_9FLAO	R.D(-18.01)N(+.98)GLLAKPTHGNIIR.F	Y	60.09	1600.87	15	0.2	534.63	3	30.5	0.8305-0.8533	267.34	1	29985	1-ECP_100ng_Slot1-3_1_1349.d	1	1	372	386	Dehydration; Deamidation (NQ)	D1:Dehydration:30.61;N2:Deamidation (NQ):59.20	PEAKS DB
73	41	A0A5S9U0P9|A0A5S9U0P9_9FLAO	R.AELAEFAKENDLVK.A	Y	57.75	1575.81	14	-8.6	788.908	2	32.15	1.0708-1.0931	4117.1	1	32809	1-ECP_100ng_Slot1-3_1_1349.d	2	2	328	341			PEAKS DB
73	41	A0A5S9U0P9|A0A5S9U0P9_9FLAO	K.ALSGGAYPVSGVLANDNIMK.V	Y	57.45	1976	20	-7.7	989.001	2	34.38	1.1553-1.1775	0	1	36932	1-ECP_100ng_Slot1-3_1_1349.d	0	0	263	282			PEAKS DB
73	41	A0A5S9U0P9|A0A5S9U0P9_9FLAO	K.GEGVYVWDVEGKK.Y	Y	57.21	1464.72	13	-2.8	733.368	2	31.57	1.0008-1.0233	3152.2	1	31691	1-ECP_100ng_Slot1-3_1_1349.d	2	2	34	46			PEAKS DB
73	41	A0A5S9U0P9|A0A5S9U0P9_9FLAO	R.TTTIISFSNDPVAR.K	Y	54.5	1520.78	14	-1.9	761.398	2	33.4	1.0314-1.0538	899.9	1	35358	1-ECP_100ng_Slot1-3_1_1349.d	1	1	150	163			PEAKS DB
73	41	A0A5S9U0P9|A0A5S9U0P9_9FLAO	R.AFYNDMLGRYEK.F	Y	53.46	1505.7	12	-11.1	753.847	2	32.44	1.0314-1.0538	1790	1	33412	1-ECP_100ng_Slot1-3_1_1349.d	2	2	83	94			PEAKS DB
73	41	A0A5S9U0P9|A0A5S9U0P9_9FLAO	K.IVGAMVHQAQTLTLTSR.A	Y	52.85	1824.99	17	-3.4	913.498	2	32.19	1.2031-1.2252	0	1	32960	1-ECP_100ng_Slot1-3_1_1349.d	0	0	66	82			PEAKS DB
73	41	A0A5S9U0P9|A0A5S9U0P9_9FLAO	R.FAPPLVM(+15.99)SEEQLR.D	Y	51.17	1531.77	13	-9.5	766.885	2	33.29	1.0385-1.0609	0	1	35159	1-ECP_100ng_Slot1-3_1_1349.d	0	0	387	399	Oxidation (M)	M7:Oxidation (M):1000.00	PEAKS DB
73	41	A0A5S9U0P9|A0A5S9U0P9_9FLAO	R.TTTIISFSNDPVARK.N	Y	50.93	1648.88	15	-11.3	825.437	2	32.06	1.1394-1.1615	0	1	32712	1-ECP_100ng_Slot1-3_1_1349.d	0	0	150	164			PEAKS DB
73	41	A0A5S9U0P9|A0A5S9U0P9_9FLAO	L.DQLTSQQAIDLENK.H	Y	50.29	1601.79	14	6.4	801.907	2	29.39	1.0466-1.0690	338.56	1	28415	1-ECP_100ng_Slot1-3_1_1349.d	1	1	5	18			PEAKS DB
73	41	A0A5S9U0P9|A0A5S9U0P9_9FLAO	K.HGAHNYHPLPVVLSK.G	Y	47.8	1667.89	15	9	417.983	4	26.75	0.7930-0.8159	0	1	24458	1-ECP_100ng_Slot1-3_1_1349.d	0	0	19	33			PEAKS DB
73	41	A0A5S9U0P9|A0A5S9U0P9_9FLAO	N.FGPFTNGFIK.I	Y	46.28	1126.58	10	11.8	564.304	2	34.51	0.8870-0.9097	0	1	37197	1-ECP_100ng_Slot1-3_1_1349.d	0	0	166	175			PEAKS DB
73	41	A0A5S9U0P9|A0A5S9U0P9_9FLAO	K.IVGAM(+15.99)VHQAQTLTLTSR.A	Y	45.89	1840.98	17	-0.7	614.668	3	29.48	0.8369-0.8597	185.15	1	28549	1-ECP_100ng_Slot1-3_1_1349.d	1	1	66	82	Oxidation (M)	M5:Oxidation (M):1000.00	PEAKS DB
73	41	A0A5S9U0P9|A0A5S9U0P9_9FLAO	R.KWAYEVK.K	Y	45.48	922.491	7	3.3	462.254	2	22.81	0.8259-0.8488	3221.6	1	19121	1-ECP_100ng_Slot1-3_1_1349.d	1	1	124	130			PEAKS DB
73	41	A0A5S9U0P9|A0A5S9U0P9_9FLAO	F.IADEVQTGIAR.T	Y	41.62	1171.62	11	13.1	586.825	2	24.66	0.8797-0.9024	0	1	21573	1-ECP_100ng_Slot1-3_1_1349.d	0	0	231	241			PEAKS DB
73	41	A0A5S9U0P9|A0A5S9U0P9_9FLAO	R.AELAEFAK.E	Y	41.59	877.455	8	4.6	439.736	2	27.1	0.7912-0.8141	0	1	25011	1-ECP_100ng_Slot1-3_1_1349.d	0	0	328	335			PEAKS DB
73	41	A0A5S9U0P9|A0A5S9U0P9_9FLAO	N.FGPFTN(+.98)GFIK.I	Y	37.37	1127.57	10	8.9	564.795	2	34.57	0.8788-0.9015	0	1	37306	1-ECP_100ng_Slot1-3_1_1349.d	0	0	166	175	Deamidation (NQ)	N6:Deamidation (NQ):1000.00	PEAKS DB
73	41	A0A5S9U0P9|A0A5S9U0P9_9FLAO	R.AFYNDM(+15.99)LGRYEK.F	Y	37.24	1521.69	12	2.2	761.855	2	28.49	1.0341-1.0565	789.53	1	27012	1-ECP_100ng_Slot1-3_1_1349.d	1	1	83	94	Oxidation (M)	M6:Oxidation (M):1000.00	PEAKS DB
73	41	A0A5S9U0P9|A0A5S9U0P9_9FLAO	K.LLPM(+15.99)NTGAEAVETALK.L	Y	34.87	1672.87	16	-3.4	837.44	2	33.34	1.0842-1.1065	0	1	35235	1-ECP_100ng_Slot1-3_1_1349.d	0	0	105	120	Oxidation (M)	M4:Oxidation (M):1000.00	PEAKS DB
73	41	A0A5S9U0P9|A0A5S9U0P9_9FLAO	K.M(+15.99)LAVDHENVKPDILILGK.A	Y	32.2	2020.1	18	3.7	674.377	3	33.27	0.9151-0.9377	0	1	35125	1-ECP_100ng_Slot1-3_1_1349.d	0	0	245	262	Oxidation (M)	M1:Oxidation (M):1000.00	PEAKS DB
73	41	A0A5S9U0P9|A0A5S9U0P9_9FLAO	F.GPFTN(+.98)GFIK.I	Y	25	980.497	9	12.5	491.262	2	33.04	0.8177-0.8405	0	1	34685	1-ECP_100ng_Slot1-3_1_1349.d	0	0	167	175	Deamidation (NQ)	N5:Deamidation (NQ):1000.00	PEAKS DB
73	41	A0A5S9U0P9|A0A5S9U0P9_9FLAO	R.FAPPLVMSEEQLR.D	Y	21.35	1515.78	13	-4.6	758.891	2	34.46	1.0439-1.0663	0	1	37117	1-ECP_100ng_Slot1-3_1_1349.d	0	0	387	399			PEAKS DB
73	41	A0A5S9U0P9|A0A5S9U0P9_9FLAO	R.AFYNDM(+15.99)LGR.Y	Y	21.27	1101.49	9	0.6	551.753	2	27.64	0.8606-0.8833	265.09	1	25836	1-ECP_100ng_Slot1-3_1_1349.d	1	1	83	91	Oxidation (M)	M6:Oxidation (M):1000.00	PEAKS DB
73	41	A0A5S9U0P9|A0A5S9U0P9_9FLAO	R.KNFGPFTN(+.98)GFIK.I	Y	19.3	1369.7	12	-0.7	685.858	2	33.78	0.9657-0.9882	0	1	36013	1-ECP_100ng_Slot1-3_1_1349.d	0	0	164	175	Deamidation (NQ)	N8:Deamidation (NQ):10.92	PEAKS DB
66	75	A0A5S9SHI5|A0A5S9SHI5_9FLAO	R.TKLAYQAEFAAGDNDPANVGKK.A	Y	75.25	2307.15	22	-2.2	770.055	3	28.82	1.0116-1.0341	735.36	1	27537	1-ECP_100ng_Slot1-3_1_1349.d	1	1	102	123			PEAKS DB
66	75	A0A5S9SHI5|A0A5S9SHI5_9FLAO	R.LPTEAEWEYAAR.G	Y	69.22	1434.68	12	-3.8	718.343	2	32.51	1.0314-1.0538	12291	1	33510	1-ECP_100ng_Slot1-3_1_1349.d	2	2	309	320			PEAKS DB
66	75	A0A5S9SHI5|A0A5S9SHI5_9FLAO	R.TVQDYLGTKKN	Y	63.36	1265.66	11	-1.4	633.837	2	21.12	0.9214-0.9440	9228.3	1	16924	1-ECP_100ng_Slot1-3_1_1349.d	1	1	447	457			PEAKS DB
66	75	A0A5S9SHI5|A0A5S9SHI5_9FLAO	R.YFWFDNEQAAR.T	Y	61.9	1445.64	11	1.1	723.826	2	34.43	0.9801-1.0026	4624.1	1	36948	1-ECP_100ng_Slot1-3_1_1349.d	1	1	212	222			PEAKS DB
66	75	A0A5S9SHI5|A0A5S9SHI5_9FLAO	Y.QAEFAAGDNDPANVGK.K	Y	59.42	1602.73	16	-11.7	802.361	2	24.99	1.0179-1.0403	0	1	22009	1-ECP_100ng_Slot1-3_1_1349.d	0	0	107	122			PEAKS DB
66	75	A0A5S9SHI5|A0A5S9SHI5_9FLAO	K.QDEDPLGAMNAPTK.T	Y	58.45	1485.68	14	5.2	743.85	2	29.9	0.9999-1.0224	0	1	29209	1-ECP_100ng_Slot1-3_1_1349.d	0	0	56	69			PEAKS DB
66	75	A0A5S9SHI5|A0A5S9SHI5_9FLAO	K.LAYQAEFAAGDNDPANVGKK.A	Y	57.18	2078.01	20	-0.2	693.676	3	30.16	0.8615-0.8842	2481.9	1	29459	1-ECP_100ng_Slot1-3_1_1349.d	2	2	104	123			PEAKS DB
66	75	A0A5S9SHI5|A0A5S9SHI5_9FLAO	K.NLGLVPSFR.L	Y	55.64	1001.57	9	8	501.794	2	34.19	0.8478-0.8706	19352	1	36563	1-ECP_100ng_Slot1-3_1_1349.d	1	1	300	308			PEAKS DB
66	75	A0A5S9SHI5|A0A5S9SHI5_9FLAO	K.QDEDPLGAM(+15.99)NAPTK.T	Y	55.44	1501.67	14	-9.2	751.836	2	23.41	0.9783-1.0008	1888.6	1	20009	1-ECP_100ng_Slot1-3_1_1349.d	3	3	56	69	Oxidation (M)	M9:Oxidation (M):1000.00	PEAKS DB
66	75	A0A5S9SHI5|A0A5S9SHI5_9FLAO	K.KNLGLVPSFR.L	Y	53.96	1129.66	10	-3.9	565.835	2	31.94	0.8906-0.9133	1366.9	1	32495	1-ECP_100ng_Slot1-3_1_1349.d	1	1	299	308			PEAKS DB
66	75	A0A5S9SHI5|A0A5S9SHI5_9FLAO	R.TQIKNTYQR.S	Y	52.25	1150.61	9	10.9	384.548	3	12.3	0.7508-0.7738	4935.5	1	7820	1-ECP_100ng_Slot1-3_1_1349.d	2	2	288	296			PEAKS DB
66	75	A0A5S9SHI5|A0A5S9SHI5_9FLAO	R.GC(+57.02)FLANFKPVR.G	Y	51.46	1307.68	11	2.5	436.902	3	32.81	0.7802-0.8031	0	1	34208	1-ECP_100ng_Slot1-3_1_1349.d	0	0	340	350	Carbamidomethylation	C2:Carbamidomethylation:1000.00	PEAKS DB
66	75	A0A5S9SHI5|A0A5S9SHI5_9FLAO	K.TVTVQPFYM(+15.99)DESEITNSEYKK.F	Y	51.32	2524.17	21	-2.5	842.394	3	32.63	0.9990-1.0215	0	1	33875	1-ECP_100ng_Slot1-3_1_1349.d	0	0	70	90	Oxidation (M)	M9:Oxidation (M):1000.00	PEAKS DB
66	75	A0A5S9SHI5|A0A5S9SHI5_9FLAO	Y.QAEFAAGDNDPANVGKK.A	Y	48.93	1730.82	17	6.8	577.952	3	22.18	0.8433-0.8661	4259.9	1	18322	1-ECP_100ng_Slot1-3_1_1349.d	1	1	107	123			PEAKS DB
66	75	A0A5S9SHI5|A0A5S9SHI5_9FLAO	F.YMDESEITNSEYKK.F	Y	47.11	1735.76	14	-6.5	868.882	2	24.71	1.0949-1.1171	61.197	1	21595	1-ECP_100ng_Slot1-3_1_1349.d	1	1	77	90			PEAKS DB
66	75	A0A5S9SHI5|A0A5S9SHI5_9FLAO	K.YPWGGPNTTSDR.G	Y	45.8	1349.6	12	-0.4	675.807	2	27.89	0.9422-0.9648	22575	1	25868	1-ECP_100ng_Slot1-3_1_1349.d	1	1	328	339			PEAKS DB
66	75	A0A5S9SHI5|A0A5S9SHI5_9FLAO	R.TVQDYLGTK.K	Y	45.69	1023.52	9	5.1	512.772	2	25.14	0.8323-0.8551	15855	1	22021	1-ECP_100ng_Slot1-3_1_1349.d	1	1	447	455			PEAKS DB
66	75	A0A5S9SHI5|A0A5S9SHI5_9FLAO	R.SKKNLGLVPSFR.L	Y	38.84	1344.79	12	0.7	449.27	3	29.24	0.8013-0.8241	0	1	28256	1-ECP_100ng_Slot1-3_1_1349.d	0	0	297	308			PEAKS DB
66	75	A0A5S9SHI5|A0A5S9SHI5_9FLAO	T.EAEWEYAAR.G	Y	35.79	1123.49	9	-2.4	562.753	2	26.9	0.8651-0.8879	0	1	24682	1-ECP_100ng_Slot1-3_1_1349.d	0	0	312	320			PEAKS DB
66	75	A0A5S9SHI5|A0A5S9SHI5_9FLAO	K.KDEALNGIR.T	Y	29.96	1014.55	9	-1	508.28	2	17.28	0.8369-0.8597	0	1	12652	1-ECP_100ng_Slot1-3_1_1349.d	0	0	193	201			PEAKS DB
66	75	A0A5S9SHI5|A0A5S9SHI5_9FLAO	R.GGLNYAK.Y	Y	23.09	721.376	7	4.6	361.697	2	14.84	0.7278-0.7508	1647	1	10323	1-ECP_100ng_Slot1-3_1_1349.d	1	1	321	327			PEAKS DB
35	61	A0A5S9SYZ1|A0A5S9SYZ1_9FLAO	K.VKDISLADWGR.K	Y	65.32	1258.67	11	3.7	630.343	2	32.08	0.9368-0.9594	8375.6	1	32722	1-ECP_100ng_Slot1-3_1_1349.d	2	2	13	23			PEAKS DB
35	61	A0A5S9SYZ1|A0A5S9SYZ1_9FLAO	K.EAYGNEVYMLPK.H	Y	64.8	1412.66	12	4	707.342	2	32.62	0.9873-1.0098	1498.3	1	33797	1-ECP_100ng_Slot1-3_1_1349.d	1	1	383	394			PEAKS DB
35	61	A0A5S9SYZ1|A0A5S9SYZ1_9FLAO	R.ATDVMLAGKR.V	Y	60.44	1060.57	10	8.1	531.297	2	19.5	0.8842-0.9069	10734	1	15093	1-ECP_100ng_Slot1-3_1_1349.d	2	2	212	221			PEAKS DB
35	61	A0A5S9SYZ1|A0A5S9SYZ1_9FLAO	K.YGC(+57.02)KESAVDAIR.R	Y	58.2	1367.65	12	0.8	456.891	3	21.47	0.7646-0.7875	0	1	17530	1-ECP_100ng_Slot1-3_1_1349.d	0	0	199	210	Carbamidomethylation	C3:Carbamidomethylation:1000.00	PEAKS DB
35	61	A0A5S9SYZ1|A0A5S9SYZ1_9FLAO	K.VKDISLADWGRK.E	Y	57.84	1386.76	12	-0.4	463.261	3	29.63	0.8013-0.8241	2827.1	1	28861	1-ECP_100ng_Slot1-3_1_1349.d	1	1	13	24			PEAKS DB
35	61	A0A5S9SYZ1|A0A5S9SYZ1_9FLAO	K.STTYVPFKVK.D	Y	56.84	1168.65	10	2.1	585.333	2	29.71	0.9594-0.9819	1185.2	1	28898	1-ECP_100ng_Slot1-3_1_1349.d	1	1	5	14			PEAKS DB
35	61	A0A5S9SYZ1|A0A5S9SYZ1_9FLAO	K.EAYGNEVYM(+15.99)LPK.H	Y	54.06	1428.66	12	-2.5	715.335	2	31.25	1.0080-1.0305	481.35	1	31156	1-ECP_100ng_Slot1-3_1_1349.d	1	1	383	394	Oxidation (M)	M9:Oxidation (M):1000.00	PEAKS DB
35	61	A0A5S9SYZ1|A0A5S9SYZ1_9FLAO	R.RATDVMLAGKR.V	Y	53.05	1216.67	11	11.4	406.569	3	17.66	0.7526-0.7756	2243.3	1	13018	1-ECP_100ng_Slot1-3_1_1349.d	1	1	211	221			PEAKS DB
35	61	A0A5S9SYZ1|A0A5S9SYZ1_9FLAO	K.RVTVC(+57.02)GYGDVGKGTAASFK.G	Y	51.34	1971.98	19	4	658.338	3	27.15	0.9377-0.9603	991.98	1	25044	1-ECP_100ng_Slot1-3_1_1349.d	1	1	221	239	Carbamidomethylation	C5:Carbamidomethylation:1000.00	PEAKS DB
35	61	A0A5S9SYZ1|A0A5S9SYZ1_9FLAO	R.ATDVM(+15.99)LAGKR.V	Y	50.55	1076.56	10	5.9	539.293	2	15.4	0.8560-0.8788	2724.3	1	10800	1-ECP_100ng_Slot1-3_1_1349.d	1	1	212	221	Oxidation (M)	M5:Oxidation (M):1000.00	PEAKS DB
35	61	A0A5S9SYZ1|A0A5S9SYZ1_9FLAO	R.VKN(+.98)GTLPM(+15.99)PAINVNDSVTK.S	Y	50.37	2014.04	19	1.4	672.355	3	31.44	0.8679-0.8906	470.16	1	31544	1-ECP_100ng_Slot1-3_1_1349.d	1	1	174	192	Deamidation (NQ); Oxidation (M)	N3:Deamidation (NQ):52.44;M8:Oxidation (M):1000.00	PEAKS DB
35	61	A0A5S9SYZ1|A0A5S9SYZ1_9FLAO	R.VKNGTLPM(+15.99)PAINVNDSVTK.S	Y	49.83	2013.06	19	5.1	672.029	3	30.98	0.8724-0.8951	903.95	1	30694	1-ECP_100ng_Slot1-3_1_1349.d	1	1	174	192	Oxidation (M)	M8:Oxidation (M):1000.00	PEAKS DB
35	61	A0A5S9SYZ1|A0A5S9SYZ1_9FLAO	K.SKFDNKYGC(+57.02)K.E	Y	49.4	1245.58	10	7	416.204	3	11.35	0.7112-0.7342	0	1	7080	1-ECP_100ng_Slot1-3_1_1349.d	0	0	193	202	Carbamidomethylation	C9:Carbamidomethylation:1000.00	PEAKS DB
35	61	A0A5S9SYZ1|A0A5S9SYZ1_9FLAO	K.NGTLPMPAINVNDSVTK.S	Y	49.15	1769.9	17	-5	885.952	2	33.85	1.1145-1.1367	0	1	36106	1-ECP_100ng_Slot1-3_1_1349.d	0	0	176	192			PEAKS DB
35	61	A0A5S9SYZ1|A0A5S9SYZ1_9FLAO	K.STTYVPFK.V	Y	48.86	941.486	8	1.4	471.751	2	29.06	0.8077-0.8305	11372	1	27771	1-ECP_100ng_Slot1-3_1_1349.d	1	1	5	12			PEAKS DB
35	61	A0A5S9SYZ1|A0A5S9SYZ1_9FLAO	K.NGTLPM(+15.99)PAINVNDSVTK.S	Y	48.16	1785.89	17	-14.2	893.941	2	32.12	1.1082-1.1305	221.7	1	32808	1-ECP_100ng_Slot1-3_1_1349.d	1	1	176	192	Oxidation (M)	M6:Oxidation (M):1000.00	PEAKS DB
35	61	A0A5S9SYZ1|A0A5S9SYZ1_9FLAO	R.VTVC(+57.02)GYGDVGK.G	Y	47.88	1153.54	11	1.8	577.78	2	25.4	0.8897-0.9124	2702.1	1	22461	1-ECP_100ng_Slot1-3_1_1349.d	1	1	222	232	Carbamidomethylation	C4:Carbamidomethylation:1000.00	PEAKS DB
35	61	A0A5S9SYZ1|A0A5S9SYZ1_9FLAO	K.ESAVDAIRR.A	Y	46.43	1015.54	9	7.6	508.782	2	19.15	0.8342-0.8570	19284	1	14726	1-ECP_100ng_Slot1-3_1_1349.d	1	1	203	211			PEAKS DB
35	61	A0A5S9SYZ1|A0A5S9SYZ1_9FLAO	R.HFEAMKDK.T	Y	46.15	1004.47	8	9	503.249	2	10.25	0.8424-0.8651	0	1	6383	1-ECP_100ng_Slot1-3_1_1349.d	0	0	292	299			PEAKS DB
35	61	A0A5S9SYZ1|A0A5S9SYZ1_9FLAO	K.RVTVC(+57.02)GYGDVGK.G	Y	46.11	1309.64	12	-4.2	655.827	2	22.71	0.9196-0.9422	689.16	1	19043	1-ECP_100ng_Slot1-3_1_1349.d	1	1	221	232	Carbamidomethylation	C5:Carbamidomethylation:1000.00	PEAKS DB
35	61	A0A5S9SYZ1|A0A5S9SYZ1_9FLAO	R.RATDVM(+15.99)LAGKR.V	Y	45.92	1232.67	11	4.3	411.898	3	17.61	0.7545-0.7774	0	1	13027	1-ECP_100ng_Slot1-3_1_1349.d	0	0	211	221	Oxidation (M)	M6:Oxidation (M):1000.00	PEAKS DB
35	61	A0A5S9SYZ1|A0A5S9SYZ1_9FLAO	K.YGC(+57.02)KESAVDAIRR.A	Y	44.96	1523.75	13	8.4	508.929	3	19.77	0.8077-0.8305	1291.3	1	15443	1-ECP_100ng_Slot1-3_1_1349.d	1	1	199	211	Carbamidomethylation	C3:Carbamidomethylation:1000.00	PEAKS DB
35	61	A0A5S9SYZ1|A0A5S9SYZ1_9FLAO	R.VKN(+.98)GTLPMPAINVNDSVTK.S	Y	44.25	1998.05	19	11.2	667.03	3	33.16	0.8624-0.8851	291.1	1	34858	1-ECP_100ng_Slot1-3_1_1349.d	1	1	174	192	Deamidation (NQ)	N3:Deamidation (NQ):40.05	PEAKS DB
35	61	A0A5S9SYZ1|A0A5S9SYZ1_9FLAO	K.DISLADWGRK.E	Y	43.48	1159.6	10	2.7	580.808	2	32.39	0.9214-0.9440	3552	1	33262	1-ECP_100ng_Slot1-3_1_1349.d	1	1	15	24			PEAKS DB
35	61	A0A5S9SYZ1|A0A5S9SYZ1_9FLAO	R.EEYKDEQPLKGAR.I	Y	43.21	1561.77	13	-11.5	781.885	2	16.44	1.0053-1.0278	0	1	11775	1-ECP_100ng_Slot1-3_1_1349.d	0	0	41	53			PEAKS DB
35	61	A0A5S9SYZ1|A0A5S9SYZ1_9FLAO	R.VKNGTLPMPAINVNDSVTK.S	Y	43	1997.06	19	9.4	666.701	3	32.83	0.8588-0.8815	538.41	1	34255	1-ECP_100ng_Slot1-3_1_1349.d	1	1	174	192			PEAKS DB
35	61	A0A5S9SYZ1|A0A5S9SYZ1_9FLAO	R.ATDVM(+15.99)LAGK.R	Y	42.65	920.464	9	4.6	461.241	2	18.01	0.7811-0.8040	1084.7	1	13383	1-ECP_100ng_Slot1-3_1_1349.d	1	1	212	220	Oxidation (M)	M5:Oxidation (M):1000.00	PEAKS DB
35	61	A0A5S9SYZ1|A0A5S9SYZ1_9FLAO	K.DISLADWGR.K	Y	41.39	1031.5	9	3.5	516.761	2	33.99	0.8360-0.8588	4361.9	1	36223	1-ECP_100ng_Slot1-3_1_1349.d	1	1	15	23			PEAKS DB
35	61	A0A5S9SYZ1|A0A5S9SYZ1_9FLAO	K.FDNKYGC(+57.02)K.E	Y	40.52	1030.45	8	6	516.237	2	12.38	0.8369-0.8597	0	1	7888	1-ECP_100ng_Slot1-3_1_1349.d	0	0	195	202	Carbamidomethylation	C7:Carbamidomethylation:1000.00	PEAKS DB
35	61	A0A5S9SYZ1|A0A5S9SYZ1_9FLAO	R.ATDVMLAGK.R	Y	40.39	904.469	9	5.2	453.244	2	22.97	0.7765-0.7994	1573.3	1	19358	1-ECP_100ng_Slot1-3_1_1349.d	1	1	212	220			PEAKS DB
35	61	A0A5S9SYZ1|A0A5S9SYZ1_9FLAO	R.RATDVMLAGK.R	Y	39.82	1060.57	10	0.9	531.293	2	20.38	0.8497-0.8724	2214.5	1	16121	1-ECP_100ng_Slot1-3_1_1349.d	1	1	211	220			PEAKS DB
35	61	A0A5S9SYZ1|A0A5S9SYZ1_9FLAO	S.TKSTTYVPFK.V	Y	36.79	1170.63	10	-6.9	586.317	2	25.38	0.9033-0.9260	242.53	1	22515	1-ECP_100ng_Slot1-3_1_1349.d	1	1	3	12			PEAKS DB
35	61	A0A5S9SYZ1|A0A5S9SYZ1_9FLAO	R.VTVC(+57.02)GYGDVGKGTAASFK.G	Y	36.12	1815.88	18	-8.9	606.296	3	29.32	0.9087-0.9314	0	1	28386	1-ECP_100ng_Slot1-3_1_1349.d	0	0	222	239	Carbamidomethylation	C4:Carbamidomethylation:1000.00	PEAKS DB
35	61	A0A5S9SYZ1|A0A5S9SYZ1_9FLAO	K.ESAVDAIR.R	Y	35.8	859.44	8	3.7	430.729	2	20.74	0.8058-0.8287	1994.7	1	16550	1-ECP_100ng_Slot1-3_1_1349.d	1	1	203	210			PEAKS DB
35	61	A0A5S9SYZ1|A0A5S9SYZ1_9FLAO	R.LVNLGC(+57.02)ATGHPS.F	Y	35	1224.59	12	5.5	613.307	2	27.03	0.9214-0.9440	535.35	1	24827	1-ECP_100ng_Slot1-3_1_1349.d	1	1	350	361	Carbamidomethylation	C6:Carbamidomethylation:1000.00	PEAKS DB
35	61	A0A5S9SYZ1|A0A5S9SYZ1_9FLAO	S.TTYVPFK.V	Y	34.67	854.454	7	0.9	428.235	2	28.86	0.8360-0.8588	1367.5	1	27642	1-ECP_100ng_Slot1-3_1_1349.d	1	1	6	12			PEAKS DB
35	61	A0A5S9SYZ1|A0A5S9SYZ1_9FLAO	K.IGVELTELR.E	Y	32.41	1028.59	9	5.4	515.303	2	33.27	0.8615-0.8842	0	1	35133	1-ECP_100ng_Slot1-3_1_1349.d	0	0	408	416			PEAKS DB
35	61	A0A5S9SYZ1|A0A5S9SYZ1_9FLAO	R.EEYKDEQPLK.G	Y	26.81	1277.61	10	-1.8	639.813	2	16.7	0.9241-0.9468	0	1	12042	1-ECP_100ng_Slot1-3_1_1349.d	0	0	41	50			PEAKS DB
35	61	A0A5S9SYZ1|A0A5S9SYZ1_9FLAO	R.RATDVM(+15.99)LAGK.R	Y	26.53	1076.56	10	7.2	539.294	2	15.79	0.8570-0.8797	0	1	11167	1-ECP_100ng_Slot1-3_1_1349.d	0	0	211	220	Oxidation (M)	M6:Oxidation (M):1000.00	PEAKS DB
114	51	A0A5S9VD89|A0A5S9VD89_9FLAO	R.GYYTGEDAGDSYDTR.F	Y	94.46	1668.65	15	2	835.336	2	22.99	1.0385-1.0609	0	1	19447	1-ECP_100ng_Slot1-3_1_1349.d	0	0	420	434			PEAKS DB
114	51	A0A5S9VD89|A0A5S9VD89_9FLAO	R.TASGLGIIPNVR.V	Y	59.36	1196.69	12	3	599.353	2	33.49	0.9133-0.9359	8766.3	1	35499	1-ECP_100ng_Slot1-3_1_1349.d	2	2	330	341			PEAKS DB
114	51	A0A5S9VD89|A0A5S9VD89_9FLAO	K.YGTGNTIYQGQNR.Y	Y	56.25	1470.69	13	-3.2	736.347	2	21.02	0.9738-0.9963	414.77	1	16902	1-ECP_100ng_Slot1-3_1_1349.d	1	1	384	396			PEAKS DB
114	51	A0A5S9VD89|A0A5S9VD89_9FLAO	R.TGYNEVDLM(+15.99)SNEAK.S	Y	56.17	1585.69	14	-3.4	793.851	2	25.54	1.0134-1.0359	516.87	1	22678	1-ECP_100ng_Slot1-3_1_1349.d	1	1	345	358	Oxidation (M)	M9:Oxidation (M):1000.00	PEAKS DB
114	51	A0A5S9VD89|A0A5S9VD89_9FLAO	R.TGYNEVDLMSNEAK.S	Y	55.42	1569.7	14	-4.9	785.852	2	30.77	1.0161-1.0385	975.93	1	30309	1-ECP_100ng_Slot1-3_1_1349.d	1	1	345	358			PEAKS DB
114	51	A0A5S9VD89|A0A5S9VD89_9FLAO	R.ISLAYAGGETK.N	Y	55.13	1108.58	11	3.8	555.298	2	27.71	0.8542-0.8770	1083.4	1	25861	1-ECP_100ng_Slot1-3_1_1349.d	1	1	603	613			PEAKS DB
114	51	A0A5S9VD89|A0A5S9VD89_9FLAO	R.VMESPVTIER.F	Y	54.87	1159.59	10	-7.5	580.798	2	29.19	0.8870-0.9097	2486.2	1	28041	1-ECP_100ng_Slot1-3_1_1349.d	1	1	117	126			PEAKS DB
114	51	A0A5S9VD89|A0A5S9VD89_9FLAO	K.VINDPNLATGAK.F	Y	52.12	1211.65	12	-2.1	606.832	2	23.88	0.9024-0.9251	1480.3	1	20514	1-ECP_100ng_Slot1-3_1_1349.d	1	1	500	511			PEAKS DB
114	51	A0A5S9VD89|A0A5S9VD89_9FLAO	R.FAAINVNR.A	Y	51.87	903.493	8	7.4	452.757	2	26.77	0.8058-0.8287	3244.2	1	24398	1-ECP_100ng_Slot1-3_1_1349.d	1	1	435	442			PEAKS DB
114	51	A0A5S9VD89|A0A5S9VD89_9FLAO	R.ASFQTGFR.N	Y	51.22	912.445	8	1.9	457.231	2	25.91	0.7930-0.8159	0	1	23305	1-ECP_100ng_Slot1-3_1_1349.d	0	0	619	626			PEAKS DB
114	51	A0A5S9VD89|A0A5S9VD89_9FLAO	R.LIPGTPEFQAAFNK.V	Y	48.97	1531.8	14	-2.5	766.907	2	34.28	1.0197-1.0421	844.24	1	36734	1-ECP_100ng_Slot1-3_1_1349.d	1	1	486	499			PEAKS DB
114	51	A0A5S9VD89|A0A5S9VD89_9FLAO	R.ISLAYAGGETKNHNFR.A	Y	48.39	1776.89	16	-0.6	593.304	3	26.59	0.8679-0.8906	0	1	24280	1-ECP_100ng_Slot1-3_1_1349.d	0	0	603	618			PEAKS DB
114	51	A0A5S9VD89|A0A5S9VD89_9FLAO	R.GFASFANER.F	Y	46.54	997.462	9	5.4	499.741	2	27.79	0.8360-0.8588	5361.1	1	25932	1-ECP_100ng_Slot1-3_1_1349.d	1	1	166	174			PEAKS DB
114	51	A0A5S9VD89|A0A5S9VD89_9FLAO	R.TPERVM(+15.99)ESPVTIER.F	Y	44.59	1658.83	14	7	553.954	3	25.22	0.7811-0.8040	0	1	22354	1-ECP_100ng_Slot1-3_1_1349.d	0	0	113	126	Oxidation (M)	M6:Oxidation (M):1000.00	PEAKS DB
114	51	A0A5S9VD89|A0A5S9VD89_9FLAO	K.VTSYEVGYR.G	Y	39.62	1072.52	9	-2	537.266	2	23.56	0.8259-0.8488	287.79	1	20179	1-ECP_100ng_Slot1-3_1_1349.d	1	1	711	719			PEAKS DB
114	51	A0A5S9VD89|A0A5S9VD89_9FLAO	K.TGYTSQQASGDNPFYDTSIR.M	Y	37.97	2206.98	20	4.8	1104.5	2	32.5	1.2005-1.2225	0	1	33559	1-ECP_100ng_Slot1-3_1_1349.d	0	0	246	265			PEAKS DB
114	51	A0A5S9VD89|A0A5S9VD89_9FLAO	R.M(+15.99)AHAFDNKFAAK.A	Y	33.44	1365.65	12	5.6	456.226	3	19.11	0.7609-0.7839	0	1	14737	1-ECP_100ng_Slot1-3_1_1349.d	0	0	266	277	Oxidation (M)	M1:Oxidation (M):1000.00	PEAKS DB
114	51	A0A5S9VD89|A0A5S9VD89_9FLAO	R.VM(+15.99)ESPVTIER.F	Y	32.53	1175.59	10	12.3	588.807	2	25.12	0.8761-0.8988	26244	1	22239	1-ECP_100ng_Slot1-3_1_1349.d	1	1	117	126	Oxidation (M)	M2:Oxidation (M):1000.00	PEAKS DB
114	51	A0A5S9VD89|A0A5S9VD89_9FLAO	K.FAEDRLK.F	Y	26.69	877.466	7	6.1	439.743	2	16.48	0.8122-0.8351	666.07	1	11778	1-ECP_100ng_Slot1-3_1_1349.d	1	1	576	582			PEAKS DB
114	51	A0A5S9VD89|A0A5S9VD89_9FLAO	K.NFGFNISAR.W	Y	17.74	1024.51	9	9.5	513.267	2	32.96	0.8415-0.8642	0	1	34531	1-ECP_100ng_Slot1-3_1_1349.d	0	0	857	865			PEAKS DB
34	50	A0A5S9TF02|A0A5S9TF02_9FLAO	K.GSAYWSDEMLLNAAGK.L	Y	73.95	1711.79	16	-10.9	856.892	2	34.43	1.0975-1.1198	0	1	37032	1-ECP_100ng_Slot1-3_1_1349.d	0	0	326	341			PEAKS DB
34	50	A0A5S9TF02|A0A5S9TF02_9FLAO	K.GSAYWSDEM(+15.99)LLNAAGK.L	Y	70.41	1727.78	16	-8.1	864.891	2	33.57	1.0993-1.1216	2722	1	35567	1-ECP_100ng_Slot1-3_1_1349.d	1	1	326	341	Oxidation (M)	M9:Oxidation (M):1000.00	PEAKS DB
34	50	A0A5S9TF02|A0A5S9TF02_9FLAO	K.EAGDIEGIMYK.L	Y	65.57	1224.57	11	1.4	613.293	2	31.74	0.8988-0.9214	40512	1	31993	1-ECP_100ng_Slot1-3_1_1349.d	1	1	215	225			PEAKS DB
34	50	A0A5S9TF02|A0A5S9TF02_9FLAO	K.FLNTKYPNPDNR.L	Y	63.85	1477.73	12	4.8	493.587	3	25.35	0.8086-0.8314	23136	1	22397	1-ECP_100ng_Slot1-3_1_1349.d	2	2	131	142			PEAKS DB
34	50	A0A5S9TF02|A0A5S9TF02_9FLAO	K.EAGDIEGIM(+15.99)YK.L	Y	62.54	1240.56	11	2.8	621.291	2	27.77	0.9060-0.9287	20934	1	25928	1-ECP_100ng_Slot1-3_1_1349.d	1	1	215	225	Oxidation (M)	M9:Oxidation (M):1000.00	PEAKS DB
34	50	A0A5S9TF02|A0A5S9TF02_9FLAO	K.IPVFMNDKFK.Y	Y	58	1237.65	10	0.9	619.834	2	32.52	0.9648-0.9873	10044	1	33612	1-ECP_100ng_Slot1-3_1_1349.d	2	2	201	210			PEAKS DB
34	50	A0A5S9TF02|A0A5S9TF02_9FLAO	K.IPVFMNDKFKYDAK.E	Y	57.06	1714.88	14	5.8	572.636	3	32.16	0.8642-0.8870	3696.1	1	32827	1-ECP_100ng_Slot1-3_1_1349.d	1	1	201	214			PEAKS DB
34	50	A0A5S9TF02|A0A5S9TF02_9FLAO	K.LYVTDEQDIDGDGK.T	Y	56.96	1566.7	14	-12.2	784.35	2	27.51	1.0287-1.0511	433.96	1	25530	1-ECP_100ng_Slot1-3_1_1349.d	1	1	226	239			PEAKS DB
34	50	A0A5S9TF02|A0A5S9TF02_9FLAO	K.EALPDFLAEK.Y	Y	55.64	1131.58	10	5.9	566.801	2	34.29	0.8933-0.9160	9134.7	1	36715	1-ECP_100ng_Slot1-3_1_1349.d	1	1	67	76			PEAKS DB
34	50	A0A5S9TF02|A0A5S9TF02_9FLAO	K.FGHDGTKWVPDNTIR.Y	Y	55.25	1741.85	15	-1.9	581.624	3	28.37	0.8049-0.8278	1171	1	26842	1-ECP_100ng_Slot1-3_1_1349.d	1	1	272	286			PEAKS DB
34	50	A0A5S9TF02|A0A5S9TF02_9FLAO	R.FPNFSSFSQIEK.F	Y	54.42	1429.69	12	1.7	715.852	2	34.43	0.9990-1.0215	0	1	37046	1-ECP_100ng_Slot1-3_1_1349.d	0	0	119	130			PEAKS DB
34	50	A0A5S9TF02|A0A5S9TF02_9FLAO	K.SSVKFGHDGTK.W	Y	53.12	1161.58	11	12.3	388.205	3	10.38	0.7177-0.7407	0	1	6462	1-ECP_100ng_Slot1-3_1_1349.d	0	0	268	278			PEAKS DB
34	50	A0A5S9TF02|A0A5S9TF02_9FLAO	K.IPVFM(+15.99)NDKFK.Y	Y	52.63	1253.65	10	0.1	627.831	2	30.4	0.9702-0.9927	5413.2	1	29694	1-ECP_100ng_Slot1-3_1_1349.d	2	2	201	210	Oxidation (M)	M5:Oxidation (M):1000.00	PEAKS DB
34	50	A0A5S9TF02|A0A5S9TF02_9FLAO	K.LYSPKLNEK.S	Y	51.54	1090.6	9	3.3	546.31	2	21.22	0.8797-0.9024	1148.8	1	17110	1-ECP_100ng_Slot1-3_1_1349.d	1	1	92	100			PEAKS DB
34	50	A0A5S9TF02|A0A5S9TF02_9FLAO	K.YPNPDNR.L	Y	50.43	874.393	7	7.4	438.207	2	14.02	0.7563-0.7793	0	1	9504	1-ECP_100ng_Slot1-3_1_1349.d	0	0	136	142			PEAKS DB
34	50	A0A5S9TF02|A0A5S9TF02_9FLAO	K.IPVFMNDK.F	Y	50.1	962.49	8	1.1	482.252	2	31.46	0.8049-0.8278	4054.2	1	31539	1-ECP_100ng_Slot1-3_1_1349.d	1	1	201	208			PEAKS DB
34	50	A0A5S9TF02|A0A5S9TF02_9FLAO	K.LYVTDEQ(+.98)DIDGDGK.T	Y	46.31	1567.69	14	2.6	784.854	2	27.49	1.0287-1.0511	0	1	25567	1-ECP_100ng_Slot1-3_1_1349.d	0	0	226	239	Deamidation (NQ)	Q7:Deamidation (NQ):1000.00	PEAKS DB
34	50	A0A5S9TF02|A0A5S9TF02_9FLAO	K.WVPDNTIR.Y	Y	44.87	999.514	8	4.2	500.766	2	27.35	0.8424-0.8651	40075	1	25310	1-ECP_100ng_Slot1-3_1_1349.d	1	1	279	286			PEAKS DB
34	50	A0A5S9TF02|A0A5S9TF02_9FLAO	K.YDAKEAGDIEGIMYK.L	Y	43.46	1701.79	15	-3.8	851.9	2	32.04	1.0726-1.0949	0	1	32697	1-ECP_100ng_Slot1-3_1_1349.d	0	0	211	225			PEAKS DB
34	50	A0A5S9TF02|A0A5S9TF02_9FLAO	K.FLN(+.98)TKYPNPDNR.L	Y	42.74	1478.72	12	6.9	740.37	2	25.32	0.9801-1.0026	378.58	1	22406	1-ECP_100ng_Slot1-3_1_1349.d	1	1	131	142	Deamidation (NQ)	N3:Deamidation (NQ):46.79	PEAKS DB
34	50	A0A5S9TF02|A0A5S9TF02_9FLAO	F.FIYDGVNWSK.Y	Y	39.52	1227.59	10	8.5	614.809	2	33.33	0.9097-0.9323	8618	1	35161	1-ECP_100ng_Slot1-3_1_1349.d	1	1	252	261			PEAKS DB
34	50	A0A5S9TF02|A0A5S9TF02_9FLAO	K.YALYGGGSSVNVTFK.L	Y	37.67	1561.78	15	-10.2	781.888	2	33.22	1.0403-1.0627	0	1	35033	1-ECP_100ng_Slot1-3_1_1349.d	0	0	77	91			PEAKS DB
34	50	A0A5S9TF02|A0A5S9TF02_9FLAO	K.IPVFM(+15.99)NDKFKYDAK.E	Y	37.49	1730.87	14	-1.6	577.963	3	30.65	0.8488-0.8715	4876	1	30244	1-ECP_100ng_Slot1-3_1_1349.d	1	1	201	214	Oxidation (M)	M5:Oxidation (M):1000.00	PEAKS DB
34	50	A0A5S9TF02|A0A5S9TF02_9FLAO	R.YSNFDRRPK.G	Y	34.79	1181.59	9	2.3	591.806	2	12.93	0.8815-0.9042	54267	1	8354	1-ECP_100ng_Slot1-3_1_1349.d	2	2	317	325			PEAKS DB
[truncated: 4,101 more rows]

## Sheet: protein-peptides_ECP-1_100ng
Protein Group	Protein ID	Protein Accession	Peptide	Unique	-10lgP	Mass	Length	ppm	m/z	z	RT	1/k0 Range	Area ECP-1_100ng	Fraction	Precursor Id	Source File	#Feature	#Feature ECP-1_100ng	Start	End	PTM	AScore	Found By
1	2	A0A5S9VSM1|A0A5S9VSM1_9FLAO	Q.KVGLGNGQPMNGNEAVANDDDDTVR.R	Y	98.45	2585.18	25	2.7	862.735	3	26.48	0.9415-0.9640	140640	1	21065	ECP-1_100ng_Slot1-10_1_1464.d	1	1	387	411			PEAKS DB
1	2	A0A5S9VSM1|A0A5S9VSM1_9FLAO	Q.KVGLGN(+.98)GQPMNGNEAVANDDDDTVR.R	Y	94.39	2586.16	25	0.9	863.062	3	27.29	0.9604-0.9829	136540	1	22144	ECP-1_100ng_Slot1-10_1_1464.d	3	3	387	411	Deamidation (NQ)	N6:Deamidation (NQ):15.73	PEAKS DB
1	2	A0A5S9VSM1|A0A5S9VSM1_9FLAO	Q.KVGLGNGQPM(+15.99)NGNEAVANDDDDTVR.R	Y	87.9	2601.17	25	3.3	868.068	3	23.48	0.9271-0.9496	47164	1	16900	ECP-1_100ng_Slot1-10_1_1464.d	1	1	387	411	Oxidation (M)	M10:Oxidation (M):1000.00	PEAKS DB
1	2	A0A5S9VSM1|A0A5S9VSM1_9FLAO	K.VGLGNGQPMNGNEAVANDDDDTVR.R	Y	86.54	2457.08	24	8.8	1229.56	2	28.86	1.2647-1.2868	16719	1	24504	ECP-1_100ng_Slot1-10_1_1464.d	3	3	388	411			PEAKS DB
1	2	A0A5S9VSM1|A0A5S9VSM1_9FLAO	Y.TAPNQEGPNMGPADSNTSVR.D	Y	84.75	2041.91	20	3.8	1021.97	2	23.07	1.1377-1.1600	38620	1	16330	ECP-1_100ng_Slot1-10_1_1464.d	3	3	137	156			PEAKS DB
1	2	A0A5S9VSM1|A0A5S9VSM1_9FLAO	Q.KVGLGNGQPM(+15.99)N(+.98)GNEAVANDDDDTVR.R	Y	83.93	2602.16	25	1	868.394	3	24.42	0.9244-0.9469	75276	1	18117	ECP-1_100ng_Slot1-10_1_1464.d	2	2	387	411	Oxidation (M); Deamidation (NQ)	M10:Oxidation (M):1000.00;N11:Deamidation (NQ):13.67	PEAKS DB
1	2	A0A5S9VSM1|A0A5S9VSM1_9FLAO	Q.KVGLGNGQ(+.98)PM(+15.99)NGNEAVANDDDDTVR.R	Y	83.49	2602.16	25	2.1	868.395	3	24.15	0.9280-0.9505	98940	1	17825	ECP-1_100ng_Slot1-10_1_1464.d	4	4	387	411	Deamidation (NQ); Oxidation (M)	Q8:Deamidation (NQ):8.22;M10:Oxidation (M):1000.00	PEAKS DB
1	2	A0A5S9VSM1|A0A5S9VSM1_9FLAO	Q.KVGLGNGQ(+.98)PMNGNEAVANDDDDTVR.R	Y	82.51	2586.16	25	0.9	863.062	3	27.29	0.9586-0.9811	151410	1	22075	ECP-1_100ng_Slot1-10_1_1464.d	2	2	387	411	Deamidation (NQ)	Q8:Deamidation (NQ):11.10	PEAKS DB
1	2	A0A5S9VSM1|A0A5S9VSM1_9FLAO	Q.KVGLGNGQPMN(+.98)GNEAVANDDDDTVR.R	Y	81.75	2586.16	25	1.8	863.063	3	26.72	0.9289-0.9514	182190	1	21397	ECP-1_100ng_Slot1-10_1_1464.d	6	6	387	411	Deamidation (NQ)	N11:Deamidation (NQ):18.53	PEAKS DB
1	2	A0A5S9VSM1|A0A5S9VSM1_9FLAO	L.GNGQPMNGNEAVANDDDDTVR.R	Y	80.63	2187.91	21	14.9	1094.98	2	22.15	1.1199-1.1422	8244.7	1	15294	ECP-1_100ng_Slot1-10_1_1464.d	2	2	391	411			PEAKS DB
1	2	A0A5S9VSM1|A0A5S9VSM1_9FLAO	K.ANGLESLAEDGSPK.A	Y	77.66	1386.66	14	-0.5	694.338	2	29.54	0.9883-1.0107	54490	1	25519	ECP-1_100ng_Slot1-10_1_1464.d	1	1	220	233			PEAKS DB
1	2	A0A5S9VSM1|A0A5S9VSM1_9FLAO	K.SYLYDSGTELDQK.V	Y	77.36	1517.69	13	-2.3	759.85	2	29.09	1.0054-1.0278	26496	1	24869	ECP-1_100ng_Slot1-10_1_1464.d	2	2	375	387			PEAKS DB
1	2	A0A5S9VSM1|A0A5S9VSM1_9FLAO	Q.KVGLGN(+.98)GQPMN(+.98)GNEAVANDDDDTVR.R	Y	76.71	2587.15	25	0.9	863.39	3	28.17	0.9081-0.9307	14856	1	23507	ECP-1_100ng_Slot1-10_1_1464.d	4	4	387	411	Deamidation (NQ)	N6:Deamidation (NQ):14.04;N11:Deamidation (NQ):10.42	PEAKS DB
1	2	A0A5S9VSM1|A0A5S9VSM1_9FLAO	N.GQPMNGNEAVANDDDDTVR.R	Y	74.2	2016.84	19	-3.7	1009.43	2	21.88	1.1315-1.1538	0	1	14965	ECP-1_100ng_Slot1-10_1_1464.d	0	0	393	411			PEAKS DB
1	2	A0A5S9VSM1|A0A5S9VSM1_9FLAO	Q.KVGLGN(+.98)GQPMNGN(+.98)EAVANDDDDTVR.R	Y	74.1	2587.15	25	9.8	863.398	3	28.37	0.9262-0.9487	0	1	23821	ECP-1_100ng_Slot1-10_1_1464.d	0	0	387	411	Deamidation (NQ)	N6:Deamidation (NQ):0.00;N13:Deamidation (NQ):14.63	PEAKS DB
1	2	A0A5S9VSM1|A0A5S9VSM1_9FLAO	K.VGLGNGQPM(+15.99)NGNEAVANDDDDTVR.R	Y	73.8	2473.08	24	7.3	1237.56	2	25.9	1.2841-1.3062	3229	1	20153	ECP-1_100ng_Slot1-10_1_1464.d	2	2	388	411	Oxidation (M)	M9:Oxidation (M):1000.00	PEAKS DB
1	2	A0A5S9VSM1|A0A5S9VSM1_9FLAO	Y.TAPNQEGPNM(+15.99)GPADSNTSVR.D	Y	73.78	2057.91	20	2.9	1029.96	2	18.27	1.1315-1.1538	7893.8	1	11017	ECP-1_100ng_Slot1-10_1_1464.d	3	3	137	156	Oxidation (M)	M10:Oxidation (M):1000.00	PEAKS DB
1	2	A0A5S9VSM1|A0A5S9VSM1_9FLAO	L.GN(+.98)GQPMNGNEAVANDDDDTVR.R	Y	73.03	2188.89	21	3.5	1095.46	2	22.99	1.1920-1.2142	9907.1	1	16532	ECP-1_100ng_Slot1-10_1_1464.d	1	1	391	411	Deamidation (NQ)	N2:Deamidation (NQ):0.00	PEAKS DB
1	2	A0A5S9VSM1|A0A5S9VSM1_9FLAO	A.QSNDWIFATGSQGIK.L	Y	71.9	1650.8	15	-0.4	826.407	2	34.22	1.0484-1.0708	63569	1	33787	ECP-1_100ng_Slot1-10_1_1464.d	1	1	84	98			PEAKS DB
1	2	A0A5S9VSM1|A0A5S9VSM1_9FLAO	F.AQSNDWIFATGSQGIK.L	Y	71.11	1721.84	16	-4.1	861.922	2	34.21	1.0779-1.1003	9644.1	1	33795	ECP-1_100ng_Slot1-10_1_1464.d	1	1	83	98			PEAKS DB
1	2	A0A5S9VSM1|A0A5S9VSM1_9FLAO	A.YVHQGTQTPLFTK.G	Y	70.95	1518.78	13	-5.5	760.395	2	26.22	1.0332-1.0556	362010	1	20519	ECP-1_100ng_Slot1-10_1_1464.d	7	7	265	277			PEAKS DB
1	2	A0A5S9VSM1|A0A5S9VSM1_9FLAO	Q.KVGLGN(+.98)GQPM(+15.99)NGNEAVANDDDDTVR.R	Y	70.95	2602.16	25	2.1	868.395	3	24.15	0.9262-0.9487	39453	1	17813	ECP-1_100ng_Slot1-10_1_1464.d	3	3	387	411	Deamidation (NQ); Oxidation (M)	N6:Deamidation (NQ):20.41;M10:Oxidation (M):1000.00	PEAKS DB
1	2	A0A5S9VSM1|A0A5S9VSM1_9FLAO	Q.KVGLGNGQPM(+15.99)NGN(+.98)EAVANDDDDTVR.R	Y	70.87	2602.16	25	-6.1	868.388	3	24.05	0.9424-0.9649	76572	1	17679	ECP-1_100ng_Slot1-10_1_1464.d	3	3	387	411	Oxidation (M); Deamidation (NQ)	M10:Oxidation (M):1000.00;N13:Deamidation (NQ):8.22	PEAKS DB
1	2	A0A5S9VSM1|A0A5S9VSM1_9FLAO	K.VGSAPLKETGAKHEVK.F	Y	70.87	1649.91	16	-0.8	550.977	3	13.61	0.8484-0.8711	31232	1	6849	ECP-1_100ng_Slot1-10_1_1464.d	2	2	52	67			PEAKS DB
1	2	A0A5S9VSM1|A0A5S9VSM1_9FLAO	Q.KVGLGNGQ(+.98)PMNGN(+.98)EAVANDDDDTVR.R	Y	69.78	2587.15	25	-2	863.387	3	27.95	0.9253-0.9478	2242.7	1	23120	ECP-1_100ng_Slot1-10_1_1464.d	1	1	387	411	Deamidation (NQ)	Q8:Deamidation (NQ):0.00;N13:Deamidation (NQ):0.00	PEAKS DB
1	2	A0A5S9VSM1|A0A5S9VSM1_9FLAO	Q.KVGLGNGQ(+.98)PMN(+.98)GNEAVANDDDDTVR.R	Y	68.63	2587.15	25	7.7	863.396	3	27.98	0.9532-0.9757	2252.7	1	23344	ECP-1_100ng_Slot1-10_1_1464.d	1	1	387	411	Deamidation (NQ)	Q8:Deamidation (NQ):4.75;N11:Deamidation (NQ):23.70	PEAKS DB
1	2	A0A5S9VSM1|A0A5S9VSM1_9FLAO	G.LGNGQPMNGNEAVANDDDDTVR.R	Y	68.27	2300.99	22	3.5	1151.51	2	25.23	1.2177-1.2399	0	1	19265	ECP-1_100ng_Slot1-10_1_1464.d	0	0	390	411			PEAKS DB
1	2	A0A5S9VSM1|A0A5S9VSM1_9FLAO	Q.SNDWIFATGSQGIK.L	Y	68.21	1522.74	14	-0.3	762.378	2	34.29	0.9883-1.0107	12680	1	33920	ECP-1_100ng_Slot1-10_1_1464.d	1	1	85	98			PEAKS DB
1	2	A0A5S9VSM1|A0A5S9VSM1_9FLAO	K.VTSPAGVTQSNDDRGGYN.F	Y	68.07	1836.82	18	3.9	919.423	2	20.8	1.0922-1.1145	106.74	1	13799	ECP-1_100ng_Slot1-10_1_1464.d	1	1	426	443			PEAKS DB
1	2	A0A5S9VSM1|A0A5S9VSM1_9FLAO	M.YTAPNQEGPNMGPADSNTSVR.D	Y	67.78	2204.98	21	-6.9	1103.49	2	25.76	1.1955-1.2177	0	1	20049	ECP-1_100ng_Slot1-10_1_1464.d	0	0	136	156			PEAKS DB
1	2	A0A5S9VSM1|A0A5S9VSM1_9FLAO	Y.VHQGTQTPLFTK.G	Y	67.41	1355.72	12	-1.3	678.866	2	23.93	0.9658-0.9883	32020	1	17600	ECP-1_100ng_Slot1-10_1_1464.d	2	2	266	277			PEAKS DB
1	2	A0A5S9VSM1|A0A5S9VSM1_9FLAO	R.VTEIEDFQFGKE.K	Y	66.8	1440.68	12	-0.5	721.346	2	33.4	0.9712-0.9937	113680	1	32241	ECP-1_100ng_Slot1-10_1_1464.d	2	2	413	424			PEAKS DB
1	2	A0A5S9VSM1|A0A5S9VSM1_9FLAO	K.GFVTPGILVVHTQPNA.L	Y	66.72	1648.89	16	-0.7	825.454	2	34.56	1.0788-1.1012	2239.9	1	34452	ECP-1_100ng_Slot1-10_1_1464.d	1	1	195	210			PEAKS DB
1	2	A0A5S9VSM1|A0A5S9VSM1_9FLAO	K.AN(+.98)GLESLAEDGSPK.A	Y	65.49	1387.65	14	-1.2	694.83	2	30.13	0.9604-0.9829	7465.7	1	26372	ECP-1_100ng_Slot1-10_1_1464.d	1	1	220	233	Deamidation (NQ)	N2:Deamidation (NQ):1000.00	PEAKS DB
1	2	A0A5S9VSM1|A0A5S9VSM1_9FLAO	A.Q(+.98)S(-18.01)NDWIFATGSQGIK.L	Y	65.47	1633.77	15	-9.3	817.886	2	34.68	1.1368-1.1591	1183.8	1	34673	ECP-1_100ng_Slot1-10_1_1464.d	1	1	84	98	Deamidation (NQ); Dehydration	Q1:Deamidation (NQ):9.40;S2:Dehydration:11.10	PEAKS DB
1	2	A0A5S9VSM1|A0A5S9VSM1_9FLAO	L.GNGQPMN(+.98)GNEAVANDDDDTVR.R	Y	65.22	2188.89	21	1	1095.45	2	22.38	1.1529-1.1751	11276	1	15601	ECP-1_100ng_Slot1-10_1_1464.d	2	2	391	411	Deamidation (NQ)	N7:Deamidation (NQ):26.31	PEAKS DB
1	2	A0A5S9VSM1|A0A5S9VSM1_9FLAO	K.VTSPAGVTQSNDDR.G	Y	65.19	1445.67	14	-1.2	723.844	2	17.14	0.9667-0.9892	19874	1	9723	ECP-1_100ng_Slot1-10_1_1464.d	1	1	426	439			PEAKS DB
1	2	A0A5S9VSM1|A0A5S9VSM1_9FLAO	K.VGLGNGQPMN(+.98)GNEAVANDDDDTVR.R	Y	65.05	2458.07	24	8.6	1230.05	2	29.19	1.2177-1.2399	5812.8	1	25103	ECP-1_100ng_Slot1-10_1_1464.d	1	1	388	411	Deamidation (NQ)	N10:Deamidation (NQ):10.19	PEAKS DB
1	2	A0A5S9VSM1|A0A5S9VSM1_9FLAO	K.VGLGNGQPMNGN(+.98)EAVANDDDDTVR.R	Y	64.64	2458.07	24	8.6	1230.05	2	29.19	1.2337-1.2558	5812.8	1	24814	ECP-1_100ng_Slot1-10_1_1464.d	1	1	388	411	Deamidation (NQ)	N12:Deamidation (NQ):8.82	PEAKS DB
1	2	A0A5S9VSM1|A0A5S9VSM1_9FLAO	K.KVGSAPLKETGAK.H	Y	64.63	1284.74	13	-1.1	429.253	3	12.26	0.7994-0.8221	1955.9	1	5775	ECP-1_100ng_Slot1-10_1_1464.d	2	2	51	63			PEAKS DB
1	2	A0A5S9VSM1|A0A5S9VSM1_9FLAO	V.GLGNGQPMN(+.98)GNEAVANDDDDTVR.R	Y	64.36	2359	23	4.8	1180.51	2	27.06	1.2231-1.2452	1137.6	1	21770	ECP-1_100ng_Slot1-10_1_1464.d	1	1	389	411	Deamidation (NQ)	N9:Deamidation (NQ):32.28	PEAKS DB
1	2	A0A5S9VSM1|A0A5S9VSM1_9FLAO	K.SYLYDSGTELDQ.K	Y	63.47	1389.59	12	2.9	695.806	2	31.54	0.9622-0.9847	20806	1	28667	ECP-1_100ng_Slot1-10_1_1464.d	1	1	375	386			PEAKS DB
1	2	A0A5S9VSM1|A0A5S9VSM1_9FLAO	V.GLGNGQ(+.98)PMNGNEAVANDDDDTVR.R	Y	63.23	2359	23	4.8	1180.51	2	27.06	1.2647-1.2868	1137.6	1	21864	ECP-1_100ng_Slot1-10_1_1464.d	1	1	389	411	Deamidation (NQ)	Q6:Deamidation (NQ):0.00	PEAKS DB
1	2	A0A5S9VSM1|A0A5S9VSM1_9FLAO	R.VTEIEDFQFGKEK.V	Y	62.66	1568.77	13	-6	785.389	2	31.9	1.0887-1.1110	15199	1	29392	ECP-1_100ng_Slot1-10_1_1464.d	2	2	413	425			PEAKS DB
1	2	A0A5S9VSM1|A0A5S9VSM1_9FLAO	N.DWIFATGSQGIK.L	Y	62.65	1321.67	12	4.1	661.843	2	34.53	0.9361-0.9586	59292	1	34346	ECP-1_100ng_Slot1-10_1_1464.d	1	1	87	98			PEAKS DB
1	2	A0A5S9VSM1|A0A5S9VSM1_9FLAO	M.NGNEAVANDDDDTVR.R	Y	62.58	1603.67	15	5	802.847	2	15.93	0.9937-1.0161	0	1	8793	ECP-1_100ng_Slot1-10_1_1464.d	0	0	397	411			PEAKS DB
1	2	A0A5S9VSM1|A0A5S9VSM1_9FLAO	K.AGSGLEELAEDGK.A	Y	62.56	1274.6	13	3.4	638.309	2	29.18	0.9153-0.9379	2152.8	1	25002	ECP-1_100ng_Slot1-10_1_1464.d	1	1	283	295			PEAKS DB
1	2	A0A5S9VSM1|A0A5S9VSM1_9FLAO	A.KEFTLTIEKANR.E	Y	61.85	1448.8	12	0	483.94	3	26.89	0.7785-0.8012	3847.8	1	21646	ECP-1_100ng_Slot1-10_1_1464.d	2	2	177	188			PEAKS DB
1	2	A0A5S9VSM1|A0A5S9VSM1_9FLAO	L.KNAINYVNVK.K	Y	61.43	1161.65	10	-4.3	581.83	2	23.25	0.9045-0.9271	199620	1	16470	ECP-1_100ng_Slot1-10_1_1464.d	3	3	41	50			PEAKS DB
1	2	A0A5S9VSM1|A0A5S9VSM1_9FLAO	K.VTSPAGVTQSNDDRGGY.N	Y	61.43	1722.78	17	-0.4	862.397	2	22.68	1.0466-1.0690	0	1	15972	ECP-1_100ng_Slot1-10_1_1464.d	0	0	426	442			PEAKS DB
1	2	A0A5S9VSM1|A0A5S9VSM1_9FLAO	A.KEFTLTIEK.A	Y	61.02	1107.62	9	-4.3	554.814	2	29.63	0.8602-0.8828	134350	1	25608	ECP-1_100ng_Slot1-10_1_1464.d	2	2	177	185			PEAKS DB
1	2	A0A5S9VSM1|A0A5S9VSM1_9FLAO	K.VGSAPLKETGA.K	Y	60.36	1028.55	11	-3.8	515.28	2	18.74	0.8167-0.8394	62935	1	11483	ECP-1_100ng_Slot1-10_1_1464.d	1	1	52	62			PEAKS DB
1	2	A0A5S9VSM1|A0A5S9VSM1_9FLAO	P.KAIYDWFTEK.G	Y	60.04	1299.65	10	4.6	650.835	2	33.7	0.9415-0.9640	18183	1	32988	ECP-1_100ng_Slot1-10_1_1464.d	2	2	233	242			PEAKS DB
1	2	A0A5S9VSM1|A0A5S9VSM1_9FLAO	K.NAINYVNVK.K	Y	60.03	1033.56	9	-5.8	517.782	2	26.63	0.8303-0.8529	306530	1	21067	ECP-1_100ng_Slot1-10_1_1464.d	4	4	42	50			PEAKS DB
1	2	A0A5S9VSM1|A0A5S9VSM1_9FLAO	Q.KVGLGNGQPM(+15.99)N(+.98)GN(+.98)EAVANDDDDTVR.R	Y	60	2603.14	25	2.5	868.723	3	25.61	0.9144-0.9370	0	1	19829	ECP-1_100ng_Slot1-10_1_1464.d	0	0	387	411	Oxidation (M); Deamidation (NQ)	M10:Oxidation (M):1000.00;N11:Deamidation (NQ):10.19;N13:Deamidation (NQ):8.82	PEAKS DB
1	2	A0A5S9VSM1|A0A5S9VSM1_9FLAO	V.GLGN(+.98)GQPMNGNEAVANDDDDTVR.R	Y	59.99	2359	23	4.8	1180.51	2	27.06	1.2487-1.2709	1137.6	1	21969	ECP-1_100ng_Slot1-10_1_1464.d	1	1	389	411	Deamidation (NQ)	N4:Deamidation (NQ):14.04	PEAKS DB
1	2	A0A5S9VSM1|A0A5S9VSM1_9FLAO	K.KVGSAPLKETGA.K	Y	59.87	1156.65	12	-1	579.329	2	15.96	0.8882-0.9108	48480	1	8747	ECP-1_100ng_Slot1-10_1_1464.d	2	2	51	62			PEAKS DB
1	2	A0A5S9VSM1|A0A5S9VSM1_9FLAO	K.GFVTPGILVVHTQPN.A	Y	59.84	1577.86	15	-2.1	789.934	2	34.55	1.0403-1.0627	1717.5	1	34453	ECP-1_100ng_Slot1-10_1_1464.d	1	1	195	209			PEAKS DB
1	2	A0A5S9VSM1|A0A5S9VSM1_9FLAO	L.GNGQPM(+15.99)N(+.98)GNEAVANDDDDTVR.R	Y	59.6	2204.89	21	9.6	1103.46	2	19.3	1.1529-1.1751	242.26	1	12136	ECP-1_100ng_Slot1-10_1_1464.d	1	1	391	411	Oxidation (M); Deamidation (NQ)	M6:Oxidation (M):1000.00;N7:Deamidation (NQ):11.10	PEAKS DB
1	2	A0A5S9VSM1|A0A5S9VSM1_9FLAO	K.VTSPAGVTQSNDD.R	Y	59.49	1289.57	13	0	645.794	2	18.64	0.8864-0.9090	11947	1	11347	ECP-1_100ng_Slot1-10_1_1464.d	2	2	426	438			PEAKS DB
1	2	A0A5S9VSM1|A0A5S9VSM1_9FLAO	N.GNEAVANDDDDTVR.R	Y	59.47	1489.63	14	-0.1	745.821	2	15.68	0.9478-0.9703	0	1	8563	ECP-1_100ng_Slot1-10_1_1464.d	0	0	398	411			PEAKS DB
1	2	A0A5S9VSM1|A0A5S9VSM1_9FLAO	L.STPVAYVHQGTQTPLFTK.G	Y	59.37	1974.02	18	3.2	659.016	3	32.03	0.8421-0.8647	3640.1	1	29703	ECP-1_100ng_Slot1-10_1_1464.d	2	2	260	277			PEAKS DB
1	2	A0A5S9VSM1|A0A5S9VSM1_9FLAO	K.TGDISNYIK.V	Y	59.16	1009.51	9	-9.2	505.757	2	27.96	0.8357-0.8584	47644	1	23156	ECP-1_100ng_Slot1-10_1_1464.d	2	2	107	115			PEAKS DB
1	2	A0A5S9VSM1|A0A5S9VSM1_9FLAO	N.EAVANDDDDTVR.R	Y	58.83	1318.56	12	-2.8	660.287	2	14.56	0.9397-0.9622	5060.9	1	7589	ECP-1_100ng_Slot1-10_1_1464.d	1	1	400	411			PEAKS DB
1	2	A0A5S9VSM1|A0A5S9VSM1_9FLAO	A.NGLESLAEDGSPK.A	Y	58.68	1315.63	13	-1.7	658.819	2	28.88	0.9253-0.9478	7948.9	1	24532	ECP-1_100ng_Slot1-10_1_1464.d	1	1	221	233			PEAKS DB
1	2	A0A5S9VSM1|A0A5S9VSM1_9FLAO	G.SAPLKETGAKHEVK.F	Y	58.17	1493.82	14	0.4	498.947	3	10.29	0.7831-0.8058	9333.6	1	4460	ECP-1_100ng_Slot1-10_1_1464.d	1	1	54	67			PEAKS DB
1	2	A0A5S9VSM1|A0A5S9VSM1_9FLAO	K.VGLGN(+.98)GQPMNGNEAVANDDDDTVR.R	Y	58.06	2458.07	24	6.8	1230.05	2	29.42	1.2603-1.2824	6061.6	1	25329	ECP-1_100ng_Slot1-10_1_1464.d	3	3	388	411	Deamidation (NQ)	N5:Deamidation (NQ):26.31	PEAKS DB
1	2	A0A5S9VSM1|A0A5S9VSM1_9FLAO	Y.DWFTEKGSTGGAPLR.L	Y	57.63	1620.79	15	-7.5	811.396	2	31.95	1.0797-1.1021	7133.6	1	29471	ECP-1_100ng_Slot1-10_1_1464.d	2	2	237	251			PEAKS DB
1	2	A0A5S9VSM1|A0A5S9VSM1_9FLAO	K.VGSAPLKETGAK.H	Y	57.55	1156.65	12	-0.4	579.33	2	14.49	0.8982-0.9207	9758.8	1	7569	ECP-1_100ng_Slot1-10_1_1464.d	2	2	52	63			PEAKS DB
1	2	A0A5S9VSM1|A0A5S9VSM1_9FLAO	K.EFTLTIEKAN.R	Y	57.1	1164.6	10	6.1	583.312	2	32.62	0.8982-0.9207	11752	1	30841	ECP-1_100ng_Slot1-10_1_1464.d	1	1	178	187			PEAKS DB
1	2	A0A5S9VSM1|A0A5S9VSM1_9FLAO	P.MNGNEAVANDDDDTVR.R	Y	56.55	1734.71	16	0.6	868.364	2	19.18	1.0403-1.0627	0	1	12004	ECP-1_100ng_Slot1-10_1_1464.d	0	0	396	411			PEAKS DB
1	2	A0A5S9VSM1|A0A5S9VSM1_9FLAO	K.ANGLESLAEDGSP.K	Y	56.52	1258.57	13	4.3	630.294	2	32.08	0.9063-0.9289	22235	1	29819	ECP-1_100ng_Slot1-10_1_1464.d	2	2	220	232			PEAKS DB
1	2	A0A5S9VSM1|A0A5S9VSM1_9FLAO	H.QGTQTPLFTK.G	Y	56.47	1119.59	10	-0.8	560.803	2	26.42	0.8674-0.8900	65411	1	20790	ECP-1_100ng_Slot1-10_1_1464.d	1	1	268	277			PEAKS DB
1	2	A0A5S9VSM1|A0A5S9VSM1_9FLAO	R.VTEIEDFQFGK.E	Y	56.06	1311.63	11	3.5	656.827	2	33.28	0.9198-0.9424	4638.1	1	32213	ECP-1_100ng_Slot1-10_1_1464.d	1	1	413	423			PEAKS DB
1	2	A0A5S9VSM1|A0A5S9VSM1_9FLAO	K.NAINYVNVKK.V	Y	55.75	1161.65	10	-1.4	581.832	2	22.31	0.8819-0.9045	36724	1	15425	ECP-1_100ng_Slot1-10_1_1464.d	2	2	42	51			PEAKS DB
1	2	A0A5S9VSM1|A0A5S9VSM1_9FLAO	K.TFKLTLK.N	Y	55.1	849.532	7	-0.9	425.773	2	30.08	0.7794-0.8022	17175	1	26243	ECP-1_100ng_Slot1-10_1_1464.d	1	1	35	41			PEAKS DB
1	2	A0A5S9VSM1|A0A5S9VSM1_9FLAO	C.SNDDDNVVIPQDNTK.T	Y	54.48	1672.75	15	-4.3	837.381	2	24.45	1.0161-1.0385	2704.9	1	18091	ECP-1_100ng_Slot1-10_1_1464.d	1	1	20	34			PEAKS DB
1	2	A0A5S9VSM1|A0A5S9VSM1_9FLAO	L.GNGQPMNGN(+.98)EAVANDDDDTVR.R	Y	54.42	2188.89	21	3.5	1095.46	2	22.99	1.1644-1.1867	9907.1	1	16203	ECP-1_100ng_Slot1-10_1_1464.d	1	1	391	411	Deamidation (NQ)	N9:Deamidation (NQ):14.04	PEAKS DB
1	2	A0A5S9VSM1|A0A5S9VSM1_9FLAO	K.VGLGNGQPM(+15.99)N(+.98)GNEAVANDDDDTVR.R	Y	54.41	2474.06	24	13.8	1238.06	2	26.39	1.2930-1.3150	0	1	20933	ECP-1_100ng_Slot1-10_1_1464.d	0	0	388	411	Oxidation (M); Deamidation (NQ)	M9:Oxidation (M):1000.00;N10:Deamidation (NQ):0.00	PEAKS DB
1	2	A0A5S9VSM1|A0A5S9VSM1_9FLAO	F.EEGAPVKANGLESLAEDGSPK.A	Y	54.3	2097.02	21	-0.4	700.014	3	31.37	0.8629-0.8855	1069.9	1	28452	ECP-1_100ng_Slot1-10_1_1464.d	1	1	213	233			PEAKS DB
1	2	A0A5S9VSM1|A0A5S9VSM1_9FLAO	K.EKVTSPAGVTQSNDD.R	Y	54.09	1546.71	15	3.1	774.365	2	18.15	0.9892-1.0116	577.86	1	10893	ECP-1_100ng_Slot1-10_1_1464.d	1	1	424	438			PEAKS DB
1	2	A0A5S9VSM1|A0A5S9VSM1_9FLAO	Q.GTQTPLFTK.G	Y	54.06	991.534	9	1	496.775	2	26.04	0.8130-0.8357	8991	1	20459	ECP-1_100ng_Slot1-10_1_1464.d	1	1	269	277			PEAKS DB
1	2	A0A5S9VSM1|A0A5S9VSM1_9FLAO	N.YLNSLPNVTAVK.G	Y	54.04	1317.73	12	2.1	659.873	2	32.89	0.9334-0.9559	1073.5	1	31504	ECP-1_100ng_Slot1-10_1_1464.d	1	1	302	313			PEAKS DB
1	2	A0A5S9VSM1|A0A5S9VSM1_9FLAO	V.HQGTQTPLFTK.G	Y	53.85	1256.65	11	-2.3	629.332	2	22.75	0.8937-0.9162	3509.2	1	15975	ECP-1_100ng_Slot1-10_1_1464.d	1	1	267	277			PEAKS DB
1	2	A0A5S9VSM1|A0A5S9VSM1_9FLAO	K.TSFVINK.S	Y	53.76	807.449	7	-2.5	404.731	2	24.42	0.7375-0.7603	127090	1	17998	ECP-1_100ng_Slot1-10_1_1464.d	2	2	368	374			PEAKS DB
1	2	A0A5S9VSM1|A0A5S9VSM1_9FLAO	L.YDSGTELDQK.V	Y	53.66	1154.51	10	-2.7	578.26	2	16.16	0.8701-0.8928	7198.3	1	8983	ECP-1_100ng_Slot1-10_1_1464.d	1	1	378	387			PEAKS DB
1	2	A0A5S9VSM1|A0A5S9VSM1_9FLAO	V.TSPAGVTQSNDDR.G	Y	53.5	1346.61	13	0.2	674.311	2	12.85	0.9316-0.9541	0	1	6278	ECP-1_100ng_Slot1-10_1_1464.d	0	0	427	439			PEAKS DB
1	2	A0A5S9VSM1|A0A5S9VSM1_9FLAO	K.GSPAKAGSGLEELAEDG.K	Y	53.21	1586.74	17	-0.2	794.378	2	31.03	1.0296-1.0520	2517.2	1	27752	ECP-1_100ng_Slot1-10_1_1464.d	1	1	278	294			PEAKS DB
1	2	A0A5S9VSM1|A0A5S9VSM1_9FLAO	L.KNAINYVNVKK.V	Y	53.19	1289.75	11	5.2	430.925	3	18.9	0.7102-0.7330	6558.7	1	11673	ECP-1_100ng_Slot1-10_1_1464.d	1	1	41	51			PEAKS DB
1	2	A0A5S9VSM1|A0A5S9VSM1_9FLAO	P.KTGDISNYIK.V	Y	52.71	1137.6	10	-5.3	569.806	2	25.7	0.8846-0.9072	347320	1	19750	ECP-1_100ng_Slot1-10_1_1464.d	4	4	106	115			PEAKS DB
1	2	A0A5S9VSM1|A0A5S9VSM1_9FLAO	S.NDWIFATGSQGIK.L	Y	52.44	1435.71	13	-1.2	718.861	2	34.32	0.9658-0.9883	2832.4	1	33963	ECP-1_100ng_Slot1-10_1_1464.d	1	1	86	98			PEAKS DB
1	2	A0A5S9VSM1|A0A5S9VSM1_9FLAO	Q.EGPNMGPADSNTSVR.D	Y	52.29	1530.67	15	-10	766.336	2	21.04	1.0045-1.0269	213.99	1	14033	ECP-1_100ng_Slot1-10_1_1464.d	1	1	142	156			PEAKS DB
1	2	A0A5S9VSM1|A0A5S9VSM1_9FLAO	G.LGN(+.98)GQPMNGNEAVANDDDDTVR.R	Y	52.1	2301.98	22	8.4	1152.01	2	25.93	1.2186-1.2408	0	1	20305	ECP-1_100ng_Slot1-10_1_1464.d	0	0	390	411	Deamidation (NQ)	N3:Deamidation (NQ):0.00	PEAKS DB
1	2	A0A5S9VSM1|A0A5S9VSM1_9FLAO	L.GNGQPM(+15.99)NGNEAVANDDDDTVR.R	Y	51.17	2203.9	21	-0.8	1102.96	2	18.6	1.1591-1.1813	635.6	1	11353	ECP-1_100ng_Slot1-10_1_1464.d	1	1	391	411	Oxidation (M)	M6:Oxidation (M):1000.00	PEAKS DB
1	2	A0A5S9VSM1|A0A5S9VSM1_9FLAO	K.EKVTSPAGVTQSNDDR.G	Y	50.04	1702.81	16	-0.1	568.611	3	16.68	0.7849-0.8076	0	1	9467	ECP-1_100ng_Slot1-10_1_1464.d	0	0	424	439			PEAKS DB
1	2	A0A5S9VSM1|A0A5S9VSM1_9FLAO	K.LWEGDTPK.T	Y	49.86	944.46	8	-3.4	473.236	2	22.69	0.8012-0.8239	68379	1	15908	ECP-1_100ng_Slot1-10_1_1464.d	1	1	99	106			PEAKS DB
1	2	A0A5S9VSM1|A0A5S9VSM1_9FLAO	T.LKNAINYVNVK.K	Y	49.68	1274.73	11	-6.7	638.37	2	27.04	0.9577-0.9802	2258	1	21809	ECP-1_100ng_Slot1-10_1_1464.d	2	2	40	50			PEAKS DB
1	2	A0A5S9VSM1|A0A5S9VSM1_9FLAO	K.VGLGN(+.98)GQPMN(+.98)GNEAVANDDDDTVR.R	Y	49.63	2459.05	24	6.7	1230.54	2	30.07	1.2434-1.2656	61.048	1	26316	ECP-1_100ng_Slot1-10_1_1464.d	1	1	388	411	Deamidation (NQ)	N5:Deamidation (NQ):11.10;N10:Deamidation (NQ):12.33	PEAKS DB
1	2	A0A5S9VSM1|A0A5S9VSM1_9FLAO	V.AYVHQGTQTPLFTK.G	Y	49.61	1589.82	14	-1.9	795.916	2	27.66	1.0744-1.0967	0	1	22778	ECP-1_100ng_Slot1-10_1_1464.d	0	0	264	277			PEAKS DB
1	2	A0A5S9VSM1|A0A5S9VSM1_9FLAO	T.APNQEGPNMGPADSNTSVR.D	Y	49.27	1940.86	19	-7.4	971.432	2	22.63	1.1119-1.1342	0	1	15902	ECP-1_100ng_Slot1-10_1_1464.d	0	0	138	156			PEAKS DB
1	2	A0A5S9VSM1|A0A5S9VSM1_9FLAO	R.EAAHNKGFVTPGILVVHTQPNA.L	Y	49.21	2299.21	22	11.6	767.419	3	32.95	0.9271-0.9496	614.97	1	31606	ECP-1_100ng_Slot1-10_1_1464.d	1	1	189	210			PEAKS DB
1	2	A0A5S9VSM1|A0A5S9VSM1_9FLAO	K.VGLGN(+.98)GQPM(+15.99)NGNEAVANDDDDTVR.R	Y	49.02	2474.06	24	13.8	1238.06	2	26.36	1.2938-1.3159	2599.5	1	20894	ECP-1_100ng_Slot1-10_1_1464.d	2	2	388	411	Deamidation (NQ); Oxidation (M)	N5:Deamidation (NQ):14.04;M9:Oxidation (M):1000.00	PEAKS DB
1	2	A0A5S9VSM1|A0A5S9VSM1_9FLAO	V.GLGNGQPMNGN(+.98)EAVANDDDDTVR.R	Y	48.96	2359	23	4.8	1180.51	2	27.06	1.2647-1.2868	1137.6	1	21925	ECP-1_100ng_Slot1-10_1_1464.d	1	1	389	411	Deamidation (NQ)	N11:Deamidation (NQ):9.00	PEAKS DB
1	2	A0A5S9VSM1|A0A5S9VSM1_9FLAO	F.EEGAPVKAN(+.98)GLESLAEDGSPK.A	Y	48.47	2098.01	21	-3.1	700.341	3	31.22	0.8738-0.8964	301.49	1	28213	ECP-1_100ng_Slot1-10_1_1464.d	1	1	213	233	Deamidation (NQ)	N9:Deamidation (NQ):1000.00	PEAKS DB
1	2	A0A5S9VSM1|A0A5S9VSM1_9FLAO	A.GSGLEELAEDGK.A	Y	48.36	1203.56	12	11.8	602.795	2	28.65	0.8792-0.9018	719.32	1	24165	ECP-1_100ng_Slot1-10_1_1464.d	1	1	284	295			PEAKS DB
1	2	A0A5S9VSM1|A0A5S9VSM1_9FLAO	K.GSTGGAPLR.L	Y	48.14	814.43	9	-5.7	408.22	2	11.72	0.7366-0.7594	3345.1	1	5417	ECP-1_100ng_Slot1-10_1_1464.d	1	1	243	251			PEAKS DB
1	2	A0A5S9VSM1|A0A5S9VSM1_9FLAO	L.KN(+.98)AINYVNVK.K	Y	47.91	1162.63	10	0.8	582.325	2	24.93	0.8937-0.9162	9488.5	1	18824	ECP-1_100ng_Slot1-10_1_1464.d	3	3	41	50	Deamidation (NQ)	N2:Deamidation (NQ):41.59	PEAKS DB
1	2	A0A5S9VSM1|A0A5S9VSM1_9FLAO	Q.KVGLGN(+.98)GQPM(+15.99)NGN(+.98)EAVANDDDDTVR.R	Y	47.56	2603.14	25	6.5	868.726	3	25.03	0.9072-0.9298	0	1	18982	ECP-1_100ng_Slot1-10_1_1464.d	0	0	387	411	Deamidation (NQ); Oxidation (M)	N6:Deamidation (NQ):0.00;M10:Oxidation (M):1000.00;N13:Deamidation (NQ):0.00	PEAKS DB
1	2	A0A5S9VSM1|A0A5S9VSM1_9FLAO	H.Q(+.98)GT(-18.01)QTPLFTK.G	Y	47.41	1102.57	10	3.1	552.292	2	31.48	0.8575-0.8801	3472.3	1	28570	ECP-1_100ng_Slot1-10_1_1464.d	1	1	268	277	Deamidation (NQ); Dehydration	Q1:Deamidation (NQ):7.77;T3:Dehydration:39.76	PEAKS DB
1	2	A0A5S9VSM1|A0A5S9VSM1_9FLAO	H.TQPNALFEEGAPVK.A	Y	47.17	1499.76	14	0.3	750.889	2	32.24	1.0152-1.0376	1465.6	1	30100	ECP-1_100ng_Slot1-10_1_1464.d	1	1	206	219			PEAKS DB
1	2	A0A5S9VSM1|A0A5S9VSM1_9FLAO	T.EIEDFQFGKEK.V	Y	46.48	1368.66	11	-3.1	685.333	2	29.39	0.9910-1.0134	7278.9	1	25225	ECP-1_100ng_Slot1-10_1_1464.d	2	2	415	425			PEAKS DB
1	2	A0A5S9VSM1|A0A5S9VSM1_9FLAO	Y.TAPN(+.98)QEGPNMGPADSNTSVR.D	Y	46.43	2042.9	20	2	1022.46	2	23.59	1.1368-1.1591	246.49	1	17135	ECP-1_100ng_Slot1-10_1_1464.d	1	1	137	156	Deamidation (NQ)	N4:Deamidation (NQ):0.00	PEAKS DB
1	2	A0A5S9VSM1|A0A5S9VSM1_9FLAO	N.ALFEEGAPVK.A	Y	46.38	1059.56	10	-1.9	530.786	2	29.78	0.8248-0.8475	0	1	25924	ECP-1_100ng_Slot1-10_1_1464.d	0	0	210	219			PEAKS DB
1	2	A0A5S9VSM1|A0A5S9VSM1_9FLAO	A.TGSQGIKLWEGDTPK.T	Y	46.32	1615.82	15	-2.8	808.915	2	30.97	1.0770-1.0994	1090.8	1	27721	ECP-1_100ng_Slot1-10_1_1464.d	2	2	92	106			PEAKS DB
1	2	A0A5S9VSM1|A0A5S9VSM1_9FLAO	K.TGDISN(+.98)YIK.V	Y	46.29	1010.49	9	0.5	506.253	2	24.49	0.8267-0.8493	1795.7	1	18165	ECP-1_100ng_Slot1-10_1_1464.d	2	2	107	115	Deamidation (NQ)	N6:Deamidation (NQ):1000.00	PEAKS DB
1	2	A0A5S9VSM1|A0A5S9VSM1_9FLAO	Y.LNSLPNVTAVK.G	Y	45.94	1154.67	11	-1.8	578.339	2	31.3	0.8674-0.8900	1514.8	1	28287	ECP-1_100ng_Slot1-10_1_1464.d	1	1	303	313			PEAKS DB
1	2	A0A5S9VSM1|A0A5S9VSM1_9FLAO	K.N(+.98)AINYVNVKK.V	Y	45.47	1162.63	10	4.4	582.327	2	25.68	0.8855-0.9081	0	1	19958	ECP-1_100ng_Slot1-10_1_1464.d	0	0	42	51	Deamidation (NQ)	N1:Deamidation (NQ):47.09	PEAKS DB
1	2	A0A5S9VSM1|A0A5S9VSM1_9FLAO	G.KADPVYNYLN(+.98)SLPNVTAVK.G	Y	45.37	2106.1	19	7.6	703.046	3	33.98	0.8520-0.8747	0	1	33501	ECP-1_100ng_Slot1-10_1_1464.d	0	0	295	313	Deamidation (NQ)	N10:Deamidation (NQ):42.68	PEAKS DB
1	2	A0A5S9VSM1|A0A5S9VSM1_9FLAO	K.EFTLTIEK.A	Y	45.29	979.523	8	-2.6	490.767	2	32.69	0.8130-0.8357	40850	1	30951	ECP-1_100ng_Slot1-10_1_1464.d	1	1	178	185			PEAKS DB
1	2	A0A5S9VSM1|A0A5S9VSM1_9FLAO	E.KVTSPAGVTQSNDDR.G	Y	45.17	1573.77	15	-1.4	787.891	2	14.96	1.0125-1.0350	10899	1	7994	ECP-1_100ng_Slot1-10_1_1464.d	2	2	425	439			PEAKS DB
1	2	A0A5S9VSM1|A0A5S9VSM1_9FLAO	K.LWEGDTPKTGDISNYIK.V	Y	44.79	1935.96	17	3.7	646.329	3	32.97	0.8430-0.8656	480.61	1	31620	ECP-1_100ng_Slot1-10_1_1464.d	1	1	99	115			PEAKS DB
1	2	A0A5S9VSM1|A0A5S9VSM1_9FLAO	A.LFEEGAPVK.A	Y	44.52	988.523	9	3	495.27	2	26.19	0.8493-0.8720	13815	1	20663	ECP-1_100ng_Slot1-10_1_1464.d	1	1	211	219			PEAKS DB
1	2	A0A5S9VSM1|A0A5S9VSM1_9FLAO	K.VGLGNGQ(+.98)PMNGNEAVANDDDDTVR.R	Y	44.32	2458.07	24	13	1230.06	2	30.28	1.2417-1.2638	0	1	26659	ECP-1_100ng_Slot1-10_1_1464.d	0	0	388	411	Deamidation (NQ)	Q7:Deamidation (NQ):0.00	PEAKS DB
1	2	A0A5S9VSM1|A0A5S9VSM1_9FLAO	V.VHTQPNALFEEGAPVK.A	Y	44.18	1735.89	16	2.5	579.639	3	31.05	0.7785-0.8012	281.53	1	27883	ECP-1_100ng_Slot1-10_1_1464.d	1	1	204	219			PEAKS DB
1	2	A0A5S9VSM1|A0A5S9VSM1_9FLAO	V.GLGNGQPMNGNEAVANDDDDTVR.R	Y	44.14	2358.01	23	2.4	1180.02	2	26.66	1.2505-1.2726	477.86	1	21319	ECP-1_100ng_Slot1-10_1_1464.d	1	1	389	411			PEAKS DB
1	2	A0A5S9VSM1|A0A5S9VSM1_9FLAO	A.IYDWFTEK.G	Y	43.5	1100.52	8	1.1	551.267	2	34.04	0.8529-0.8756	23825	1	33475	ECP-1_100ng_Slot1-10_1_1464.d	2	2	235	242			PEAKS DB
1	2	A0A5S9VSM1|A0A5S9VSM1_9FLAO	P.KTGDISN(+.98)YIK.V	Y	43.39	1138.59	10	-1.3	570.3	2	27.41	0.8855-0.9081	4793.7	1	22345	ECP-1_100ng_Slot1-10_1_1464.d	2	2	106	115	Deamidation (NQ)	N7:Deamidation (NQ):1000.00	PEAKS DB
1	2	A0A5S9VSM1|A0A5S9VSM1_9FLAO	K.GSTGGAPLRLSTSYS.L	Y	42.92	1452.72	15	-5.2	727.364	2	30.33	0.9685-0.9910	742.05	1	26686	ECP-1_100ng_Slot1-10_1_1464.d	1	1	243	257			PEAKS DB
1	2	A0A5S9VSM1|A0A5S9VSM1_9FLAO	V.TEIEDFQFGKEK.V	Y	42.89	1469.7	12	-9	490.904	3	30.94	0.8022-0.8248	2705.4	1	27663	ECP-1_100ng_Slot1-10_1_1464.d	2	2	414	425			PEAKS DB
1	2	A0A5S9VSM1|A0A5S9VSM1_9FLAO	A.LFEEGAPVKANGLESLAEDGSPK.A	Y	42.6	2357.18	23	7	786.738	3	33.37	0.9271-0.9496	0	1	32403	ECP-1_100ng_Slot1-10_1_1464.d	0	0	211	233			PEAKS DB
1	2	A0A5S9VSM1|A0A5S9VSM1_9FLAO	V.TEIEDFQFGK.E	Y	42.57	1212.57	10	6.6	607.294	2	32.61	0.9036-0.9262	0	1	30902	ECP-1_100ng_Slot1-10_1_1464.d	0	0	414	423			PEAKS DB
1	2	A0A5S9VSM1|A0A5S9VSM1_9FLAO	L.VVHTQPNALFEEGAPVK.A	Y	42.4	1834.96	17	-0.7	612.659	3	31.62	0.8221-0.8448	0	1	28969	ECP-1_100ng_Slot1-10_1_1464.d	0	0	203	219			PEAKS DB
1	2	A0A5S9VSM1|A0A5S9VSM1_9FLAO	V.KTSFVINK.S	Y	42.34	935.544	8	-3.5	468.778	2	19.77	0.7812-0.8040	14929	1	12617	ECP-1_100ng_Slot1-10_1_1464.d	1	1	367	374			PEAKS DB
1	2	A0A5S9VSM1|A0A5S9VSM1_9FLAO	P.VAYVHQGTQTPLFTK.G	Y	42.19	1688.89	15	3	563.972	3	29.84	0.7985-0.8212	338.07	1	26034	ECP-1_100ng_Slot1-10_1_1464.d	1	1	263	277			PEAKS DB
1	2	A0A5S9VSM1|A0A5S9VSM1_9FLAO	V.HTQPNALFEEGAPVK.A	Y	41.94	1636.82	15	1.2	819.419	2	30.18	1.0502-1.0726	84.587	1	26551	ECP-1_100ng_Slot1-10_1_1464.d	1	1	205	219			PEAKS DB
1	2	A0A5S9VSM1|A0A5S9VSM1_9FLAO	A.N(+.98)GLESLAEDGSPK.A	Y	41.91	1316.61	13	12.2	659.32	2	31.3	0.9162-0.9388	743.57	1	28278	ECP-1_100ng_Slot1-10_1_1464.d	1	1	221	233	Deamidation (NQ)	N1:Deamidation (NQ):1000.00	PEAKS DB
1	2	A0A5S9VSM1|A0A5S9VSM1_9FLAO	L.GNGQ(+.98)PMNGNEAVANDDDDTVR.R	Y	41.43	2188.89	21	3.5	1095.46	2	22.99	1.1431-1.1653	9907.1	1	16654	ECP-1_100ng_Slot1-10_1_1464.d	1	1	391	411	Deamidation (NQ)	Q4:Deamidation (NQ):0.00	PEAKS DB
1	2	A0A5S9VSM1|A0A5S9VSM1_9FLAO	K.VGLGNGQPMN(+.98)GN(+.98)EAVANDDDDTVR.R	Y	40.23	2459.05	24	4.2	1230.54	2	30.41	1.2408-1.2629	0	1	26837	ECP-1_100ng_Slot1-10_1_1464.d	0	0	388	411	Deamidation (NQ)	N10:Deamidation (NQ):7.38;N12:Deamidation (NQ):14.15	PEAKS DB
1	2	A0A5S9VSM1|A0A5S9VSM1_9FLAO	N.VVIPQDNTK.T	Y	40.13	1012.56	9	-1.7	507.284	2	20.15	0.8348-0.8575	2056.5	1	12993	ECP-1_100ng_Slot1-10_1_1464.d	1	1	26	34			PEAKS DB
1	2	A0A5S9VSM1|A0A5S9VSM1_9FLAO	A.VANDDDDTVR.R	Y	39.73	1118.48	10	11.1	560.255	2	9.96	0.8212-0.8439	0	1	4269	ECP-1_100ng_Slot1-10_1_1464.d	0	0	402	411			PEAKS DB
1	2	A0A5S9VSM1|A0A5S9VSM1_9FLAO	N.SLPNVTAVK.G	Y	39.53	927.539	9	-2.3	464.776	2	27.45	0.7849-0.8076	5092.6	1	22410	ECP-1_100ng_Slot1-10_1_1464.d	1	1	305	313			PEAKS DB
1	2	A0A5S9VSM1|A0A5S9VSM1_9FLAO	T.SPAGVTQSNDDR.G	Y	39.44	1245.56	12	-8.4	623.781	2	10.86	0.8964-0.9189	995	1	4810	ECP-1_100ng_Slot1-10_1_1464.d	1	1	428	439			PEAKS DB
1	2	A0A5S9VSM1|A0A5S9VSM1_9FLAO	Q.KVGLGNGQPM(+15.99)NGNEAVAN(+.98)D(-18.01)DDDTVR.R	Y	39.08	2584.15	25	-6.7	862.384	3	24.46	0.9388-0.9613	738.42	1	18313	ECP-1_100ng_Slot1-10_1_1464.d	1	1	387	411	Oxidation (M); Deamidation (NQ); Dehydration	M10:Oxidation (M):1000.00;N18:Deamidation (NQ):19.39;D19:Dehydration:12.28	PEAKS DB
1	2	A0A5S9VSM1|A0A5S9VSM1_9FLAO	G.SAPLKETGAK.H	Y	38.81	1000.56	10	-4.1	501.283	2	9.24	0.8176-0.8403	1760.8	1	3836	ECP-1_100ng_Slot1-10_1_1464.d	1	1	54	63			PEAKS DB
1	2	A0A5S9VSM1|A0A5S9VSM1_9FLAO	A.Q(+.98)SNDWIFATGSQGIK.L	Y	38.78	1651.78	15	10	826.908	2	34.38	1.0493-1.0717	0	1	34176	ECP-1_100ng_Slot1-10_1_1464.d	0	0	84	98	Deamidation (NQ)	Q1:Deamidation (NQ):5.47	PEAKS DB
1	2	A0A5S9VSM1|A0A5S9VSM1_9FLAO	Y.TAPNQEGPNMGPADSNTSVRDTGR.N	Y	38.4	2471.11	24	-6.2	824.705	3	21.88	0.9117-0.9343	0	1	14970	ECP-1_100ng_Slot1-10_1_1464.d	0	0	137	160			PEAKS DB
1	2	A0A5S9VSM1|A0A5S9VSM1_9FLAO	G.KADPVYNYLNSLPNVTAVK.G	Y	38.37	2105.12	19	2.1	702.714	3	34.46	0.8638-0.8864	460.26	1	34287	ECP-1_100ng_Slot1-10_1_1464.d	1	1	295	313			PEAKS DB
1	2	A0A5S9VSM1|A0A5S9VSM1_9FLAO	E.DFQFGKEK.V	Y	37.81	997.487	8	-0.1	499.751	2	22.66	0.8403-0.8629	799.05	1	15907	ECP-1_100ng_Slot1-10_1_1464.d	1	1	418	425			PEAKS DB
1	2	A0A5S9VSM1|A0A5S9VSM1_9FLAO	K.NAIN(+.98)YVNVK.K	Y	37.72	1034.54	9	-2.4	518.276	2	27.38	0.8285-0.8511	6057	1	22374	ECP-1_100ng_Slot1-10_1_1464.d	2	2	42	50	Deamidation (NQ)	N4:Deamidation (NQ):19.05	PEAKS DB
1	2	A0A5S9VSM1|A0A5S9VSM1_9FLAO	G.NVKTSFVINK.S	Y	37.63	1148.66	10	3.8	575.337	2	24.85	0.8810-0.9036	399.68	1	18755	ECP-1_100ng_Slot1-10_1_1464.d	1	1	365	374			PEAKS DB
[truncated: 3,438 more rows]

## Sheet: protein-peptides_ECP-2_100ng
Protein Group	Protein ID	Protein Accession	Peptide	Unique	-10lgP	Mass	Length	ppm	m/z	z	RT	1/k0 Range	Area ECP-2_100ng	Fraction	Precursor Id	Source File	#Feature	#Feature ECP-2_100ng	Start	End	PTM	AScore	Found By
[truncated: 6,453 more rows]

[truncated: 6 more sheets: protein-peptides_OMV-0, protein-peptides_OMV-1, protein-peptides_OMV-2, protein-peptides_SS-0, protein-peptides_SS-1, protein-peptides_SS-2]
