# Supplementary material for: The secretome of the fish pathogen Tenacibaculum maritimum includes soluble virulence-related proteins and outer membrane vesicles
Source: Front Cell Infect Microbiol. 2023 Jun 9;13:1197290. doi: 10.3389/fcimb.2023.1197290 (PMC10288586; doi:10.3389/fcimb.2023.1197290)
Supplement: Supplementary Table S4 — Relative abundance of the proteins that appeared in both fractions analyzed to infer their location into each ECPs fraction. [file Table_2.xlsx]

## Sheet: Hoja1
Group Profile (Ratio)	Column1	_1	Description	Accession	ECPs	OMVs	SSs	Protein Group	Protein ID	Significance	Coverage (%)	#Peptides	#Unique	PTM	ECP-2_100ng Area	ECP-0_100ng Area	OMV-1_100ng Area	OMV-2_100ng Area	SS-2_100ng Area	SS-0_100ng Area	ECP-2_100ng Area (top-3 peptides)	ECP-0_100ng Area (top-3 peptides)	OMV-1_100ng Area (top-3 peptides)	OMV-2_100ng Area (top-3 peptides)	SS-2_100ng Area (top-3 peptides)	SS-0_100ng Area (top-3 peptides)	Sample Profile (Ratio)	ECP Area	OMV Area	SS Area	ECP Area (top-3 peptides)	OMV Area (top-3 peptides)	SS Area (top-3 peptides)	Group Profile (Ratio)	Avg. Mass
177	12	112	Probable lipoprotein	A0A5S9VSM1|A0A5S9VSM1_9FLAO	1.77	0.12	1.12	1	2	20000	36	18	18	Deamidation (NQ); Dehydration	23194000000	25971000000	4824900000	1294100000	1912000000	1097000000	10585000000	9443200000	877270000	42860000	7117300000	556800000	1.87:1.67:0.15:0.08:1.26:0.98	24582000000	3152200000	15045000000	10014000000	652930000	6342600000	1.77:0.12:1.12	48929
91	184	25	TonB-dependent outer membrane receptor. Probable siderophore-iron transporter	A0A5S9URL6|A0A5S9URL6_9FLAO	0.91	1.84	0.25	2	28	20000	18	15	15	Deamidation (NQ)	2231500000	958290000	1574900000	3453600000	916060000	99536000	780020000	544940000	625820000	2070400000	299950000	6353000	1.07:0.75:0.86:2.83:0.41:0.09	1608300000	2514300000	652770000	662480000	1348100000	181740000	0.91:1.84:0.25	99837
169	34	97	Probable lipoprotein OS=Tenacibaculum maritimum	A0A5S9RVE7|A0A5S9RVE7_9FLAO	1.69	0.34	0.97	3	9	20000	40	24	24	Oxidation (M)	29625000000	36607000000	2548300000	605600000	26355000000	18499000000	10105000000	10418000000	706540000	3406700000	5457100000	6300400000	1.67:1.72:0.12:0.56:0.90:1.04	33116000000	4352500000	22429000000	10262000000	2056600000	5878700000	1.69:0.34:0.97	44033
160	34	106	Por_Secre_tail domain-containing protein	A0A5S9V4P1|A0A5S9V4P1_9FLAO	1.6	0.34	1.06	4	4	20000	12	13	13	Oxidation (M)	6859600000	9800700000	3286500000	359630000	6573300000	3796900000	3272600000	4366600000	14800000	32764000	3072600000	1999900000	1.38:1.84:0.62:0.02:1.30:0.84	842500000	2238600000	5355100000	3819600000	823560000	2536200000	1.60:0.34:1.06	98311
175	9	116	Probable lipoprotein. Putative iron-regulated protein	A0A5S9U114|A0A5S9U114_9FLAO	1.75	0.09	1.16	5	3	20000	21	9	9		6276900000	6511400000	8930000	51319000	5413100000	5116600000	4935900000	4618100000	427520000	41689000	2627300000	3691300000	1.81:1.70:0.16:0.02:0.96:1.36	6394100000	604080000	5264900000	477700000	241420000	3159300000	1.75:0.09:1.16	43692
130	2	170	Probable lipoprotein OS=Tenacibaculum maritimum	A0A5S9UHR4|A0A5S9UHR4_9FLAO	1.3	0.02	1.7	6	17	20000	5	1	1		2026900000	1748700000	4041800	2498900	3107700000	1810300000	2026900000	1748700000	4041800	2498900	3107700000	1810300000	1.40:1.21:0.02:0.02:2.14:1.25	1887800000	3270300	245900000	1887800000	3270300	245900000	1.30:0.02:1.70	46574
179	106	15	SusC/RagA family TonB-dependent receptor	A0A5S9VVW7|A0A5S9VVW7_9FLAO	1.79	1.06	0.15	8	14	20000	7	6	6		741650000	717290000	80140000	6597000	111570000	28788000	535140000	614890000	600530000	38641000	69954000	28788000	1.70:1.95:1.91:0.12:0.22:0.09	729470000	517160000	90986000	575010000	341460000	49371000	1.79:1.06:0.15	113983
146	12	142	Uncharacterized protein	A0A5S9RCB5|A0A5S9RCB5_9FLAO	1.46	0.12	1.42	9	7	20000	10	14	14	Carbamidomethylation	3526300000	4144300000	651870000	11012000	595700000	32700000	2454500000	2903500000	255130000	8169600	3156300000	2073800000	1.36:1.61:0.14:0.02:1.75:1.15	3835300000	605290000	4613500000	267900000	212230000	261500000	1.46:0.12:1.42	130231
139	18	143	Probable lipoprotein	A0A5S9UT56|A0A5S9UT56_9FLAO	1.39	0.18	1.43	10	10	20000	33	16	16	Deamidation (NQ); Oxidation (M)	10562000000	10275000000	531450000	2636700000	12532000000	6859300000	3097900000	3909600000	131850000	786640000	4555300000	2638100000	1.23:1.55:0.05:0.31:1.81:1.05	10418000000	1625300000	9695700000	3503700000	459240000	3596700000	1.39:0.18:1.43	47737
95	189	16	SusC/RagA family TonB-dependent receptor	A0A5S9VF56|A0A5S9VF56_9FLAO	0.95	1.89	0.16	11	22	20000	13	12	12	Deamidation (NQ)	2107600000	1640900000	122300000	4789100000	510980000	164260000	1020400000	690310000	57390000	2822600000	18650000	79116000	1.14:0.77:0.64:3.15:0.21:0.09	1874200000	3006100000	393630000	855350000	1698300000	14550000	0.95:1.89:0.16	113502
188	78	34	Outer membrane protein OmpA family P60	A0A5S9U9Y8|A0A5S9U9Y8_9FLAO	1.88	0.78	0.34	12	34	20000	21	9	9	Carbamidomethylation	7854300000	8158500000	2588300000	2607400000	1464500000	970660000	4278700000	5093400000	1864400000	2007100000	1027300000	672130000	1.72:2.05:0.75:0.81:0.41:0.27	8006400000	2708700000	1260600000	4686100000	1935800000	849730000	1.88:0.78:0.34	48686
156	15	129	Heme binding lipoprotein HmuY-family	A0A5S9RL24|A0A5S9RL24_9FLAO	1.56	0.15	1.29	13	11	20000	26	13	13	Deamidation (NQ); Oxidation (M)	73100000	7699700000	770850000	449450000	7041400000	4779200000	3111800000	2267200000	192040000	210960000	2776800000	1677200000	1.82:1.33:0.11:0.12:1.63:0.98	7504800000	670650000	5910300000	2689500000	249920000	222700000	1.56:0.15:1.29	36475
128	35	137	Probable lipoprotein	A0A5S9VV43|A0A5S9VV43_9FLAO	1.28	0.35	1.37	14	12	20000	54	15	15	Deamidation (NQ); Oxidation (M)	5749600000	6456600000	1278800000	2667600000	9867500000	4311100000	27400000	3390500000	467340000	1217300000	4554100000	1999400000	1.14:1.42:0.20:0.51:1.90:0.83	6122700000	1998600000	7101100000	3065200000	842320000	3276700000	1.28:0.35:1.37	32290
150	112	39	Gliding motility lipoprotein GldJ	A0A5S9SAF8|A0A5S9SAF8_9FLAO	1.5	1.12	0.39	17	20	20000	13	6	6		959430000	973480000	1024900000	403210000	239570000	10597000	738260000	707060000	866140000	212170000	209050000	10597000	1.61:1.55:1.89:0.46:0.46:0.02	966450000	714030000	218810000	722660000	539150000	188290000	1.50:1.12:0.39	65388
96	3	202	Glutamate dehydrogenase	A0A5S9TSC3|A0A5S9TSC3_9FLAO	0.96	0.03	2.02	19	18	20000	4	2	2		581730000	259910000	5520800	11884000	1048100000	724170000	581730000	259910000	5520800	11884000	1048100000	724170000	1.33:0.59:0.02:0.03:2.39:1.65	420820000	11718000	886110000	420820000	11718000	886110000	0.96:0.03:2.02	49045
154	109	37	TonB-dependent outer membrane receptor	A0A5S9TBY8|A0A5S9TBY8_9FLAO	1.54	1.09	0.37	20	41	20000	3	2	2		227620000	13460000	166740000	11305000	4907000	10365000	227620000	13460000	166740000	11305000	4907000	10365000	2.28:1.35:1.67:0.11:0.49:0.10	181110000	128350000	44142000	181110000	128350000	44142000	1.54:1.09:0.37	103113
177	17	106	Heme binding lipoprotein HmuY-family	A0A5S9RF93|A0A5S9RF93_9FLAO	1.77	0.17	1.06	21	21	20000	26	10	10		2275100000	2581400000	270240000	0	1733700000	1105100000	1165700000	1572800000	131690000	0	992070000	648110000	1.55:2.09:0.18:0:1.32:0.86	2428300000	270240000	1419400000	1369200000	131690000	820090000	1.77:0.17:1.06	27182
117	15	169	Lectin/glycoside hydrolase containing a C-terminal secretion signal	A0A5S9RL88|A0A5S9RL88_9FLAO	1.17	0.15	1.69	22	30	20000	3	3	3		195010000	167180000	0	2299000	353540000	170070000	195010000	167180000	0	2299000	353540000	170070000	1.29:1.10:0:0.15:2.33:1.12	18110000	2299000	26180000	18110000	2299000	26180000	1.17:0.15:1.69	151334
176	39	85	Uncharacterized protein	A0A5S9SZQ7|A0A5S9SZQ7_9FLAO	1.76	0.39	0.85	23	16	20000	6	6	6		49030000	576450000	183390000	165140000	397070000	145670000	312970000	328210000	54678000	89232000	210350000	97931000	1.72:1.80:0.30:0.49:1.15:0.54	533370000	174270000	271370000	320590000	71955000	154140000	1.76:0.39:0.85	135808
188	85	27	TonB-dependent outer membrane receptor	A0A5S9URM5|A0A5S9URM5_9FLAO	1.88	0.85	0.27	24	53	20000	6	5	5		464010000	48240000	28750000	309260000	112860000	71755000	364230000	424320000	185140000	169840000	79299000	24089000	1.75:2.04:0.89:0.82:0.38:0.12	47320000	298380000	110780000	394280000	177490000	5713000	1.88:0.85:0.27	93095
139	3	158	Probable M14 family carboxypeptidase containing a C-terminal secretion signal	A0A5S9RG58|A0A5S9RG58_9FLAO	1.39	0.03	1.58	25	27	20000	2	2	2		342740000	483880000	0	8082500	669670000	274070000	342740000	483880000	0	8082500	669670000	274070000	1.16:1.63:0:0.03:2.26:0.92	413310000	8082500	471870000	413310000	8082500	471870000	1.39:0.03:1.58	147547
160	113	27	Gliding motility lipoprotein GldK	A0A5S9SHI5|A0A5S9SHI5_9FLAO	1.6	1.13	0.27	29	13	20000	13	5	5		791220000	54920000	532020000	316930000	183740000	36265000	583510000	480970000	399980000	275370000	144740000	36265000	1.82:1.50:1.25:0.86:0.45:0.11	670210000	483410000	12950000	532240000	377630000	90503000	1.60:1.13:0.27	52872
141	16	142	Uncharacterized protein	A0A5S9RG48|A0A5S9RG48_9FLAO	1.41	0.16	1.42	30	8	20000	7	8	8	Carbamidomethylation	2078900000	2518900000	329380000	105670000	2894900000	1471700000	1440100000	1655600000	222390000	89173000	2065800000	1060200000	1.32:1.52:0.20:0.08:1.90:0.97	2348900000	264890000	2183300000	1547900000	180940000	156300000	1.41:0.16:1.42	144483
115	11	174	Putative acyl-CoA dehydrogenase	A0A5S9RIQ9|A0A5S9RIQ9_9FLAO	1.15	0.11	1.74	31	33	20000	9	5	5		669550000	92890000	93971000	38204000	1574700000	1138800000	559110000	83810000	93971000	21451000	1173100000	926730000	0.93:1.39:0.16:0.04:1.95:1.54	799220000	82914000	1356700000	698610000	6616000	1049900000	1.15:0.11:1.74	66601
103	172	25	TonB-dependent outer membrane receptor	A0A5S9USH2|A0A5S9USH2_9FLAO	1.03	1.72	0.25	33	114	20000	3	2	2		217130000	57043000	208620000	247250000	45373000	3210800	217130000	57043000	208620000	247250000	45373000	3210800	1.67:0.44:1.61:1.91:0.35:0.02	137090000	227930000	32855000	137090000	227930000	32855000	1.03:1.72:0.25	87273
201	2	97	Endonuclease containing a C-terminal secretion signal	A0A5S9U4N8|A0A5S9U4N8_9FLAO	2.01	0.02	0.97	34	25	20000	13	6	6		2517800000	2223900000	57754000	8943400	1804400000	901530000	1895100000	1997900000	19573000	2999400	1185600000	705540000	1.96:2.06:0.02:0.02:1.23:0.73	2370900000	56374000	135300000	1946500000	19685000	94560000	2.01:0.02:0.97	78172
155	39	106	Outer membrane protein (OmpH-like)	A0A5S9TDZ3|A0A5S9TDZ3_9FLAO	1.55	0.39	1.06	36	52	20000	34	5	5	Oxidation (M)	177800000	2007200000	608960000	11080000	183200000	586440000	1268600000	1562400000	563830000	106120000	1421200000	518560000	1.40:1.72:0.62:0.12:1.57:0.57	1892600000	389020000	1209200000	1415500000	35760000	969880000	1.55:0.39:1.06	18935
137	125	38	Gliding motility protein GldN	A0A5S9SMJ7|A0A5S9SMJ7_9FLAO	1.37	1.25	0.38	37	39	20000	14	3	3		282550000	164050000	176370000	232610000	61713000	0	282550000	164050000	176370000	232610000	61713000	0	1.85:1.07:1.15:1.52:0.40:0	22330000	204490000	61713000	22330000	204490000	61713000	1.37:1.25:0.38	33582
154	107	39	Uncharacterized protein	A0A5S9UDI6|A0A5S9UDI6_9FLAO	1.54	1.07	0.39	40	26	20000	2	2	2		139620000	137260000	88738000	102880000	43894000	26425000	139620000	137260000	88738000	102880000	43894000	26425000	1.55:1.53:0.99:1.15:0.49:0.29	138440000	95808000	35159000	138440000	95808000	35159000	1.54:1.07:0.39	164795
139	144	17	SusD/RagB family lipoprotein	A0A5S9VGZ0|A0A5S9VGZ0_9FLAO	1.39	1.44	0.17	42	15	20000	7	3	3		257350000	455260000	556520000	131020000	55152000	29827000	257350000	455260000	556520000	131020000	55152000	29827000	1.04:1.84:2.25:0.53:0.22:0.12	35630000	369180000	4249000	35630000	369180000	4249000	1.39:1.44:0.17	55686
186	26	88	Uncharacterized protein	A0A5S9SJH3|A0A5S9SJH3_9FLAO	1.86	0.26	0.88	43	64	20000	12	5	5		82130000	515130000	7705000	63482000	485030000	176740000	601280000	370150000	59551000	50333000	325620000	131230000	2.35:1.44:0.23:0.20:1.27:0.51	668220000	86603000	330880000	485720000	67465000	228430000	1.86:0.26:0.88	49353
183	6	111	Tenacilysin	A0A5S9THM7|A0A5S9THM7_9FLAO	1.83	0.06	1.11	44	31	20000	4	2	2		589820000	645380000	27419000	16429000	476630000	271080000	589820000	645380000	27419000	16429000	476630000	271080000	1.75:1.91:0.08:0.05:1.41:0.80	61760000	21924000	373860000	61760000	21924000	373860000	1.83:0.06:1.11	57151
120	12	168	Dihydrolipoyl dehydrogenase	A0A5S9RKK0|A0A5S9RKK0_9FLAO	1.2	0.12	1.68	45	54	20000	5	2	2		281950000	36910000	0	32732000	632780000	276310000	281950000	36910000	0	32732000	632780000	276310000	1.06:1.39:0:0.12:2.38:1.04	325530000	32732000	454550000	325530000	32732000	454550000	1.20:0.12:1.68	49246
218	59	23	Secreted subtilase family protein peptidase S8	A0A5S9UQR2|A0A5S9UQR2_9FLAO	2.18	0.59	0.23	46	19	20000	9	4	4		838240000	85430000	242020000	23260000	126080000	57598000	732230000	765130000	192980000	174770000	106640000	525000	2.17:2.27:0.57:0.52:0.32:0.16	846270000	256350000	9184000	748680000	202910000	79569000	2.18:0.59:0.23	59177
109	20	171	Probable lipoprotein	A0A5S9S8H7|A0A5S9S8H7_9FLAO	1.09	0.2	1.71	47	608	20000	8	4	4		546950000	492140000	0	113050000	1194500000	462950000	506130000	448510000	0	87202000	1089600000	414690000	1.19:1.06:0:0.21:2.57:0.98	519540000	113050000	828740000	477320000	87202000	752150000	1.09:0.20:1.71	67856
128	5	167	1-pyrroline-5-carboxylate dehydrogenase	A0A5S9TY09|A0A5S9TY09_9FLAO	1.28	0.05	1.67	53	43	20000	2	1	1		88965000	235140000	0	6970400	238170000	185670000	88965000	235140000	0	6970400	238170000	185670000	0.71:1.87:0:0.06:1.89:1.48	162050000	6970400	211920000	162050000	6970400	211920000	1.28:0.05:1.67	59478
143	17	141	Uncharacterized protein	A0A5S9RTV3|A0A5S9RTV3_9FLAO	1.43	0.17	1.41	59	47	20000	3	4	4		322750000	385360000	44827000	0	488960000	216050000	293040000	347880000	37494000	0	439660000	192270000	1.34:1.59:0.17:0:2.01:0.88	354060000	44827000	352510000	320460000	37494000	315960000	1.43:0.17:1.41	137783
167	3	130	Uncharacterized protein	A0A5S9UW27|A0A5S9UW27_9FLAO	1.67	0.03	1.3	60	60	20000	2	1	1		61580000	624430000	9278400	0	658860000	308450000	61580000	624430000	9278400	0	658860000	308450000	1.67:1.69:0.03:0:1.78:0.83	620110000	9278400	483660000	620110000	9278400	483660000	1.67:0.03:1.30	58463
134	13	153	Dihydrolipoyl dehydrogenase	A0A5S9T1S1|A0A5S9T1S1_9FLAO	1.34	0.13	1.53	64	50	20000	2	1	1		134770000	129850000	0	12927000	190590000	109850000	134770000	129850000	0	12927000	190590000	109850000	1.40:1.35:0:0.13:1.98:1.14	132310000	12927000	150220000	132310000	12927000	150220000	1.34:0.13:1.53	49955
211	7	82	Uncharacterized protein	A0A5S9TS87|A0A5S9TS87_9FLAO	2.11	0.07	0.82	72	83	20000	2	1	1		622030000	1104200000	30584000	0	385050000	282530000	622030000	1104200000	30584000	0	385050000	282530000	1.54:2.73:0.08:0:0.95:0.70	86310000	30584000	333790000	86310000	30584000	333790000	2.11:0.07:0.82	73370
113	22	165	Probable lipoprotein	A0A5S9V1C2|A0A5S9V1C2_9FLAO	1.13	0.22	1.65	77	38	20000	4	1	1		63139000	99676000	15479000	0	158060000	78867000	63139000	99676000	15479000	0	158060000	78867000	0.91:1.44:0.22:0:2.28:1.14	81408000	15479000	118460000	81408000	15479000	118460000	1.13:0.22:1.65	29490
154	125	21	Uncharacterized protein	A0A5S9WH67|A0A5S9WH67_9FLAO	1.54	1.25	0.21	85	81	20000	11	3	3		425880000	364270000	1870000	454640000	64218000	22117000	425880000	364270000	1870000	454640000	64218000	22117000	1.68:1.44:0.74:1.80:0.25:0.09	395080000	320820000	52598000	395080000	320820000	52598000	1.54:1.25:0.21	35712
91	23	186	Probable M42 family peptidase	A0A5S9TP47|A0A5S9TP47_9FLAO	0.91	0.23	1.86	86	46	20000	5	2	2		74167000	143860000	0	27726000	274350000	174360000	74167000	143860000	0	27726000	274350000	174360000	0.64:1.24:0:0.24:2.37:1.51	109010000	27726000	224360000	109010000	27726000	224360000	0.91:0.23:1.86	40456
112	18	170	Probable lipoprotein	A0A5S9SBU8|A0A5S9SBU8_9FLAO	1.12	0.18	1.7	89	32	20000	19	5	5		647330000	794860000	165360000	14467000	978220000	914150000	515090000	650050000	127060000	14467000	897080000	863170000	1.01:1.27:0.25:0.03:1.76:1.69	72110000	131370000	946190000	582570000	93076000	880130000	1.12:0.18:1.70	38278
185	46	69	Flagellar motor/Chemotaxis (MotB)-related lipoprotein	A0A5S9SEL6|A0A5S9SEL6_9FLAO	1.85	0.46	0.69	92	70	20000	20	4	4		54130000	541580000	187360000	83642000	258150000	11870000	496320000	541580000	165840000	54384000	253240000	11870000	1.83:1.99:0.61:0.20:0.93:0.44	563930000	153320000	198690000	518950000	127930000	193770000	1.85:0.46:0.69	31269
112	2	186	Malate dehydrogenase	A0A5S9T8Z7|A0A5S9T8Z7_9FLAO	1.12	0.02	1.86	94	59	20000	8	2	2		792360000	806840000	6500	19769000	1700300000	941190000	792360000	806840000	6500	19769000	1700300000	941190000	1.11:1.13:0.02:0.03:2.39:1.32	79960000	13135000	1320700000	79960000	13135000	1320700000	1.12:0.02:1.86	32391
148	31	121	Uncharacterized protein	A0A5S9T299|A0A5S9T299_9FLAO	1.48	0.31	1.21	110	37	20000	28	7	7		467630000	564190000	81882000	11540000	562270000	353650000	28340000	371980000	55798000	67269000	332310000	202280000	1.30:1.70:0.25:0.31:1.52:0.92	515910000	105730000	457960000	327690000	68625000	267290000	1.48:0.31:1.21	27092
210	61	29	Probable lipoprotein	A0A5S9TTP7|A0A5S9TTP7_9FLAO	2.1	0.61	0.29	118	73	20000	22	4	4		1000700000	81460000	422490000	217520000	169810000	82009000	900510000	742230000	354180000	125470000	153220000	74691000	2.30:1.89:0.90:0.32:0.39:0.19	907640000	320000	13110000	821370000	239820000	113960000	2.10:0.61:0.29	20161
115	158	27	Probable lipoprotein	A0A5S9SWD8|A0A5S9SWD8_9FLAO	1.15	1.58	0.27	139	191	20000	14	4	4		959960000	1403300000	701660000	2537200000	393640000	203030000	917420000	1347700000	672970000	2441300000	333250000	194430000	0.93:1.37:0.68:2.48:0.34:0.20	1181600000	1619400000	298340000	1132500000	1557100000	263840000	1.15:1.58:0.27	30848
209	67	25	OMP_b-brl domain-containing protein	A0A5S9T7Q9|A0A5S9T7Q9_9FLAO	2.09	0.67	0.25	144	170	20000	13	3	3		1268100000	367650000	256130000	266070000	10430000	88433000	1268100000	367650000	256130000	266070000	10430000	88433000	3.24:0.94:0.65:0.68:0.27:0.23	817890000	26110000	96368000	817890000	26110000	96368000	2.09:0.67:0.25	30676
64	204	32	Probable lipoprotein	A0A5S9SV64|A0A5S9SV64_9FLAO	0.64	2.04	0.32	160	160	20000	15	3	3		173780000	187890000	206690000	939490000	123440000	45000	173780000	187890000	206690000	939490000	123440000	45000	0.62:0.67:0.74:3.36:0.44:0.16	180830000	573090000	90014000	180830000	573090000	90014000	0.64:2.04:0.32	31116
183	7	110	Uncharacterized protein	A0A5S9UV08|A0A5S9UV08_9FLAO	1.83	0.07	1.1	167	156	20000	16	4	4		1282800000	1727100000	64314000	0	110900000	708320000	1230300000	1653600000	54519000	0	106300000	673280000	1.58:2.12:0.07:0:1.36:0.86	150500000	64314000	908680000	1441900000	54519000	868140000	1.83:0.07:1.10	22740
172	93	35	Uncharacterized protein	A0A5S9SQ86|A0A5S9SQ86_9FLAO	1.72	0.93	0.35	183	109	20000	15	5	5		768770000	814330000	552080000	187670000	18990000	168290000	650560000	722350000	464280000	149760000	135680000	147080000	1.72:1.91:1.23:0.40:0.36:0.39	791550000	434180000	17910000	686460000	371330000	141380000	1.72:0.93:0.35	32043
114	22	164	Por_Secre_tail domain-containing protein	A0A5S9UW74|A0A5S9UW74_9FLAO	1.14	0.22	1.64	196	80	20000	4	1	1		105230000	19004000	12264000	0	160660000	18914000	105230000	19004000	12264000	0	160660000	18914000	2.00:0.36:0.23:0:3.05:0.36	62117000	12264000	89789000	62117000	12264000	89789000	1.14:0.22:1.64	35913
145	21	134	Uncharacterized protein	A0A5S9UYS3|A0A5S9UYS3_9FLAO	1.45	0.21	1.34	201	129	20000	18	2	2	Oxidation (M)	254230000	238350000	48474000	21914000	331080000	124520000	254230000	238350000	48474000	21914000	331080000	124520000	1.50:1.40:0.29:0.13:1.95:0.73	246290000	35194000	22780000	246290000	35194000	22780000	1.45:0.21:1.34	15957
153	42	105	Probable lipoprotein	A0A5S9RM35|A0A5S9RM35_9FLAO	1.53	0.42	1.05	294	102	20000	7	2	2	Deamidation (NQ)	256190000	294270000	87609000	11263000	204350000	174380000	233390000	264630000	74193000	11263000	186130000	154020000	1.52:1.72:0.48:0.07:1.21:1.00	275230000	82289000	189370000	249010000	68873000	170070000	1.53:0.42:1.05	35172
149	9	142	Uncharacterized protein	A0A5S9TIE2|A0A5S9TIE2_9FLAO	1.49	0.09	1.42	208	203	15176	8	1	1		1181800000	1321700000	98101000	52276000	1225900000	1172900000	1181800000	1321700000	98101000	52276000	1225900000	1172900000	1.40:1.57:0.12:0.06:1.46:1.39	1251800000	75189000	1199400000	1251800000	75189000	1199400000	1.49:0.09:1.42	13737
121	44	135	Adhesin SprB	A0A5S9S4A4|A0A5S9S4A4_9FLAO	1.21	0.44	1.35	16	5	14875	7	13	13		3988400000	4598100000	1993400000	2543400000	6782600000	3652200000	2360400000	2576600000	66440000	1152300000	3593500000	1912900000	1.16:1.26:0.33:0.56:1.76:0.94	4293300000	2315700000	5217400000	2468500000	908370000	2753200000	1.21:0.44:1.35	180242
103	175	22	T9SS protein SprF	A0A5S9W5D1|A0A5S9W5D1_9FLAO	1.03	1.75	0.22	84	121	13533	8	2	2		450590000	179610000	403770000	670980000	94824000	28603000	450590000	179610000	403770000	670980000	94824000	28603000	1.48:0.59:1.32:2.20:0.31:0.09	31510000	537380000	66473000	31510000	537380000	66473000	1.03:1.75:0.22	35593
195	43	62	Por secretion system protein porV	A0A5S9RRZ0|A0A5S9RRZ0_9FLAO	1.95	0.43	0.62	115	136	12647	11	3	3		450430000	15560000	96408000	36452000	143250000	49293000	450430000	15560000	96408000	36452000	143250000	49293000	2.90:1.00:0.62:0.23:0.92:0.32	303020000	6643000	96272000	303020000	6643000	96272000	1.95:0.43:0.62	40006
188	16	96	Uncharacterized protein	A0A5S9SKG2|A0A5S9SKG2_9FLAO	1.88	0.16	0.96	182	187	4326	4	1	1		92269000	83136000	728400	0	60038000	29877000	92269000	83136000	728400	0	60038000	29877000	2.03:1.83:0.16:0:1.32:0.66	87703000	728400	44957000	87703000	728400	44957000	1.88:0.16:0.96	27041
183	32	85	Probable lipoprotein	A0A5S9TX10|A0A5S9TX10_9FLAO	1.83	0.32	0.85	154	155	4048	8	2	2		173950000	287050000	40163000	0	14830000	66764000	173950000	287050000	40163000	0	14830000	66764000	1.46:2.40:0.34:0:1.24:0.56	23050000	40163000	107530000	23050000	40163000	107530000	1.83:0.32:0.85	33115
166	99	35	Probable lipoprotein	A0A5S9T7C7|A0A5S9T7C7_9FLAO	1.66	0.99	0.35	125	117	3189	5	1	1		33309000	56767000	23267000	30501000	10855000	8372900	33309000	56767000	23267000	30501000	10855000	8372900	1.23:2.09:0.86:1.12:0.40:0.31	45038000	26884000	9613800	45038000	26884000	9613800	1.66:0.99:0.35	26412
160	45	95	Uncharacterized protein	A0A5S9TF02|A0A5S9TF02_9FLAO	1.6	0.45	0.95	46	24	200	17	8	8		79217	138070	52415	1492.9	126530	73626	54861	103020	0	2932.6	63490	46711	1.19:1.34:2.52:0.88:0:0.07:0.30:1.55:1.14	106070	31927	75989	68831	19472	40889	1.60:0.45:0.95	43238
129	16	155	Glycoside hydrolase family GHnc containing a C-terminal secretion signal	A0A5S9RB41|A0A5S9RB41_9FLAO	1.29	0.16	1.55	81	66	200	2	2	2		96310	159570	11533	1426.9	210920	102700	96310	159570	1426.9	0	210920	102700	0.14:1.45:2.41:0.17:0.02:0:0.08:3.18:1.55	88447	11140	106830	88447	11140	106830	1.29:0.16:1.55	126728
158	94	48	SusD/RagB family lipoprotein	A0A5S9VGS9|A0A5S9VGS9_9FLAO	1.58	0.94	0.48	64	57	109.1	3	1	1	Deamidation (NQ)	10583	34703	4301.5	11745	9569.8	4219.1	6572.7	22124	9939.7	0	5610.5	2767.9	0.54:1.09:3.67:0.46:1.65:0:0.21:0.93:0.46	16813	8023.1	5320.5	10650	6342.7	3210.6	1.58:0.94:0.48	52069
219	27	54	Uncharacterized protein	A0A5S9UEE8|A0A5S9UEE8_9FLAO	2.19	0.27	0.54	100	78	88.43	9	2	2		25667	24775	2711.8	2088.9	7388.5	3895.1	25667	24775	2088.9	0	7388.5	3895.1	0.97:2.96:2.86:0.31:0.24:0:0.36:0.85:0.45	19609	2400.4	4812.7	19609	2400.4	4812.7	2.19:0.27:0.54	31057
163	121	16	Uncharacterized protein	A0A5S9S1R6|A0A5S9S1R6_9FLAO	1.63	1.21	0.16	159	74	63.11	5	1	1		15766	26367	11151	0	2652.8	1542.7	15766	26367	0	0	2652.8	1542.7	0.46:2.33:3.90:1.65:0:0:0.04:0.39:0.23	15083	11151	1480.2	15083	11151	1480.2	1.63:1.21:0.16	27721
93	194	13	TonB-dependent outer membrane receptor	A0A5S9SRR7|A0A5S9SRR7_9FLAO	0.93	1.94	0.13	37	166	59.4	1	1	1		9440.8	10107	4656.5	26440	1219.6	0	9440.8	10107	26440	0	1219.6	0	0.47:1.53:1.64:0.75:4.28:0:0.13:0.20:0	7473.9	15548	1018.6	7473.9	15548	1018.6	0.93:1.94:0.13	116137
191	25	84	Heme binding lipoprotein HmuY-family	A0A5S9VXZ5|A0A5S9VXZ5_9FLAO	1.91	0.25	0.84	129	75	35.93	4	1	1		8947	16274	2502.1	119.68	7567.4	2492.7	8947	16274	119.68	0	7567.4	2492.7	0.96:1.75:3.18:0.49:0.02:0:0.63:1.48:0.49	10045	1310.9	4419.1	10045	1310.9	4419.1	1.91:0.25:0.84	28859
93	8	199	Serine hydroxymethyltransferase	A0A5S9UI22|A0A5S9UI22_9FLAO	0.93	0.08	1.99	151	113	30.82	3	1	1		11773	10673	123.96	1259.8	23220	9456.5	11773	10673	1259.8	0	23220	9456.5	0.08:1.86:1.68:0.02:0.20:0:0:3.67:1.49	7649.7	691.89	16338	7649.7	691.89	16338	0.93:0.08:1.99	46316
